# Supplementary material for: A new synthetic approach to the 3,4-dihydro-1H-[1,4]oxazino[4,3-a]indole system from ethyl 1H-indole-2-carboxylates and activated glycerol carbonate
Source: RSC Adv. 2025 Jun 5;15(24):18947–70. doi: 10.1039/d5ra02996a (PMC12138336; doi:10.1039/d5ra02996a)
Supplement: RA-015-D5RA02996A-s002 [file RA-015-D5RA02996A-s002.cif]

# Supplementary Information (SI) for RSC Advances.
# This journal is © The Royal Society of Chemistry 2025

####################################################################### 
# 
# This file contains crystal structure data downloaded from the 
# Cambridge Structural Database (CSD) hosted by the Cambridge 
# Crystallographic Data Centre (CCDC).
# 
# Full information about CCDC data access policies and citation 
# guidelines are available at http://www.ccdc.cam.ac.uk/access/V1 
# 
# Audit and citation data items may have been added by the CCDC. 
# Please retain this information to preserve the provenance of 
# this file and to allow appropriate attribution of the data. 
# 
#######################################################################

data_IZ341
_database_code_depnum_ccdc_archive 'CCDC 2428115'
loop_
_audit_author_name
_audit_author_address
'Sergey Belyakov'
;Latvian Institute of Organic Synthesis
Latvia
;
_audit_update_record             
;
2025-03-01 deposited with the CCDC.	2025-05-21 downloaded from the CCDC.
;
_audit_creation_date             2025-02-23
_audit_creation_method           
;
Olex2 1.3-ac4
(compiled 2020.11.27 svn.r5f609507 for Rigaku Oxford Diffraction, GUI svn.r6214)
;
_chemical_formula_moiety         'C19 H14 N2 O4 S2'
_chemical_formula_sum            'C19 H14 N2 O4 S2'
_chemical_formula_weight         398.466
loop_
_atom_type_symbol
_atom_type_scat_dispersion_real
_atom_type_scat_dispersion_imag
_atom_type_scat_Cromer_Mann_a1
_atom_type_scat_Cromer_Mann_a2
_atom_type_scat_Cromer_Mann_a3
_atom_type_scat_Cromer_Mann_a4
_atom_type_scat_Cromer_Mann_b1
_atom_type_scat_Cromer_Mann_b2
_atom_type_scat_Cromer_Mann_b3
_atom_type_scat_Cromer_Mann_b4
_atom_type_scat_Cromer_Mann_c
_atom_type_scat_source
_atom_type_scat_dispersion_source
H 0.00000 0.00000 0.49300 0.32291 0.14019 0.04081 10.51090 26.12570 3.14236
57.79970 0.0030380000826
'International Tables Volume C Table 6.1.1.4 (pp. 500-502)'
'Henke, Gullikson and Davis, At. Data and Nucl. Data Tables, 1993, 54, 2'
C 0.01920 0.00962 2.31000 1.02000 1.58860 0.86500 20.84390 10.20750 0.56870
51.65120 0.215599998832
'International Tables Volume C Table 6.1.1.4 (pp. 500-502)'
'Henke, Gullikson and Davis, At. Data and Nucl. Data Tables, 1993, 54, 2'
S 0.33537 0.55136 6.90530 5.20340 1.43790 1.58630 1.46790 22.21510 0.25360
56.17200 0.866900026798
'International Tables Volume C Table 6.1.1.4 (pp. 500-502)'
'Henke, Gullikson and Davis, At. Data and Nucl. Data Tables, 1993, 54, 2'
O 0.05239 0.03377 3.04850 2.28680 1.54630 0.86700 13.27710 5.70110 0.32390
32.90890 0.250800013542
'International Tables Volume C Table 6.1.1.4 (pp. 500-502)'
'Henke, Gullikson and Davis, At. Data and Nucl. Data Tables, 1993, 54, 2'
N 0.03256 0.01839 12.21260 3.13220 2.01250 1.16630 0.00570 9.89330 28.99750
0.58260 -11.5290002823
'International Tables Volume C Table 6.1.1.4 (pp. 500-502)'
'Henke, Gullikson and Davis, At. Data and Nucl. Data Tables, 1993, 54, 2'

_space_group_crystal_system      triclinic
_space_group_IT_number           2
_space_group_name_H-M_alt        'P -1'
_space_group_name_Hall           '-P 1'
loop_
_space_group_symop_id
_space_group_symop_operation_xyz
1 x,y,z
2 -x,-y,-z

_symmetry_Int_Tables_number      2
_cell_length_a                   6.8591(1)
_cell_length_b                   11.0368(4)
_cell_length_c                   11.7919(4)
_cell_angle_alpha                93.795(3)
_cell_angle_beta                 92.677(2)
_cell_angle_gamma                105.124(2)
_cell_volume                     857.97(5)
_cell_formula_units_Z            2
_cell_measurement_temperature    160.0(3)
_cell_measurement_reflns_used    2569
_cell_measurement_theta_max      75.0
_cell_measurement_theta_min      0.9
_exptl_absorpt_coefficient_mu    3.082
_exptl_crystal_density_diffrn    1.542
_exptl_crystal_F_000             412
_exptl_crystal_description       'Needle '
_exptl_crystal_colour            Colourless
_exptl_crystal_size_max          0.18
_exptl_crystal_size_mid          0.03
_exptl_crystal_size_min          0.02
_exptl_absorpt_correction_T_max  ?
_exptl_absorpt_correction_T_min  ?
_exptl_absorpt_correction_type   none
_exptl_absorpt_process_details   
;
;

_diffrn_reflns_av_R_equivalents  0.0399
_diffrn_reflns_av_unetI/netI     0.0365
_diffrn_reflns_Laue_measured_fraction_full 0.9958
_diffrn_reflns_Laue_measured_fraction_max 0.9736
_diffrn_reflns_limit_h_max       8
_diffrn_reflns_limit_h_min       -6
_diffrn_reflns_limit_k_max       13
_diffrn_reflns_limit_k_min       -13
_diffrn_reflns_limit_l_max       14
_diffrn_reflns_limit_l_min       -15
_diffrn_reflns_number            12166
_diffrn_reflns_point_group_measured_fraction_full 0.9958
_diffrn_reflns_point_group_measured_fraction_max 0.9736
_diffrn_reflns_theta_full        67.6840
_diffrn_reflns_theta_max         80.15
_diffrn_reflns_theta_min         3.77
_diffrn_ambient_temperature      160.0(3)
_diffrn_measured_fraction_theta_full 0.9958
_diffrn_measured_fraction_theta_max 0.9736
_diffrn_radiation_type           'Cu K\a'
_diffrn_radiation_wavelength     1.54184
_diffrn_measurement_device       'four-circle diffractometer'
_diffrn_measurement_device_type  'Rigaku, XtaLAB Synergy, Dualflex, HyPix'
_diffrn_measurement_method       '\w scans'
_diffrn_radiation_monochromator  mirror
_diffrn_radiation_probe          x-ray
_diffrn_source                   'micro-focus sealed X-ray tube'
_diffrn_source_type              'PhotonJet (Cu) X-ray Source'

_reflns_Friedel_coverage         0.0
_reflns_limit_h_max              8
_reflns_limit_h_min              -8
_reflns_limit_k_max              13
_reflns_limit_k_min              -13
_reflns_limit_l_max              15
_reflns_limit_l_min              0
_reflns_number_gt                3385
_reflns_number_total             3655
_reflns_threshold_expression     I>=2u(I)
_computing_molecular_graphics    'Olex2 1.3-ac4 (Dolomanov et al., 2009)'
_computing_publication_material  'Olex2 1.3-ac4 (Dolomanov et al., 2009)'
_computing_structure_refinement  'olex2.refine 1.3-ac4 (Bourhis et al., 2015)'
_computing_structure_solution    'SIR2014  (Burla et al.,  2007)'
_refine_diff_density_max         0.8992
_refine_diff_density_min         -0.5394
_refine_diff_density_rms         0.1359
_refine_ls_d_res_high            0.7825
_refine_ls_d_res_low             11.7401
_refine_ls_goodness_of_fit_ref   1.0381
_refine_ls_hydrogen_treatment    mixed
_refine_ls_matrix_type           full
_refine_ls_number_constraints    24
_refine_ls_number_parameters     248
_refine_ls_number_reflns         3655
_refine_ls_number_restraints     0
_refine_ls_R_factor_all          0.0704
_refine_ls_R_factor_gt           0.0682
_refine_ls_restrained_S_all      1.0381
_refine_ls_shift/su_max          0.0073
_refine_ls_shift/su_mean         0.0008
_refine_ls_structure_factor_coef Fsqd
_refine_ls_weighting_details     
'w=1/[\s^2^(Fo^2^)+(0.0615P)^2^+4.8040P] where P=(Fo^2^+2Fc^2^)/3'
_refine_ls_weighting_scheme      calc
_refine_ls_wR_factor_gt          0.1924
_refine_ls_wR_factor_ref         0.1933
_olex2_refinement_description    
;
1. Fixed Uiso
 At 1.2 times of:
  All C(H) groups, All C(H,H) groups
2.a Secondary CH2 refined with riding coordinates:
 C4(H4a,H4b), C12(H12a,H12b)
2.b Aromatic/amide H refined with riding coordinates:
 C6(H6), C7(H7), C8(H8), C9(H9), C10(H10), C19(H19), C20(H20), C21(H21),
 C22(H22)
;
_atom_sites_solution_primary     direct
loop_
_atom_site_label
_atom_site_type_symbol
_atom_site_fract_x
_atom_site_fract_y
_atom_site_fract_z
_atom_site_U_iso_or_equiv
_atom_site_adp_type
_atom_site_occupancy
_atom_site_refinement_flags_posn
C1 C 0.6949(6) 0.7997(4) 0.5598(4) 0.0274(8) Uani 1.000000 .
O2 O 0.5245(4) 0.7361(3) 0.6068(3) 0.0283(6) Uani 1.000000 .
C3 C 0.3389(6) 0.6907(4) 0.5329(4) 0.0283(8) Uani 1.000000 .
H3 H 0.349(7) 0.617(4) 0.470(4) 0.023(11) Uiso 1.000000 .
C4 C 0.2925(6) 0.7950(4) 0.4684(4) 0.0307(9) Uani 1.000000 .
H4a H 0.1754(6) 0.7606(4) 0.4127(4) 0.0368(11) Uiso 1.000000 R
H4b H 0.2599(6) 0.8590(4) 0.5217(4) 0.0368(11) Uiso 1.000000 R
N5 N 0.4712(5) 0.8508(3) 0.4104(3) 0.0282(7) Uani 1.000000 .
C5A C 0.4856(6) 0.9191(4) 0.3163(4) 0.0288(9) Uani 1.000000 .
C6 C 0.3333(7) 0.9450(5) 0.2460(4) 0.0360(10) Uani 1.000000 .
H6 H 0.1938(7) 0.9118(5) 0.2572(4) 0.0432(12) Uiso 1.000000 R
C7 C 0.3976(8) 1.0214(5) 0.1594(4) 0.0424(11) Uani 1.000000 .
H7 H 0.2990(8) 1.0417(5) 0.1103(4) 0.0509(14) Uiso 1.000000 R
C8 C 0.6010(8) 1.0695(5) 0.1414(4) 0.0389(11) Uani 1.000000 .
H8 H 0.6374(8) 1.1216(5) 0.0806(4) 0.0467(13) Uiso 1.000000 R
C9 C 0.7508(7) 1.0437(4) 0.2094(4) 0.0351(10) Uani 1.000000 .
H9 H 0.8895(7) 1.0769(4) 0.1961(4) 0.0422(12) Uiso 1.000000 R
C9A C 0.6931(7) 0.9667(4) 0.2995(4) 0.0293(9) Uani 1.000000 .
C10 C 0.8049(6) 0.9255(4) 0.3878(4) 0.0289(9) Uani 1.000000 .
H10 H 0.9480(6) 0.9430(4) 0.3988(4) 0.0347(10) Uiso 1.000000 R
C10A C 0.6645(6) 0.8557(4) 0.4534(4) 0.0269(8) Uani 1.000000 .
O11 O 0.8574(4) 0.8112(3) 0.6088(3) 0.0331(7) Uani 1.000000 .
C12 C 0.1767(6) 0.6385(4) 0.6124(4) 0.0278(8) Uani 1.000000 .
H12a H 0.1839(6) 0.7015(4) 0.6773(4) 0.0334(10) Uiso 1.000000 R
H12b H 0.0420(6) 0.6225(4) 0.5714(4) 0.0334(10) Uiso 1.000000 R
S13 S 0.20479(14) 0.49571(9) 0.66497(8) 0.0242(3) Uani 1.000000 .
O14 O 0.0217(4) 0.4378(3) 0.7165(3) 0.0324(7) Uani 1.000000 .
O15 O 0.2727(5) 0.4246(3) 0.5760(3) 0.0324(7) Uani 1.000000 .
C16 C 0.4039(6) 0.5431(4) 0.7717(3) 0.0257(8) Uani 1.000000 .
S17 S 0.63317(14) 0.50847(10) 0.75186(8) 0.0277(3) Uani 1.000000 .
C18 C 0.7247(6) 0.5944(4) 0.8811(3) 0.0246(8) Uani 1.000000 .
C19 C 0.9173(6) 0.6190(4) 0.9360(4) 0.0309(9) Uani 1.000000 .
H19 H 1.0207(6) 0.5879(4) 0.9035(4) 0.0371(11) Uiso 1.000000 R
C20 C 0.9519(6) 0.6899(5) 1.0388(4) 0.0338(10) Uani 1.000000 .
H20 H 1.0819(6) 0.7082(5) 1.0778(4) 0.0405(11) Uiso 1.000000 R
C21 C 0.8001(7) 0.7360(4) 1.0876(4) 0.0353(10) Uani 1.000000 .
H21 H 0.8287(7) 0.7844(4) 1.1589(4) 0.0423(12) Uiso 1.000000 R
C22 C 0.6095(6) 0.7118(4) 1.0334(4) 0.0300(9) Uani 1.000000 .
H22 H 0.5068(6) 0.7429(4) 1.0667(4) 0.0360(11) Uiso 1.000000 R
C23 C 0.5715(6) 0.6405(4) 0.9284(3) 0.0253(8) Uani 1.000000 .
N24 N 0.3893(5) 0.6104(3) 0.8635(3) 0.0261(7) Uani 1.000000 .

loop_
_atom_site_aniso_label
_atom_site_aniso_U_11
_atom_site_aniso_U_22
_atom_site_aniso_U_33
_atom_site_aniso_U_12
_atom_site_aniso_U_13
_atom_site_aniso_U_23
C1 0.024(2) 0.0210(18) 0.038(2) 0.0068(15) 0.0016(16) -0.0004(16)
O2 0.0176(13) 0.0316(15) 0.0342(15) 0.0044(11) 0.0002(11) 0.0027(12)
C3 0.0223(19) 0.030(2) 0.031(2) 0.0059(16) -0.0007(16) -0.0022(17)
C4 0.023(2) 0.035(2) 0.035(2) 0.0088(17) 0.0018(16) 0.0013(17)
N5 0.0235(17) 0.0313(18) 0.0300(18) 0.0087(14) 0.0015(13) -0.0011(14)
C5A 0.027(2) 0.032(2) 0.029(2) 0.0124(17) 0.0018(16) -0.0032(16)
C6 0.028(2) 0.046(3) 0.035(2) 0.0132(19) -0.0023(18) 0.0007(19)
C7 0.052(3) 0.049(3) 0.031(2) 0.024(2) -0.003(2) 0.001(2)
C8 0.051(3) 0.038(2) 0.029(2) 0.015(2) 0.003(2) 0.0014(18)
C9 0.038(2) 0.030(2) 0.037(2) 0.0088(18) 0.0047(19) 0.0004(18)
C9A 0.031(2) 0.026(2) 0.033(2) 0.0113(16) 0.0045(17) -0.0024(16)
C10 0.026(2) 0.0253(19) 0.035(2) 0.0090(16) 0.0013(16) -0.0009(16)
C10A 0.0236(19) 0.0245(19) 0.034(2) 0.0094(15) 0.0003(16) -0.0027(16)
O11 0.0210(14) 0.0358(16) 0.0423(17) 0.0074(12) -0.0027(12) 0.0049(13)
C12 0.0181(18) 0.030(2) 0.037(2) 0.0095(15) 0.0007(16) 0.0022(17)
S13 0.0179(5) 0.0260(5) 0.0289(5) 0.0071(3) 0.0005(3) -0.0013(4)
O14 0.0189(14) 0.0364(16) 0.0401(17) 0.0041(12) 0.0013(12) 0.0047(13)
O15 0.0289(15) 0.0355(16) 0.0338(16) 0.0135(12) -0.0009(12) -0.0079(13)
C16 0.0237(19) 0.0273(19) 0.0280(19) 0.0090(15) 0.0061(15) 0.0045(15)
S17 0.0187(5) 0.0383(6) 0.0287(5) 0.0133(4) 0.0020(3) -0.0026(4)
C18 0.0234(19) 0.0276(19) 0.0245(18) 0.0092(15) 0.0035(15) 0.0027(15)
C19 0.0200(19) 0.041(2) 0.034(2) 0.0129(17) 0.0021(16) 0.0032(18)
C20 0.021(2) 0.045(3) 0.036(2) 0.0105(18) -0.0042(17) 0.0012(19)
C21 0.036(2) 0.038(2) 0.032(2) 0.0132(19) -0.0026(18) -0.0040(18)
C22 0.026(2) 0.036(2) 0.031(2) 0.0155(17) 0.0034(16) 0.0005(17)
C23 0.0224(19) 0.0264(19) 0.029(2) 0.0085(15) 0.0022(15) 0.0062(15)
N24 0.0231(16) 0.0271(17) 0.0294(17) 0.0093(13) 0.0019(13) 0.0010(13)

loop_
_geom_bond_atom_site_label_1
_geom_bond_atom_site_label_2
_geom_bond_distance
_geom_bond_site_symmetry_2
_geom_bond_publ_flag
C1 O2 1.360(5) . ?
C1 C10A 1.464(6) . ?
C1 O11 1.204(5) . ?
O2 C3 1.462(5) . ?
C3 C4 1.513(6) . ?
C3 C12 1.511(6) . ?
C4 N5 1.445(5) . ?
N5 C5A 1.376(6) . ?
N5 C10A 1.383(5) . ?
C5A C6 1.402(6) . ?
C5A C9A 1.411(6) . ?
C6 C7 1.382(7) . ?
C7 C8 1.389(8) . ?
C8 C9 1.373(7) . ?
C9 C9A 1.411(6) . ?
C9A C10 1.431(6) . ?
C10 C10A 1.372(6) . ?
C12 S13 1.783(4) . ?
S13 O14 1.435(3) . ?
S13 O15 1.435(3) . ?
S13 C16 1.762(4) . ?
C16 S17 1.735(4) . ?
C16 N24 1.295(5) . ?
S17 C18 1.739(4) . ?
C18 C19 1.396(6) . ?
C18 C23 1.403(5) . ?
C19 C20 1.375(6) . ?
C20 C21 1.403(6) . ?
C21 C22 1.380(6) . ?
C22 C23 1.399(6) . ?
C23 N24 1.385(5) . ?

loop_
_geom_angle_atom_site_label_1
_geom_angle_atom_site_label_2
_geom_angle_atom_site_label_3
_geom_angle
_geom_angle_site_symmetry_1
_geom_angle_site_symmetry_3
_geom_angle_publ_flag
C10A C1 O2 116.2(3) . . ?
O11 C1 O2 119.4(4) . . ?
O11 C1 C10A 124.4(4) . . ?
C3 O2 C1 118.0(3) . . ?
C4 C3 O2 111.6(3) . . ?
C12 C3 O2 104.7(3) . . ?
C12 C3 C4 112.2(3) . . ?
N5 C4 C3 106.9(3) . . ?
C5A N5 C4 128.3(4) . . ?
C10A N5 C4 122.6(4) . . ?
C10A N5 C5A 108.7(3) . . ?
C6 C5A N5 130.1(4) . . ?
C9A C5A N5 107.6(4) . . ?
C9A C5A C6 122.3(4) . . ?
C7 C6 C5A 116.2(4) . . ?
C8 C7 C6 122.5(5) . . ?
C9 C8 C7 121.6(5) . . ?
C9A C9 C8 118.2(4) . . ?
C9 C9A C5A 119.2(4) . . ?
C10 C9A C5A 107.5(4) . . ?
C10 C9A C9 133.3(4) . . ?
C10A C10 C9A 106.4(4) . . ?
N5 C10A C1 120.4(4) . . ?
C10 C10A C1 129.5(4) . . ?
C10 C10A N5 110.0(4) . . ?
S13 C12 C3 111.6(3) . . ?
O14 S13 C12 107.72(19) . . ?
O15 S13 C12 108.8(2) . . ?
O15 S13 O14 118.62(19) . . ?
C16 S13 C12 105.02(19) . . ?
C16 S13 O14 108.89(19) . . ?
C16 S13 O15 106.95(18) . . ?
S17 C16 S13 120.2(2) . . ?
N24 C16 S13 121.7(3) . . ?
N24 C16 S17 117.9(3) . . ?
C18 S17 C16 87.90(19) . . ?
C19 C18 S17 128.8(3) . . ?
C23 C18 S17 109.7(3) . . ?
C23 C18 C19 121.5(4) . . ?
C20 C19 C18 117.6(4) . . ?
C21 C20 C19 121.6(4) . . ?
C22 C21 C20 120.9(4) . . ?
C23 C22 C21 118.4(4) . . ?
C22 C23 C18 120.0(4) . . ?
N24 C23 C18 115.2(4) . . ?
N24 C23 C22 124.9(4) . . ?
C23 N24 C16 109.4(3) . . ?

loop_
_diffrn_refln_index_h
_diffrn_refln_index_k
_diffrn_refln_index_l
_diffrn_refln_intensity_net
_diffrn_refln_intensity_u
_diffrn_refln_scale_group_code
0 0 -1 87529.5 3631.2 10
0 0 -2 3036.25 163.865 10
0 0 3 12542.7 468.019 12
0 0 -3 9552.17 435.297 11
0 0 4 19588.9 860.896 12
0 0 5 765.371 114.117 12
0 0 6 62923.5 2687.98 12
0 0 7 1804.93 193.395 12
0 0 -7 2302.96 202.902 8
0 0 -8 557.632 88.6671 34
0 0 -8 610.32 110.016 7
0 0 -8 636.629 130.004 8
0 0 -9 301.174 90.0253 34
0 0 -9 304.065 67.7498 14
0 0 9 307.538 67.3246 32
0 0 -9 357.561 96.6355 7
0 0 -9 306.191 113.238 8
0 0 10 9845.29 464.004 32
0 0 -10 9680.09 609.141 8
0 0 -10 9999.44 471.242 14
0 0 -10 9957.36 479.849 34
0 0 11 12840.2 593.519 32
0 0 -11 12637.8 603.088 14
0 0 11 13754.6 608.033 40
0 0 12 3181.94 187.124 40
0 0 -12 2943.83 180.348 22
0 0 12 2891.72 173.857 32
0 0 13 2327.65 144.112 32
0 0 13 3154.12 163.523 40
0 0 -14 6164.57 283.194 35
0 0 14 5732.6 273.102 40
0 0 -15 1637.3 82.2997 35
0 1 -15 1499.42 77.3072 35
0 1 -14 390.008 64.2754 35
0 -1 14 312.198 48.0515 40
0 1 -13 1122.58 110.346 35
0 -1 13 1104.54 95.6094 40
0 1 -12 22425.7 973.324 22
0 -1 12 24039.4 982.149 40
0 -1 12 20834.6 962.782 32
0 1 -12 22501.1 980.393 14
0 1 -11 1190.76 194.655 8
0 1 -11 1028.58 128.927 16
0 1 -11 1045.76 107.413 22
0 -1 11 972.92 107.047 40
0 -1 11 969.433 100.436 32
0 1 -11 1167.69 108.771 14
0 -1 10 8712.93 397.977 40
0 1 -10 8109.83 388.394 14
0 1 -10 7834.14 516.097 8
0 -1 10 7358.68 379.18 32
0 1 -10 7944.54 416.433 16
0 1 -9 5094.81 277.154 34
0 1 -9 5244.52 262.663 14
0 1 -9 4747.92 363.183 8
0 -1 9 5064.73 259.944 32
0 1 -9 5156.44 291.433 16
0 1 -8 3872.84 224.146 34
0 1 -8 4312.51 243.203 16
0 -1 8 3970.72 207.067 15
0 1 -8 4183.24 266.657 7
0 1 -8 4282.28 214.647 14
0 1 -8 4845.32 318.656 8
0 1 -7 2661.25 145.262 14
0 -1 7 2536.49 140.808 15
0 1 -7 2843.1 219.861 8
0 1 -6 24314.9 1069.42 14
0 1 -6 29565.6 1159.75 8
0 -1 5 631.159 105.638 12
0 -1 4 38330.8 1663.5 1
0 -1 4 42053.6 1697.9 12
0 -1 3 7280.24 349.043 12
0 1 -3 8244.22 379.617 10
0 1 -2 11012.5 492.57 9
0 1 -2 9735.19 462.028 10
0 1 -1 593.478 72.478 9
0 -1 0 101551 4205.82 7
0 -1 -1 37096.8 1551.57 8
0 -1 -2 4058.64 204.178 8
0 -1 -3 98440.2 4116.06 8
0 -1 -4 1880.61 142.774 8
0 1 5 85905.6 3626.99 12
0 -1 -5 84649.2 3573.85 14
0 -1 -5 91767.3 3648.81 8
0 1 6 3880.11 259.55 12
0 -1 -7 53207 2082.86 7
0 1 7 42169.1 2059.98 12
0 -1 -8 2606.77 217.142 7
0 1 8 2347.74 144.033 32
0 -1 -9 10005.5 570.609 7
0 1 9 10387.7 478.262 32
0 -1 -10 24288.5 1226.16 8
0 1 10 25111.6 1048.54 32
0 1 11 370.327 77.1586 32
0 1 12 2022.49 143.352 40
0 -1 -12 1988.45 138.369 22
0 1 12 1769.38 132.32 32
0 1 13 8146.57 393.949 32
0 -1 -13 8468.83 396 22
0 1 14 1029.39 76.5077 40
0 -1 -14 1234.95 87.9801 35
0 2 -14 47.9223 52.3959 35
0 -2 13 1336.77 101.991 40
0 2 -13 1335.92 117.248 35
0 2 -12 37687.1 1682.76 22
0 2 -12 39372.6 1690.28 14
0 -2 12 40008.3 1691.37 40
0 2 -12 42297.5 1705.77 35
0 2 -11 5587.52 290.81 22
0 2 -11 4880.82 390.206 8
0 2 -11 5535.6 286.632 14
0 -2 11 5571.95 290.291 40
0 2 -10 7113.09 364.839 22
0 2 -10 7181.47 355.14 14
0 2 -10 6786.56 469.291 8
0 -2 10 7707.23 366.071 40
0 2 -9 10476.3 513.678 16
0 2 -9 10233.3 489.595 22
0 2 -9 9870.83 584.556 8
0 2 -9 10307.2 478.584 14
0 -2 9 10851.5 490.176 40
0 -2 8 17932.9 760.101 40
0 2 -8 17226.7 749.098 14
0 2 -8 16754.3 777.856 16
0 -2 8 16567.5 742.092 15
0 2 -8 17844.3 853.82 8
0 2 -7 7039.33 324.218 14
0 2 -7 7686.64 408.347 8
0 2 -7 8024.03 365.024 7
0 2 -6 11339.2 496.767 14
0 2 -6 11153 600.61 10
0 2 -5 24385.6 1116.57 10
0 2 -4 12679.5 610.773 10
0 2 -3 10026.2 497.521 10
0 2 -3 10749.7 537.781 9
0 2 -2 655045 27137.3 9
0 2 -1 33863.8 1462.49 9
0 -2 0 123349 5119.09 7
0 -2 -1 56043.5 2344.78 8
0 -2 -2 632843 26179.7 8
0 -2 -3 35166.2 1510.35 8
0 -2 -4 21842.5 981.268 8
0 -2 -5 10253.9 531.072 8
0 -2 -5 10712.9 468.835 14
0 -2 -6 117.049 79.923 8
0 -2 -6 193.036 92.7391 7
0 -2 -6 169.944 55.6088 14
0 2 6 118.748 110.586 12
0 -2 -7 2509.01 210.53 7
0 -2 -7 2192.16 215.127 8
0 2 7 2293.61 226.712 12
0 -2 -7 2351.13 144.224 14
0 2 8 -13.1806 125.813 12
0 -2 -8 88.3429 59.1004 14
0 -2 -8 111.149 94.2965 7
0 -2 -8 14.9956 104.7 8
0 2 8 85.7698 59.2646 32
0 -2 -8 82.2283 59.2995 30
0 -2 -9 19892.5 898.302 14
0 -2 -9 19137.5 1040.92 8
0 2 9 18452.8 1016.48 12
0 -2 -9 20319.9 894.47 30
0 2 9 21314.3 894.278 32
0 -2 -9 20469.1 1014.7 7
0 2 10 18667.3 802.439 32
0 -2 -10 15805 908.948 7
0 2 11 3952.75 224.334 32
0 2 12 1386.07 113.017 32
0 2 13 2.58626 49.6447 32
0 2 13 -3.2384 53.3165 40
0 -2 -13 -15.2461 45.0607 22
0 2 14 -12.9937 37.0409 40
0 3 -14 1456.35 94.1689 35
0 -3 14 1541.63 88.1314 26
0 3 -13 28.7274 66.2117 35
0 3 -12 16797.1 755.724 14
0 -3 12 17045.9 758.633 40
0 3 -12 17602.9 771.958 35
0 3 -11 133.596 69.3409 22
0 3 -11 180.289 62.6446 14
0 -3 11 180.867 69.3681 40
0 3 -11 193.481 87.3785 35
0 3 -10 9501.94 476.154 22
0 3 -10 10545.3 467.96 14
0 3 -10 9267.62 571.476 8
0 -3 10 10247.1 477.348 40
0 3 -9 1857.32 139.215 22
0 3 -9 1822.76 123.655 14
0 3 -9 1697.02 189.133 8
0 -3 9 1714.62 130.732 40
0 3 -8 20427.6 877.917 14
0 -3 8 19607.3 873.172 15
0 -3 8 20311.1 887.944 40
0 3 -8 20402.2 892.057 22
0 3 -8 21782.2 979.35 8
0 3 -7 674.138 68.6762 14
0 3 -7 762.355 112.315 8
0 3 -6 12043.7 525.929 14
0 3 -6 11757.8 637.013 10
0 3 -5 6058.92 367.731 10
0 3 -4 85.788 119.731 9
0 3 -4 134.674 93.4219 10
0 3 -3 778.429 143.327 9
0 3 -2 863575 35776.6 9
0 3 -1 199218 8321.11 9
0 -3 0 13917.3 614.285 7
0 -3 -1 224791 9330.98 7
0 -3 -2 256094 10636.9 7
0 -3 -3 22603 1094.11 8
0 -3 -3 27742.7 1110.35 7
0 -3 -4 26008.3 1126.35 14
0 -3 -4 26473.4 1188.65 8
0 -3 -4 28662.7 1194.14 7
0 -3 -5 94.12 54.7232 14
0 -3 -5 142.938 82.8542 8
0 -3 -6 574.713 76.4018 14
0 3 6 370.945 124.391 12
0 -3 -6 657.498 126.427 8
0 -3 -6 431.507 108.938 7
0 -3 -7 293.14 74.1378 16
0 -3 -7 315.673 111.744 8
0 -3 -7 208.154 104.476 7
0 -3 -7 307.061 75.6962 29
0 3 7 196.68 128.841 12
0 -3 -7 236.026 66.5785 14
0 -3 -8 1369.09 129.341 16
0 -3 -8 1020.09 178.826 8
0 -3 -8 1444.14 189.743 7
0 -3 -8 1343.26 123.247 34
0 -3 -8 1500 121.707 30
0 3 8 1374.21 116.379 32
0 -3 -8 1460.06 131.81 29
0 3 8 1664.49 227.943 12
0 -3 -9 51768.4 2205.92 16
0 -3 -9 49198.6 2319.7 7
0 -3 -9 51749.5 2185.81 34
0 3 9 53550.5 2186.27 32
0 -3 -9 50352.5 2183.14 30
0 3 9 48608.8 2339.09 12
0 -3 -10 6164.36 333.464 16
0 -3 -10 4981.17 414.551 7
0 -3 -10 6116.28 319.54 34
0 3 10 6721.21 318.782 32
0 3 10 4614.4 422.432 12
0 -3 -11 335.468 99.6973 34
0 3 11 420.239 82.0896 32
0 -3 -11 300.977 85.8506 16
0 3 12 12430.4 556.333 32
0 -3 -12 12060.1 571.094 16
0 3 13 4331.07 201.497 40
0 -3 -13 3400.8 186.24 22
0 -3 -13 4197 208.756 16
0 3 13 3564.24 190.576 32
0 -3 -14 3391.83 158.084 35
0 3 14 3126.4 154.725 40
0 -4 14 10984.8 477.563 26
0 4 -13 998.891 90.0933 55
0 -4 13 1121.65 87.3696 26
0 4 -13 1111.63 98.2413 35
0 4 -12 11906.3 540.978 14
0 4 -12 12199.1 555.938 35
0 4 -11 280.404 63.0812 14
0 4 -11 264.962 83.0248 51
0 -4 11 255.354 69.281 40
0 4 -11 253.817 92.263 35
0 4 -10 17535 797.431 35
0 -4 10 17606.8 787.441 40
0 4 -10 17653.2 776.101 14
0 -4 9 1204.09 109.589 40
0 4 -9 1372.41 101.02 14
0 -4 9 1085.32 93.7075 15
0 4 -9 1259.76 125.181 35
0 4 -9 1251.32 154.86 8
0 4 -9 1263.77 116.404 22
0 -4 8 1015.12 96.5219 40
0 4 -8 928.696 110.021 35
0 4 -8 1021.95 86.5223 14
0 4 -8 1068.75 132.38 8
0 4 -8 1010.6 103.516 22
0 4 -7 40.5834 60.2362 8
0 4 -7 -30.8573 112.264 10
0 4 -7 29.8178 44.467 14
0 4 -6 4667.11 343.973 10
0 4 -5 576.786 125.214 10
0 4 -4 292.236 136.683 9
0 4 -3 32175.5 1488.92 9
0 4 -2 125808 5337.86 9
0 4 -1 15344.8 758.835 9
0 -4 0 28923.7 1357.84 7
0 4 0 39655.1 1455.08 9
0 -4 -1 33.6557 60.4053 7
0 -4 -2 65351.7 2775.9 7
0 -4 -3 12496.3 605.525 7
0 -4 -4 93493.9 3972.96 7
0 -4 -5 419.173 100.744 7
0 4 6 25496.8 1208.92 12
0 -4 -7 23748.5 1038.35 49
0 -4 -7 23942.6 1047.5 16
0 -4 -7 23689.9 1051.85 29
0 4 7 23675.3 1163.51 12
0 -4 -7 23571.6 1156.14 7
0 -4 -8 3547.52 217.429 16
0 -4 -8 2924.6 293.169 7
0 -4 -8 3448.87 203.702 30
0 -4 -8 3460.21 218.366 29
0 4 8 3155.04 319.415 12
0 -4 -9 11180.1 548.101 16
0 -4 -9 10831.9 666.877 7
0 -4 -9 11282.2 531.49 34
0 4 9 11814.4 533.642 32
0 -4 -9 11149.1 528.928 30
0 4 9 11062.9 697.118 12
0 -4 -10 970.057 120.172 34
0 4 10 720.417 206.441 12
0 -4 -10 952.461 119.186 16
0 -4 -10 949.532 101.629 30
0 4 10 855.612 108.133 32
0 -4 -11 24.6612 87.8111 34
0 4 11 53.9786 65.647 32
0 -4 -11 5.44672 71.1242 16
0 4 12 8987.41 411.167 32
0 -4 -12 8677.1 422.465 16
0 4 13 -2.43946 42.8429 40
0 -4 -13 43.9316 36.7034 22
0 -4 -13 59.1305 47.186 16
0 4 13 36.6731 41.1055 32
0 -5 14 5478.55 244.212 26
0 -5 13 389.738 54.5973 26
0 5 -12 8472.83 415.012 55
0 -5 12 9008.39 418.607 26
0 5 -12 9469.72 422.937 35
0 5 -11 1084.64 92.1996 14
0 5 -11 1177.89 113.238 55
0 5 -11 1178.59 117.052 51
0 5 -11 1294.29 120.687 35
0 5 -10 24198 1044.64 14
0 5 -10 23803.5 1065.23 51
0 5 -10 24700.4 1068.13 35
0 -5 9 437.569 67.7238 15
0 5 -9 576.497 69.553 14
0 5 -9 437.318 106.498 51
0 5 -9 500.412 97.8069 35
0 5 -8 2412.23 142.66 14
0 5 -8 2287.19 176.861 51
0 5 -8 2364.2 167.075 35
0 5 -7 10624.1 497.091 35
0 5 -7 10747.8 478.758 14
0 5 -7 10198.9 633.061 10
0 5 -6 208.09 116.789 10
0 5 -6 205.626 63.328 8
0 5 -5 121.318 133.315 9
0 5 -4 152348 6527.2 9
0 5 -3 87388.5 3813.96 9
0 5 -2 67893.8 2986.69 9
0 5 -1 5797.22 390.738 9
0 5 0 11329.4 619.724 9
0 -5 -1 2772.79 196.226 7
0 -5 -2 8054.51 425.761 7
0 -5 -3 23155.4 1070.65 7
0 -5 -4 3862.25 273.408 7
0 -5 -5 2084.06 205.566 7
0 -5 -6 9035.39 432.381 16
0 -5 -6 9235.35 424.984 49
0 -5 -6 8516.45 527.095 7
0 -5 -6 8685.66 418.474 21
0 5 6 9321.49 548.015 12
0 -5 -7 19579.5 893.837 49
0 -5 -7 20407.3 909.85 29
0 5 7 21445.6 1050.79 12
0 -5 -7 20345.7 904.74 16
0 5 8 982.154 218.687 12
0 -5 -8 791.811 107.545 16
0 -5 -8 518.482 104.131 29
0 -5 -8 882.879 101.728 30
0 -5 -8 607.595 164.183 7
0 5 9 15979.5 904.759 12
0 -5 -9 15651.9 733.149 16
0 5 9 17054.6 726.128 32
0 -5 -9 15632.9 716.887 30
0 -5 -9 15442.6 736.018 29
0 -5 -9 14353.8 867.305 7
0 -5 -9 15897 717.201 34
0 -5 -10 2236.46 159.197 34
0 -5 -10 1996.77 159.827 16
0 5 10 2242.09 157.435 32
0 -5 -10 2225.3 148.943 30
0 -5 -11 1711.62 134.734 34
0 -5 -11 1489.75 130.409 16
0 5 11 1834.57 130.655 32
0 -5 -12 7666.95 373.016 16
0 5 12 8095.37 366.439 32
0 5 13 190.812 39.7254 40
0 5 13 202.91 38.2516 32
0 -6 14 3048.22 138.429 43
0 -6 13 3619.04 179.802 26
0 -6 13 3749.71 183.961 43
0 -6 12 11693.8 524.811 26
0 -6 11 171.786 59.2807 26
0 6 -11 175.142 62.5998 55
0 6 -11 164.377 76.4138 51
0 6 -10 8497.27 422.785 55
0 6 -10 8868.22 432.143 51
0 6 -10 8817.61 402.323 14
0 -6 10 9043.52 425.545 26
0 6 -9 226.22 103.371 51
0 6 -9 199.354 78.9995 55
0 6 -9 164.016 86.6208 35
0 6 -9 195.624 49.5307 14
0 -6 9 180.631 68.06 26
0 6 -8 4845.44 261.13 35
0 6 -8 4783.29 235.128 14
0 6 -8 4292.96 272.129 51
0 6 -8 4482.76 259.09 55
0 -6 8 4891.68 258.084 26
0 6 -7 3261.75 205.377 55
0 6 -7 3669.54 226.267 51
0 6 -7 3370.62 203.342 35
0 6 -7 3424.61 334.302 10
0 6 -7 3506.24 184.468 14
0 -6 7 3717.33 204.124 26
0 -6 6 5147.16 268.277 26
0 6 -6 5341.06 289.691 51
0 6 -5 226.388 96.0495 51
0 6 -5 237.761 166.319 9
0 -6 5 297.319 58.5845 26
0 6 -4 17923.3 922.058 10
0 6 -4 19072.4 1024.28 9
0 6 -3 112198 4886.26 9
0 6 -2 950.587 187.978 9
0 6 -1 33.4856 112.98 9
0 6 0 5420.24 399.279 9
0 6 1 39123.1 1826.69 9
0 -6 -2 14632 726.412 7
0 -6 -3 17608.1 864.361 7
0 -6 -4 6650.74 421.333 7
0 -6 -4 6377.73 319.913 21
0 -6 -4 6797.54 322.643 49
0 -6 -5 353.186 120.75 7
0 -6 -5 492.322 73.0503 49
0 -6 -5 470.617 81.1801 21
0 -6 -6 168.465 73.3357 16
0 -6 -6 265.864 67.2642 49
0 -6 -6 33.1515 106.762 7
0 -6 -6 126.807 76.3017 21
0 6 6 224.812 153.403 12
0 -6 -7 12025.4 728.695 7
0 -6 -7 12897.5 588.867 49
0 -6 -7 12446.1 594.818 16
0 -6 -7 12799.8 602.774 29
0 6 7 12516.1 742.324 12
0 -6 -8 4323.13 243.429 16
0 -6 -8 3705.45 225.433 30
0 -6 -8 3727.27 241.416 29
0 6 8 3705.61 372.586 12
0 -6 -8 3872.69 225.698 34
0 -6 -9 9442.94 463.99 16
0 -6 -9 8799.68 444.971 30
0 -6 -9 9297.18 466.411 29
0 6 9 10230.2 455.929 32
0 6 9 8735.52 617.316 12
0 -6 -9 9481.3 448.282 34
0 -6 -10 19928.8 846.811 34
0 -6 -10 18853.9 860.255 16
0 6 10 20570.8 853.891 32
0 -6 -10 17892.1 839.836 30
0 -6 -11 230.586 70.6504 34
0 6 11 247.731 65.6531 32
0 -6 -11 293.937 69.6934 16
0 6 12 2924.06 154.385 32
0 -6 -12 3023.19 160.498 16
0 -7 13 203.459 36.7991 43
0 -7 13 160.472 29.0583 26
0 -7 12 5407.31 258.078 43
0 -7 12 5346.87 255.724 26
0 -7 11 89.879 50.1897 26
0 -7 10 5617.09 291.314 26
0 7 -10 5853.5 302.148 51
0 -7 9 2734.96 175.137 26
0 7 -9 2891.39 199.04 51
0 7 -8 10943.1 484.069 14
0 -7 8 10444.3 508.643 26
0 7 -8 11096.5 527.163 51
0 7 -7 8343.12 385.578 14
0 7 -7 8879.65 434.046 51
0 -7 7 8334.51 409.946 26
0 7 -6 15.9199 102.301 51
0 7 -6 -36.9801 124.761 10
0 -7 6 35.0759 53.762 26
0 -7 6 -7.69191 48.1447 3
0 7 -5 7387.42 371.212 51
0 -7 5 7118.51 329.579 3
0 7 -5 7494.84 490.989 10
0 7 -5 7269.84 577.57 9
0 -7 5 6714.69 344.672 26
0 7 -4 8418.26 525.112 10
0 7 -4 8524.79 619.9 9
0 -7 4 8156.15 389.87 26
0 -7 4 8187.38 381.687 43
0 7 -3 19111.2 982.252 10
0 -7 3 19340.5 859.371 26
0 7 -2 26002.2 1262.24 9
0 7 -2 23185.2 1030.98 51
0 7 -1 1624.8 249.982 9
0 7 0 24752.4 1275.4 9
0 7 1 1208.77 222.359 9
0 -7 -1 1257.16 99.9037 26
0 -7 -1 1342.34 107.574 21
0 7 1 1443.14 121.02 51
0 7 2 31562.7 1336.74 51
0 -7 -2 30168.6 1331.65 21
0 -7 -3 579.287 87.5829 21
0 7 3 648.757 95.7984 51
0 -7 -4 11613.3 508.645 3
0 -7 -4 11074.8 524.413 21
0 -7 -4 11366.5 527.082 49
0 -7 -5 86.7105 45.966 3
0 -7 -5 73.8118 60.8929 49
0 -7 -5 100.443 75.5371 21
0 -7 -6 4765.92 251.754 49
0 -7 -6 4275.92 247.377 21
0 -7 -6 4470.49 259.191 16
0 -7 -7 15063.5 687.092 49
0 -7 -7 14767.6 693.37 16
0 -7 -7 15265.2 702.084 29
0 7 7 14836 859.281 12
0 -7 -8 -27.9877 74.4341 16
0 -7 -8 23.5013 68.2285 30
0 -7 -8 36.1485 80.5929 29
0 7 8 -97.5039 180.594 12
0 -7 -8 57.402 78.4596 34
0 -7 -9 2785.08 172.006 34
0 -7 -9 2940.86 182.737 16
0 -7 -9 2649.16 167.654 30
0 -7 -9 2538.55 180.448 29
0 -7 -10 8823.49 393.755 34
0 -7 -10 7801.7 387.91 30
0 7 10 9161.26 401.558 32
0 -7 -10 8484.31 407.123 16
0 7 11 2777.4 148.707 32
0 -7 -11 2567.94 150.725 16
0 7 12 5488.87 244.907 32
0 -8 12 6936.7 275.178 43
0 -8 12 7011.94 273.627 26
0 -8 11 657.568 73.653 43
0 -8 11 805.86 71.3829 26
0 -8 10 4267.92 228.147 43
0 -8 10 4573.49 230.805 26
0 8 -10 4312.03 237.14 51
0 -8 9 2422.55 156.516 43
0 -8 9 2479.09 157.272 26
0 8 -9 2354.19 175.813 51
0 -8 8 70.0408 63.6297 43
0 -8 8 55.4761 60.0236 26
0 8 -8 5.08351 101.183 51
0 -8 7 2071.34 143.334 43
0 8 -7 1898.56 172.995 51
0 8 -7 1974.47 269.191 10
0 -8 7 2111.76 148.228 26
0 -8 6 191.168 66.5499 43
0 8 -6 281.639 117.982 51
0 -8 6 223.596 57.5696 3
0 8 -6 313.231 151.008 10
0 -8 6 188.066 67.7967 26
0 -8 5 34900.5 1525.2 43
0 8 -5 38520.3 1559.84 51
0 -8 5 35201.2 1516.56 3
0 8 -5 35547.9 1707.84 10
0 8 -5 39320.2 1883.8 9
0 -8 5 35228.2 1535.36 26
0 -8 4 2827.74 152.606 3
0 8 -4 2669.86 279.019 10
0 8 -4 2927.6 374.435 9
0 -8 4 2766.38 166 26
0 -8 4 2183.03 149.733 43
0 8 -3 3934.69 419.568 9
0 8 -3 4108.22 335.886 10
0 -8 3 4133.64 217.404 26
0 -8 3 3653.73 202.689 43
0 8 -2 429.672 137.586 10
0 8 -2 818.587 208.58 9
0 -8 2 658.011 78.4749 26
0 8 -2 663.628 111.639 51
0 8 -1 486.237 179.202 9
0 -8 1 330.785 65.4803 26
0 8 -1 375.189 97.675 51
0 -8 0 1586.25 122.144 26
0 8 0 2003.8 284.306 9
0 8 0 1971.22 147.304 51
0 8 1 4064.29 404.173 9
0 -8 -1 3661.17 209.471 26
0 -8 -1 3666.86 213.381 21
0 8 1 3904.43 222.63 51
0 8 2 9521.52 441.685 51
0 -8 -2 8700.37 436.685 21
0 -8 -3 3620.45 219.534 49
0 8 3 3920.56 335.554 12
0 -8 -3 3898.99 225.696 21
0 -8 -3 4085.33 208.179 3
0 -8 -4 3820.32 214.086 49
0 8 4 3899.7 414.906 9
0 8 4 3690.81 336.033 12
0 -8 -4 3750.93 217.657 21
0 -8 -4 3345.96 190.997 3
0 -8 -5 7336.93 350.15 49
0 -8 -5 6372.81 318.077 3
0 -8 -5 7101.77 347.612 21
0 8 5 6843.05 489.503 12
0 -8 -6 477.526 85.3274 49
0 -8 -6 548.376 95.8006 29
0 8 6 390.692 181.855 12
0 -8 -6 566.643 93.9159 16
0 -8 -7 12152.8 583.879 16
0 -8 -7 12608.3 592.987 29
0 -8 -7 12556 578.35 49
0 -8 -8 2538.49 158.724 34
0 -8 -8 2562.43 179.109 29
0 -8 -8 2768.96 170.261 30
0 8 8 2961.3 171.336 32
0 -8 -8 2568.7 175.15 16
0 -8 -9 443.454 69.5169 30
0 -8 -9 420.009 77.878 16
0 -8 -10 2411.28 141.736 16
0 -9 11 2131.35 111.271 26
0 -9 11 1965.28 109.957 43
0 -9 10 599.132 63.9534 26
0 -9 10 533.081 65.0271 43
0 9 -9 979.271 108.13 51
0 -9 9 876.679 85.7143 26
0 -9 9 966.825 87.8559 43
0 9 -8 130.392 98.2716 51
0 -9 8 98.2935 58.7591 26
0 -9 8 141.865 61.1616 43
0 9 -7 40.8698 108.138 51
0 -9 7 49.244 61.3236 26
0 -9 7 60.2715 60.3377 43
0 -9 6 9292.02 451.173 43
0 9 -6 11015.7 490.519 51
0 -9 6 9404.64 442.653 3
0 -9 6 10225.1 465.561 26
0 9 -6 8264.78 601.977 10
0 -9 5 2631.24 154.687 3
0 -9 5 2823.8 171.438 26
0 -9 5 2388.82 155.938 43
0 9 -5 2328.8 355.862 9
0 9 -5 2717.41 292.938 10
0 -9 4 5864.83 293.914 3
0 -9 4 6369.97 312.543 26
0 9 -4 6713.17 584.256 9
0 9 -4 5965.78 445.712 10
0 -9 4 5854.55 294.66 43
0 -9 3 8945.91 442.388 43
0 9 -3 11003.6 488.79 51
0 -9 3 9984.82 463.116 26
0 9 -3 10941.9 757.173 9
0 9 -3 10188.9 609.477 10
0 -9 3 9464.53 447.731 3
0 9 -2 7880.69 381.749 51
0 -9 2 7068.07 358.71 26
0 9 -2 6812.57 471.623 10
0 -9 2 7095.19 347.634 3
0 9 -1 2348.38 170.872 51
0 -9 1 1723.99 136.355 26
0 9 -1 1765.17 308.215 9
0 9 -1 1794.68 215.126 10
0 -9 1 1868.66 125.891 3
0 9 0 52353.4 2145.63 51
0 9 0 56395.8 2481.78 9
0 -9 -1 2540.01 158.482 3
0 9 1 2714.93 357.161 9
0 9 1 2331.84 250.06 12
0 -9 -1 2705.95 179.595 21
0 9 1 2965.14 188.655 51
0 -9 -2 2868.45 173.782 3
0 9 2 3221.92 383.506 9
0 9 2 2705.37 279.841 12
0 -9 -2 2949.48 192.521 21
0 9 2 3361.49 201.048 51
0 -9 -3 771.315 84.904 3
0 9 3 620.872 199.858 9
0 9 3 1062.65 198.051 12
0 -9 -3 850.893 112.34 21
0 -9 -3 756.602 96.8668 49
0 -9 -4 941.464 90.5459 3
0 9 4 1263.94 251.266 9
0 9 4 962.804 201.622 12
0 -9 -4 1017.88 114.636 21
0 -9 -4 1215.95 114.148 49
0 -9 -5 1282.8 96.7963 3
0 -9 -5 1599.82 125.905 49
0 -9 -5 1430.24 127.712 21
0 9 5 1432.91 238.72 12
0 9 5 1350 262.36 9
0 -9 -6 7523.94 383.891 16
0 -9 -6 7558.43 376.674 49
0 -9 -6 7889.87 392.829 29
0 -9 -7 6039.68 311.209 16
0 -9 -7 5957.41 303.536 49
0 -9 -7 5848.4 303.428 30
0 -9 -7 6226.44 319.312 29
0 9 7 6087.07 298.617 32
0 -9 -8 6718.09 333.528 30
0 9 8 7243.17 334.759 32
0 -9 -8 7209.47 349.617 29
0 -9 -8 7175.13 344.996 16
0 -9 -9 2118.22 124.364 30
0 -9 -9 2314.71 136.584 16
0 9 10 3093.44 148.455 32
0 -10 10 5097.34 202.428 26
0 -10 10 3762.12 191.365 43
0 -10 9 3267.25 161.562 26
0 10 -9 3367.49 171.495 51
0 10 -8 1307.12 119.014 51
0 -10 8 1372.49 98.9478 26
0 -10 8 1176.82 90.6833 43
0 10 -7 3240.62 192.065 51
0 -10 7 2846.42 163.556 26
0 -10 6 5017.73 259.967 3
0 -10 6 4961.12 260.088 43
0 -10 6 5633.9 277.891 26
0 -10 5 12140 548.211 3
0 -10 5 13356.1 566.799 26
0 -10 5 11483.4 543.357 43
0 10 -4 452.665 142.242 10
0 10 -4 536.792 218.628 9
0 -10 4 487.361 78.053 26
0 -10 4 347.657 64.7827 3
0 10 -3 567.769 121.95 51
0 10 -3 556.321 145.054 10
0 10 -3 506.831 214.773 9
0 -10 3 499.127 81.0643 26
0 -10 3 488.232 70.695 3
0 10 -2 160.531 108.745 51
0 -10 2 14.0128 57.7978 26
0 -10 2 91.6867 76.8606 21
0 10 -2 94.244 164.869 9
0 -10 2 139.634 50.4662 3
0 10 -1 4816.03 262.487 51
0 -10 1 4426.63 242.013 26
0 10 -1 4927.26 483.955 9
0 -10 1 3935 225.546 3
0 10 0 7856.57 637.978 9
0 10 0 7809.7 395.203 51
0 -10 -1 1084.16 99.9292 3
0 10 1 1483.97 278.097 9
0 -10 -1 1339.41 124.79 21
0 10 1 1333.93 136.674 51
0 -10 -2 302.249 66.8844 3
0 10 2 478.868 190.441 9
0 -10 -2 400.399 94.0183 21
0 -10 -2 413.94 81.4296 49
0 -10 -3 2150.64 151.825 49
0 -10 -3 2378.29 160.711 21
0 -10 -3 1917.85 132.928 3
0 -10 -4 601.739 85.9401 49
0 -10 -4 548.161 70.8141 3
0 -10 -4 663.971 96.2583 21
0 -10 -5 4.57567 65.9219 16
0 -10 -5 53.8742 58.4755 49
0 -10 -5 -3.85521 70.8572 21
0 -10 -6 3943.2 222.601 29
0 10 6 3860.8 201.989 32
0 -10 -6 3950.33 216.661 16
0 -10 -6 3789.57 210.136 49
0 10 7 4003.08 191.109 32
0 -10 -7 3633.42 195.448 30
0 -10 -7 3590.35 203.865 29
0 -10 -7 3539.52 198.052 16
0 10 8 4441.44 194.435 32
0 -10 -8 4120.89 198.845 16
0 10 9 3130.12 143.793 32
0 -11 9 6878.16 302.071 26
0 -11 8 576.32 56.6051 26
0 11 -8 624.244 74.8253 51
0 -11 7 3463.32 183.668 26
0 11 -7 3664 197.722 51
0 -11 6 4311.05 223.167 26
0 -11 6 4065.79 219.209 21
0 11 -6 4753.75 242.02 51
0 -11 5 7928.28 376.471 26
0 -11 5 7459.91 365.984 3
0 -11 5 8513.43 375.998 21
0 -11 4 8797.34 404.718 26
0 -11 4 8903.7 402.739 21
0 -11 4 7883.83 392.281 3
0 11 -3 96.1332 101.994 51
0 -11 3 183.338 64.0594 26
0 -11 3 175.475 75.7742 21
0 -11 3 141.297 53.5566 3
0 11 -2 2383.23 169.927 51
0 -11 2 2248.48 151.024 21
0 11 -1 9609.6 423.056 51
0 -11 1 7690.01 394.827 3
0 11 0 6458.63 334.227 51
0 -11 -1 1073.97 103.34 49
0 -11 -1 1101.43 116.036 21
0 -11 -1 1046.48 94.4835 3
0 -11 -2 5009.08 260.606 49
0 -11 -2 5093.61 264.645 21
0 -11 -2 4732.23 247.704 3
0 -11 -3 144.568 61.6264 49
0 -11 -3 107.641 55.402 3
0 -11 -3 179.735 77.7431 21
0 -11 -4 56.4054 56.2616 16
0 -11 -4 52.8406 52.2124 49
0 -11 -4 80.4884 66.247 21
0 -11 -5 177.211 61.1533 29
0 -11 -5 228.783 59.0595 16
0 -11 -5 113.69 49.8615 49
0 -11 -6 74.3692 48.5919 29
0 -11 -6 30.1791 46.9653 30
0 -11 -6 17.5017 44.1411 16
0 -11 -7 1609.37 88.7117 30
0 12 -8 585.401 42.5598 53
0 12 -7 19.997 46.4312 51
0 -12 5 1406.74 97.3696 21
0 -12 4 4943.48 246.799 21
0 -12 4 4660.04 242.188 3
0 -12 3 15856.6 712.115 21
0 -12 3 15211.3 708.145 3
0 -12 2 15934.6 705.187 21
0 -12 2 14737.3 699.695 3
0 -12 1 1221.67 99.8577 49
0 -12 1 1211.94 95.7944 3
0 -12 0 1586.97 114.36 49
0 -12 -1 1139.04 94.723 49
0 -12 -1 1132.21 91.1201 3
0 -12 -2 297.806 56.0632 49
0 -12 -2 280.681 66.6627 21
0 -12 -3 90.9985 48.2575 16
0 -12 -3 5.1309 57.3137 21
0 -12 -3 18.5918 42.4583 49
0 -12 -4 1117.07 86.1291 29
0 -12 -4 1064.68 78.778 49
0 -12 -5 2.06386 34.3103 29
0 -12 -5 -15.5488 33.8712 30
0 -13 5 760.027 50.8407 49
0 -13 4 421.068 45.6203 21
0 -13 4 370.443 41.8688 49
0 -13 3 3529.6 168.078 21
0 -13 3 3327.71 168.063 49
0 -13 2 2969.67 153.182 21
0 -13 2 3004.17 152.527 49
0 -13 1 2667.79 139.69 49
0 -13 0 3770.5 183.521 49
0 -13 -1 232.869 50.4679 21
0 -13 -1 289.993 41.7955 49
0 -13 -2 813.475 64.0969 29
0 -13 -2 1053.39 62.9866 49
0 -13 -3 746.725 48.0908 30
0 -13 -3 613.392 46.0108 29
1 -13 -4 3017.65 144.752 30
1 -13 -3 104.817 33.853 49
1 -13 -2 3090.09 168.615 29
1 -13 -2 3751.32 172.366 49
1 -13 -1 930.281 79.9771 21
1 -13 0 1189.41 91.2468 21
1 -13 1 116.406 53.0265 21
1 -13 2 40.62 50.661 21
-1 13 -3 89.0839 59.7839 51
-1 13 -4 493.427 66.4366 51
-1 13 -5 2158.73 120.149 51
-1 13 -6 2302.61 116.699 51
1 -12 -6 568.272 52.0612 30
1 -12 -5 1589.57 103.759 30
1 -12 -5 1517.96 97.3462 49
1 -12 -4 680.086 74.2514 29
1 -12 -4 720.386 72.5687 49
1 -12 -3 4477.07 229.435 49
1 -12 -2 6470.32 315.835 49
1 -12 -1 121.453 71.4996 21
1 -12 0 56.0914 68.1973 21
1 -12 1 378.713 62.1627 3
1 -12 1 344.425 77.8521 21
-1 12 -1 353.793 88.7513 51
1 -12 2 284.844 60.8967 3
1 -12 2 354.964 73.868 21
-1 12 -2 250.972 89.272 51
1 -12 3 303.574 69.8649 21
-1 12 -3 366.497 93.0449 51
1 -12 4 45.9869 57.4072 21
1 -12 4 68.4918 51.6072 26
-1 12 -4 63.621 84.8622 51
-1 12 -5 3078.07 185.97 51
1 -12 5 3168.77 171.806 26
1 -12 6 71.9865 44.3169 26
-1 12 -6 153.349 75.6766 51
1 -12 7 2738.13 142.501 26
1 -12 8 3120.15 149.306 26
-1 11 8 93.7803 26.7822 32
1 -11 -8 85.5036 28.28 30
-1 11 7 13729.1 601.346 32
1 -11 -7 14227.9 609.599 30
1 -11 -6 4116.44 225.583 29
1 -11 -6 4614.18 232.686 30
1 -11 -6 4634.02 227.197 49
1 -11 -5 1304.71 105.761 29
1 -11 -5 1125.62 98.3354 49
1 -11 -4 465.002 73.8007 16
1 -11 -4 671.05 93.8492 21
1 -11 -4 581.554 82.3116 49
1 -11 -3 572.6 85.6504 49
1 -11 -2 16554.8 732.876 3
1 -11 -1 1155.69 98.4981 3
1 -11 -1 948.678 112.784 21
-1 11 1 1073.6 118.681 51
1 -11 0 1276.6 121.355 21
-1 11 0 1333.57 129.709 51
1 -11 1 1274.26 108.84 3
1 -11 1 1566.03 129.139 21
-1 11 -1 1573.39 140.723 51
1 -11 2 50.6972 53.4174 3
1 -11 2 15.8331 73.562 21
1 -11 2 50.4845 60.1348 26
-1 11 -2 56.2131 95.4516 51
1 -11 3 224.175 58.3262 3
1 -11 3 316.243 79.9594 21
1 -11 3 317.889 71.6228 26
-1 11 -3 202.734 106.747 51
1 -11 4 1462.01 115.289 3
-1 11 -4 1952.03 160.522 51
1 -11 4 1569.15 123.774 21
1 -11 4 1794.14 127.967 26
-1 11 -5 1716.81 150.911 51
1 -11 5 1707.97 125.416 26
1 -11 5 1520.72 116.799 21
-1 11 -6 81.1266 97.7703 51
1 -11 6 -3.72969 51.6697 26
1 -11 6 95.6705 53.8152 43
1 -11 7 4719.75 232.862 26
1 -11 7 4378.15 222.631 43
1 -11 8 6761.44 307.226 26
1 -11 8 6373.84 298.813 43
1 -11 9 79.9143 34.7078 26
-1 11 -9 67.7533 54.3812 51
1 -11 10 3786.61 170.41 26
1 -10 -9 144.027 36.6452 30
1 -10 -8 1103.36 91.4501 30
1 -10 -7 249.189 69.1779 29
1 -10 -7 309.431 74.7333 30
1 -10 -6 3.87652 60.3708 16
1 -10 -6 46.717 62.8688 29
1 -10 -6 24.9839 61.3552 49
1 -10 -5 12579.2 578.438 16
1 -10 -5 12066.2 553.356 38
1 -10 -5 13337.7 583.487 49
1 -10 -4 11574.2 537.838 49
1 -10 -4 11312.9 536.695 21
-1 10 3 162.329 149.445 12
-1 10 3 27.3177 146.108 9
1 -10 -3 109.847 69.0299 49
1 -10 -3 79.2695 57.8609 3
1 -10 -3 81.2911 138.762 1
-1 10 2 3187.84 379.732 9
-1 10 2 3641.93 204.871 51
1 -10 -2 3026.56 185.628 3
1 -10 -2 3094.84 336.61 1
-1 10 1 30.5873 87.6542 51
-1 10 1 -55.916 157.573 9
1 -10 -1 -9.26041 80.1563 21
1 -10 -1 48.8572 50.632 3
1 -10 -1 44.5964 137.67 1
-1 10 0 -13.9363 89.9381 51
-1 10 0 -56.8274 160.139 9
1 -10 0 49.3291 78.5825 21
1 -10 0 19.4879 58.6801 26
-1 10 -1 593.939 111.644 51
-1 10 -1 637.316 215.815 9
1 -10 1 468.076 78.8385 26
1 -10 1 525.981 93.8892 21
1 -10 1 382.722 65.5007 3
-1 10 -2 10.4579 101.519 51
1 -10 2 -43.5357 130.605 1
1 -10 2 27.4418 49.0742 3
-1 10 -2 17.8155 113.005 10
-1 10 -2 -207.736 170.02 9
1 -10 2 -8.30555 74.2588 21
1 -10 2 38.1039 59.6235 26
-1 10 -3 -5.48228 112.823 51
1 -10 3 -26.5441 51.7648 3
1 -10 3 18.9175 57.2174 43
-1 10 -3 30.2907 155.842 9
1 -10 3 -4.75331 60.1024 26
1 -10 3 7.95096 71.5578 21
-1 10 -4 162.756 113.786 51
1 -10 4 36.5569 53.137 3
1 -10 4 20.1819 160.883 1
1 -10 4 73.401 61.2599 43
-1 10 -4 -115 152.792 10
-1 10 -4 183.788 172.659 9
1 -10 4 105.408 74.2609 21
1 -10 4 109.199 60.8857 26
-1 10 -5 3561.67 226.851 51
1 -10 5 2634.89 306.405 1
1 -10 5 2850.52 174.864 3
-1 10 -5 3133.03 318.255 10
1 -10 5 3185.91 183.178 43
1 -10 5 3174.09 191.752 26
1 -10 5 3285.87 188.42 21
1 -10 6 459.757 78.7299 43
1 -10 6 490.217 83.1405 26
1 -10 6 430.783 78.2993 21
1 -10 7 2237.18 146.683 43
1 -10 7 2453.02 154.121 26
1 -10 8 4392.09 229.745 43
-1 10 -8 4568.7 255.361 51
1 -10 8 4585.8 235.353 26
1 -10 9 111.527 43.6518 15
-1 10 -9 69.5603 82.2922 51
1 -10 9 27.1018 46.9035 26
1 -10 9 100.39 50.5267 43
-1 10 -10 2900.07 151.895 51
1 -10 10 2833.34 143.439 26
1 -10 10 2503.57 138.883 43
1 -10 11 5471.66 225.756 26
1 -10 11 4707.15 221.392 43
-1 9 10 635.257 57.4701 32
1 -9 -9 1407.87 103.501 30
-1 9 9 1451.44 102.622 32
1 -9 -8 1252.02 110.504 16
1 -9 -8 1224.74 116.034 29
1 -9 -8 1189.19 112.014 30
1 -9 -7 13081.9 587.257 49
1 -9 -7 12546.3 592.049 29
1 -9 -7 12742.7 591.052 30
1 -9 -7 12523.9 585.458 16
1 -9 -6 397.025 59.504 38
1 -9 -6 414.9 87.5609 29
1 -9 -6 499.189 87.1686 49
1 -9 -6 439.127 89.1892 16
1 -9 -5 40103.2 1708.27 49
1 -9 -5 40555 1710.12 16
-1 9 5 39622.1 1878.69 12
-1 9 5 39319.7 1974.9 9
1 -9 -5 38736.6 1704.66 21
1 -9 -4 22328.7 1004.6 3
1 -9 -4 23002.5 1200.87 1
1 -9 -4 23491.2 1027.29 49
-1 9 4 23579.4 1286.64 9
1 -9 -4 24301.8 1027.93 21
1 -9 -3 220.26 153 1
1 -9 -3 195.542 64.5594 3
-1 9 3 106.696 160.23 9
1 -9 -2 10165.1 472.465 3
-1 9 2 10274.4 480.636 51
-1 9 2 9990.6 715.407 9
-1 9 1 7479.91 581.808 9
1 -9 -1 7334.1 359.529 3
1 -9 -1 7445.82 372.56 26
1 -9 -1 7592.1 373.239 21
-1 9 1 7708.28 373.21 51
-1 9 0 5756.37 491.169 9
-1 9 0 4902.08 275.033 51
1 -9 0 4970.09 267.479 26
1 -9 0 5008.73 269.097 21
-1 9 -1 1026.04 234.609 9
-1 9 -1 966.991 126.533 51
1 -9 1 1120.35 91.8521 3
1 -9 1 958.621 98.88 26
1 -9 1 989.771 107.887 21
-1 9 -2 1290.82 249.952 9
1 -9 2 1257.9 107.744 43
-1 9 -2 1209.91 141.253 51
1 -9 2 1430.14 105.434 3
1 -9 2 1564.3 120.026 26
1 -9 2 1462.93 122.006 21
-1 9 -3 1896.82 172.336 51
1 -9 3 1824.6 124.241 3
1 -9 3 1809.03 131.436 43
-1 9 -3 2198.19 322.577 9
1 -9 3 1851.42 137.247 26
-1 9 -4 441.689 125.233 51
1 -9 4 323.728 150.011 1
1 -9 4 340.639 65.5401 3
1 -9 4 404.15 75.0016 43
-1 9 -4 211.791 133.779 10
-1 9 -4 366.846 189.357 9
1 -9 4 411.619 74.7348 26
-1 9 -5 245.802 118.864 51
1 -9 5 231.225 70.7661 43
-1 9 -5 120.052 130.543 10
1 -9 5 214.818 66.7339 26
1 -9 5 259.925 61.9546 3
1 -9 5 148.844 144.836 1
1 -9 6 246.615 75.0272 43
-1 9 -6 164.208 140.312 10
1 -9 6 206.764 70.0492 26
1 -9 6 141.605 58.9087 3
1 -9 7 1126 108.289 26
1 -9 7 1260.64 111.428 43
-1 9 -8 6468.37 312.819 14
-1 9 -8 7069.37 363.111 51
1 -9 8 6759.44 338.982 26
1 -9 8 7222.03 339.606 43
-1 9 -9 247.541 103.065 51
1 -9 9 166.619 60.3998 26
1 -9 9 233.472 67.7698 43
-1 9 -10 6057.65 306.86 51
1 -9 10 6194.8 297.436 26
1 -9 10 6263.16 296.829 43
-1 9 -11 714.903 74.4843 51
1 -9 11 720.935 62.6361 26
1 -9 11 772.139 65.5919 43
1 -9 12 669.243 44.8795 26
1 -9 12 639.99 44.8788 43
-1 8 11 893.001 67.2524 32
1 -8 -10 245.716 58.2221 30
-1 8 10 249.243 61.0436 32
1 -8 -9 3994.34 220.163 30
-1 8 9 3944.4 217.305 32
1 -8 -9 4057.11 222.933 16
1 -8 -8 67.8478 73.3142 29
1 -8 -8 115.85 71.8812 30
1 -8 -8 56.8837 67.4902 16
1 -8 -7 1591.9 133.322 49
1 -8 -7 1595.36 112.106 38
1 -8 -7 1533.37 133.37 16
1 -8 -7 1488.59 136.061 29
-1 8 7 1472.46 247.258 12
1 -8 -6 5945.63 310.851 16
1 -8 -6 5685.44 286.663 38
1 -8 -6 5543.01 313.014 29
1 -8 -6 5841.34 305.97 49
1 -8 -5 1262.62 116.249 3
1 -8 -5 2407.82 172.192 21
-1 8 4 8223.21 599.387 9
1 -8 -4 7834.65 529.658 1
1 -8 -4 7803.49 371.158 3
1 -8 -4 8043.26 392.463 21
1 -8 -3 4214.4 217.587 3
-1 8 3 3932.11 224.821 51
-1 8 3 4516.19 412.317 9
1 -8 -2 27887.9 1136.46 3
-1 8 2 24812.9 1136.86 51
-1 8 2 26655.2 1372.94 9
-1 8 1 810.197 200.883 9
1 -8 -1 943.111 83.3377 3
1 -8 -1 772.27 86.5593 26
1 -8 -1 870.659 101.221 21
-1 8 1 757.95 101.78 51
-1 8 0 931.733 219.991 9
-1 8 0 951.553 111.472 51
1 -8 0 874.47 87.458 26
1 -8 0 878.598 97.7551 21
-1 8 -1 1860.73 264.94 9
1 -8 1 1741.49 118.925 43
-1 8 -1 1737.75 145.711 51
1 -8 1 1850.75 119.854 3
1 -8 1 1694.97 123.833 26
1 -8 1 1943.84 139.7 21
-1 8 -2 94.3545 94.6878 51
1 -8 2 108.05 50.9323 3
1 -8 2 50.5683 51.441 43
-1 8 -2 171.189 155.158 9
1 -8 2 66.6926 52.4264 26
-1 8 -3 408.1 109.118 51
1 -8 3 481.431 64.4166 3
1 -8 3 450.02 70.3252 43
-1 8 -3 470.452 177.299 9
1 -8 3 401.918 68.5373 26
-1 8 -4 661.169 123.999 51
1 -8 4 696.239 76.3144 3
1 -8 4 872.535 90.6587 43
-1 8 -4 867.544 223.384 9
-1 8 -4 656.324 164.202 10
1 -8 4 785.451 87.0323 26
1 -8 5 5554.69 279.851 3
1 -8 5 5423.85 419.614 1
1 -8 5 6160.7 299.04 43
-1 8 -5 5911.83 328.578 51
1 -8 5 5746.26 299.913 26
1 -8 6 5551.7 278.759 43
1 -8 6 5106.05 277.356 26
1 -8 6 5003.16 395.053 1
1 -8 6 5168.33 258.866 3
1 -8 7 2228.5 153.971 26
-1 8 -7 1922.96 266.087 10
1 -8 7 2264.32 154.934 43
1 -8 8 14608.6 649.139 43
-1 8 -8 14428.1 674.149 51
-1 8 -8 13700.8 627.599 14
-1 8 -8 13309.7 827.798 10
1 -8 8 14615.8 651.187 26
-1 8 -9 1860.98 117.68 14
1 -8 9 1874.48 139.53 43
-1 8 -9 1868.9 167.708 51
1 -8 9 2080.11 142.5 26
-1 8 -10 2349.4 167.058 51
1 -8 10 2370.86 144.676 26
1 -8 10 2356.23 145.475 43
-1 8 -11 1643.6 125.794 51
1 -8 11 1700.35 112.134 26
1 -8 11 1696.88 112.672 43
1 -8 12 38.8368 33.803 26
1 -8 12 13.9172 38.5083 43
-1 7 12 354.779 40.8788 32
-1 7 11 249.385 58.4029 32
1 -7 -10 897.159 92.166 30
-1 7 10 698.644 86.5646 32
1 -7 -10 812.362 96.0141 16
-1 7 9 878.631 102.182 32
1 -7 -9 949.3 104.291 30
1 -7 -9 813.143 89.7545 34
1 -7 -9 902.604 106.758 16
1 -7 -8 596.434 85.1176 34
1 -7 -8 317.952 90.4968 16
1 -7 -8 361.281 89.9513 30
1 -7 -8 548.357 98.4753 29
-1 7 8 641.819 210.086 12
1 -7 -7 23167.6 1038.28 49
1 -7 -7 22853 1018.26 34
1 -7 -7 23964.8 1022.46 38
1 -7 -7 23459 1042.53 16
1 -7 -7 24270.2 1049.67 29
-1 7 7 24528.4 1222.13 12
1 -7 -6 2047.04 152.805 16
1 -7 -6 1954.2 132.657 38
1 -7 -6 2070.83 158.615 29
1 -7 -6 1981.21 145.105 49
1 -7 -5 69760.4 3049.64 1
1 -7 -5 67332.3 2904.09 3
1 -7 -5 73193 2929.61 21
1 -7 -4 33936.8 1389.14 3
1 -7 -4 32831.8 1544.22 1
1 -7 -4 32536 1404.23 21
1 -7 -4 31670.4 1385.33 48
1 -7 -3 202.981 53.8307 3
-1 7 2 16063.4 945.549 9
1 -7 -2 18036.4 773.126 3
-1 7 1 3541.13 331.531 9
1 -7 -1 3900.54 200.364 3
-1 7 0 627.186 162.023 9
-1 7 -1 764.398 179.195 9
1 -7 1 669.631 71.3437 3
-1 7 -2 21345.1 1153.65 9
1 -7 2 22306.6 952.849 3
1 -7 3 10423.6 445.644 3
-1 7 -3 9698.26 472.518 51
1 -7 3 9195.06 452.519 26
1 -7 4 1246.47 91.9671 3
-1 7 -4 1348.71 138.948 51
-1 7 -4 1407.13 244.076 9
1 -7 4 1264.11 103.406 26
1 -7 4 1352.15 102.42 43
1 -7 5 5336.46 387.14 1
1 -7 5 5424.7 263.055 3
1 -7 5 5598.15 281.337 26
-1 7 -6 1866.63 246.057 10
1 -7 6 1531.6 200.282 1
1 -7 6 1610.99 124.891 26
-1 7 -7 534.326 136.306 51
-1 7 -7 432.291 159.074 10
1 -7 7 448.503 79.2673 26
-1 7 -8 3201.59 226.834 51
-1 7 -8 2833.99 317.217 10
1 -7 8 3251.76 194.749 26
-1 7 -8 3129.29 177.809 14
-1 7 -9 301.27 120.774 51
-1 7 -9 364.635 63.7837 14
1 -7 9 368.288 78.2789 26
-1 7 -10 7738.41 358.72 14
1 -7 10 7316.85 360.177 15
1 -7 10 8175.4 380.083 26
-1 7 -10 7852.6 396.664 51
1 -7 11 264.954 67.2246 43
-1 7 -11 200.278 92.6024 51
1 -7 11 276.729 62.6742 26
-1 7 -11 206.096 47.1447 14
1 -7 12 932.099 78.0862 26
1 -7 13 119.928 30.4685 26
-1 6 13 111.206 23.9114 40
-1 6 12 695.6 63.2345 32
1 -6 -12 594.769 56.5354 28
-1 6 11 4371.28 217.998 32
1 -6 -11 3912.63 222.396 16
1 -6 -10 2206.08 149.478 30
-1 6 10 1982.26 143.315 32
1 -6 -10 2141.32 146.376 34
1 -6 -10 1976.2 152.159 16
1 -6 -9 117.349 77.6244 34
1 -6 -9 -27.0968 74.2038 16
1 -6 -9 10.0755 71.468 30
1 -6 -8 8199.36 383.928 38
1 -6 -8 9050.78 392.468 34
1 -6 -8 7814.4 404.276 16
1 -6 -8 7703.84 406.353 29
1 -6 -8 6991.02 397.04 30
-1 6 8 8092.85 566.895 12
1 -6 -7 17297.4 824.431 16
1 -6 -7 17697.9 828.418 29
1 -6 -7 16088.7 815.949 49
1 -6 -7 20534.2 812.654 34
1 -6 -7 19422.3 809.508 38
1 -6 -6 8378.94 412.881 16
1 -6 -6 8933.98 399.211 38
1 -6 -6 8227.59 415.593 29
1 -6 -6 8118.85 404.834 49
1 -6 -5 849.583 76.4439 3
1 -6 -5 1069.19 155.168 1
1 -6 -4 89756.9 3726.6 3
1 -6 -4 95860 3870.55 1
1 -6 -4 87537.7 3740.41 21
1 -6 -3 32207.5 1361.75 3
1 -6 -2 42037.2 1768.62 3
-1 6 1 4875.37 374.63 9
1 -6 -1 5489.64 257.172 3
-1 6 0 4175.42 313.477 9
1 -6 0 3012.72 204.929 13
-1 6 -1 882.893 168.743 9
1 -6 1 941.682 77.0087 3
-1 6 -2 7775.18 526.33 9
1 -6 2 8546.59 379.675 3
-1 6 -3 217.67 132.404 9
1 -6 3 261.965 52.5541 3
-1 6 -4 162.728 149.493 9
1 -6 4 50.3216 43.3794 3
-1 6 -5 1404.34 189.709 10
1 -6 5 1223.12 87.4177 3
1 -6 5 1353.58 170.16 1
1 -6 5 1241.72 97.7828 26
-1 6 -6 8943.91 557.554 10
1 -6 6 8688.56 514.62 1
1 -6 6 8876.67 418.487 26
1 -6 7 8229.98 401.617 26
-1 6 -7 8587.03 553.093 10
-1 6 -8 19849 877.109 14
-1 6 -8 18828.4 1056.78 10
1 -6 8 20776.4 895.968 26
-1 6 -9 -45.644 113.992 51
-1 6 -9 16.0648 65.0816 35
1 -6 9 -3.95517 57.5575 15
-1 6 -9 -10.9485 52.3068 14
1 -6 9 -34.0461 59.4291 26
-1 6 -10 3854.06 218.138 35
-1 6 -10 3968.04 251.421 51
1 -6 10 4192.76 229.745 26
1 -6 10 3910.32 211.557 15
-1 6 -10 4008.93 210.75 14
-1 6 -11 57.8587 48.0177 14
1 -6 11 103.861 60.3714 26
-1 6 -11 30.944 93.2638 51
-1 6 -12 892.188 76.362 14
1 -6 12 999.454 85.6409 26
1 -6 13 700.021 62.7152 43
1 -6 13 689.326 61.2484 26
1 -6 14 346.219 27.4479 26
-1 5 13 1057.99 69.3643 40
1 -5 -13 962.547 68.648 22
-1 5 13 825.02 59.2683 32
1 -5 -12 389.056 65.0698 16
1 -5 -12 280.96 53.9034 28
-1 5 12 279.279 56.6242 32
1 -5 -11 236.498 74.7737 16
-1 5 11 304.728 70.5612 32
1 -5 -10 370.643 90.7551 34
-1 5 10 397.39 80.9165 32
1 -5 -10 400.753 85.7338 30
1 -5 -10 405.546 87.8969 16
1 -5 -9 2383.02 167.709 34
-1 5 9 2199.96 283.902 12
1 -5 -9 2625.47 175.528 30
1 -5 -9 2430.82 176.439 16
1 -5 -8 3286.8 175.527 38
1 -5 -8 3640.53 190.237 34
-1 5 8 1810.99 279.465 12
1 -5 -8 2176.42 180.468 30
1 -5 -8 2962.64 196.638 29
1 -5 -8 2375.53 184.227 16
1 -5 -7 12848.9 530.24 34
1 -5 -7 12410.3 526.933 38
1 -5 -7 10136.4 528.646 49
1 -5 -7 10760.3 540.348 29
1 -5 -7 11049.9 538.92 16
1 -5 -6 9708 475.03 29
1 -5 -6 9835.76 472.129 16
1 -5 -6 10508.8 461.286 38
1 -5 -5 7992.55 422.728 7
1 -5 -5 5072.23 348.574 1
1 -5 -4 1561.9 164.669 1
1 -5 -4 1490.96 92.1874 3
1 -5 -4 1288.28 155.582 7
1 -5 -3 149126 6183.59 3
1 -5 -2 60313 2516.31 3
1 -5 -1 13729.8 510.863 3
1 -5 -1 8883.82 519.662 13
-1 5 0 35866.3 1623.63 9
1 -5 1 121018 5019.43 3
-1 5 -1 120355 5149 9
1 -5 2 32597.2 1357.57 3
-1 5 -2 30087.7 1488.89 9
1 -5 3 21137.5 894.306 3
-1 5 -3 20491.4 1048.41 9
1 -5 4 821.493 66.4113 3
-1 5 -4 959.274 184.855 9
1 -5 5 7097.22 410.075 1
-1 5 -5 7087.07 443.778 10
1 -5 6 11702.5 601.997 1
-1 5 -6 11170 640.114 10
-1 5 -7 -16.3005 120.953 10
1 -5 7 29.2978 59.5236 40
-1 5 -8 5727.5 307.052 35
-1 5 -8 6287.97 301.397 14
-1 5 -8 6284.35 458.817 10
1 -5 8 6276.34 315.714 40
-1 5 -9 3913.15 227.607 35
1 -5 9 4032.41 219.645 15
-1 5 -9 4096.56 217.448 14
-1 5 -9 3815.89 288.624 8
1 -5 9 4095.2 233.664 40
-1 5 -10 909.223 105.182 35
1 -5 10 1045.24 94.1382 15
-1 5 -10 976.02 91.4351 14
-1 5 -11 811.294 95.7387 35
1 -5 11 821.125 79.3563 15
-1 5 -11 879.957 85.069 14
-1 5 -11 813.641 119.896 51
-1 5 -12 2063.94 152.324 51
-1 5 -12 2200.71 139.81 35
-1 5 -12 2240.23 136.496 14
1 -5 12 2595.05 149.503 26
-1 5 -13 -21.8026 41.1844 14
1 -5 13 37.3582 43.8467 26
1 -5 14 192.859 32.1974 43
1 -5 14 295.111 34.2895 26
1 -4 -13 -11.4911 48.6374 35
-1 4 13 -13.9746 40.1744 40
1 -4 -13 20.1854 43.7535 22
-1 4 13 11.4277 36.5342 32
-1 4 12 2840.18 156.145 32
1 -4 -12 2666.15 158.308 28
1 -4 -12 2720.46 169.492 16
-1 4 11 -3.72589 61.2465 32
1 -4 -11 119.953 73.9919 16
1 -4 -10 879.335 104.475 30
-1 4 10 523.213 88.3747 32
1 -4 -10 799.179 115.317 34
1 -4 -10 730.175 108.508 16
1 -4 -9 8288.98 386.089 34
1 -4 -9 7618.15 396.033 16
1 -4 -9 7857.42 390.6 30
-1 4 9 7435.92 378.511 32
-1 4 9 7170.05 517.966 12
1 -4 -8 2655.32 194.799 16
1 -4 -8 2758.66 192.365 30
1 -4 -8 3279.9 203.861 29
1 -4 -7 24672.3 1030.54 38
1 -4 -7 24914.1 1030.95 34
1 -4 -7 23245.5 1045.03 29
1 -4 -7 22808.7 1039.92 30
1 -4 -7 23336.1 1042.75 16
1 -4 -7 22038.5 1155.44 7
1 -4 -6 32095.2 1488.67 7
1 -4 -5 2502.17 187.568 1
1 -4 -4 177065 7408 1
1 -4 -3 76267.3 3247.94 7
1 -4 -2 6196.3 291.327 13
1 -4 -1 1268.53 105.624 13
-1 4 0 71050.6 3039.87 9
-1 4 -1 50130 2184.56 9
-1 4 -2 17357.9 843.082 9
-1 4 -3 35564.4 1622.1 9
1 -4 5 51260.7 2181.77 1
-1 4 -5 49087.9 2216.01 10
-1 4 -6 13879.2 726.695 10
1 -4 7 11893.2 534.541 40
-1 4 -7 10814.3 647.059 10
1 -4 8 36570.3 1539.82 40
1 -4 8 34286 1531.94 32
-1 4 -8 32697.4 1674.94 10
-1 4 -8 37449.4 1528.61 14
1 -4 9 5956.83 309.065 40
-1 4 -9 6089.23 295.23 14
1 -4 9 6152.39 295.653 15
1 -4 9 5377.27 299.927 32
-1 4 -9 5539.18 382.441 8
1 -4 10 15622.6 698.768 40
-1 4 -10 14990.9 693.93 35
-1 4 -10 14130.3 790.387 8
1 -4 10 14325.6 687.546 32
1 -4 10 16179.6 682.791 15
-1 4 -10 15502.1 683.466 14
1 -4 11 91.8281 67.3252 32
-1 4 -11 81.1459 57.4265 14
-1 4 -11 17.9944 76.9639 35
1 -4 11 100.414 71.1973 40
-1 4 -12 434.445 67.5431 14
-1 4 -12 386.047 79.3285 35
-1 4 -12 527.055 96.174 51
1 -4 13 45.0191 43.7272 26
-1 4 -13 54.4471 46.8393 14
-1 4 -13 59.1961 53.7328 35
1 -4 14 55.9618 30.2697 26
1 -3 -14 2747.77 150.122 22
-1 3 14 3400.46 152.915 40
-1 3 13 1818.14 108.102 40
1 -3 -13 1684.79 109.982 22
-1 3 12 2674.19 154.026 32
1 -3 -12 2576.02 160.446 28
1 -3 -12 2808.59 174.785 16
-1 3 11 3820.35 214.201 32
1 -3 -11 4087.86 239.163 16
-1 3 10 210.839 69.461 32
1 -3 -10 362.579 100.711 34
1 -3 -10 443.681 96.8828 16
1 -3 -9 1849.31 144.684 34
1 -3 -9 1717.62 147.804 16
-1 3 9 1668.7 127.908 32
1 -3 -9 1948.08 144.816 30
-1 3 9 1609.59 231.452 12
1 -3 -8 3894.15 210.962 34
1 -3 -8 3467.58 210.719 30
1 -3 -8 3804.23 310.906 7
1 -3 -8 3513.87 216.298 16
1 -3 -7 18522.3 895.518 7
1 -3 -7 17385.6 783.304 30
1 -3 -6 43808.6 1948.58 7
1 -3 -5 31052.7 1221.6 7
1 -3 -5 24358.5 1139.89 1
1 -3 -4 56093 2384.63 1
1 -3 -3 7200.51 365.816 1
1 -3 -2 82423.4 3578.78 7
1 -3 -2 86679.5 3553.96 13
1 -3 -1 51839.1 2187.25 13
-1 3 0 845.107 107.789 9
-1 3 -1 32281.8 1413.52 9
-1 3 -2 8712.24 458.03 9
-1 3 -3 13290.7 672.064 9
1 -3 4 1094.1 118.259 1
1 -3 5 45639.9 2011.29 1
-1 3 -5 49094.1 2061.93 10
-1 3 -6 5397.37 354.201 10
-1 3 -7 5258.69 255.25 14
-1 3 -7 4837.34 356.306 10
1 -3 8 2017.25 143.121 32
1 -3 8 2463.71 152.568 40
-1 3 -8 2187.4 138.292 14
1 -3 8 2068.99 137.587 15
-1 3 -8 2493.88 169.443 16
-1 3 -9 34.3919 52.3773 14
1 -3 9 118.068 67.9102 40
1 -3 9 61.7061 58.1605 15
1 -3 9 17.1411 64.8577 32
-1 3 -9 162.863 94.7522 8
1 -3 10 5064.05 258.413 15
1 -3 10 5145.06 275.891 40
-1 3 -10 4826.68 363.092 8
-1 3 -10 5182.09 262.705 14
1 -3 10 4716.04 267.696 32
1 -3 11 5517.57 290.261 40
1 -3 11 5122.87 281.708 32
-1 3 -11 5809.54 281.118 14
-1 3 -11 4805.04 378.577 8
1 -3 12 147.909 65.5893 32
-1 3 -12 320.955 66.2816 14
1 -3 12 250.796 71.2437 40
-1 3 -12 176.614 77.6007 35
-1 3 -13 24.9738 49.9881 14
-1 3 -13 43.469 58.8398 35
1 -3 14 -18.3847 33.1812 26
-1 3 -14 -28.193 40.2851 35
1 -2 -14 1145.95 77.3682 22
-1 2 14 1268.84 75.7926 40
-1 2 13 1606.69 105.858 40
1 -2 -13 1475.45 111.186 22
1 -2 -12 1566.77 121.706 28
-1 2 12 1671.63 114.114 32
1 -2 -12 1758.44 138.678 16
-1 2 11 266.555 67.9529 32
1 -2 -11 381.658 78.8999 28
1 -2 -11 319.552 87.7351 16
-1 2 10 -34.3595 61.9884 32
1 -2 -10 133.925 97.0371 34
1 -2 -10 -18.0235 79.8881 16
-1 2 9 2747.2 167.751 32
1 -2 -9 3042.45 187.029 30
1 -2 -9 2832.33 185.849 34
1 -2 -9 2739.84 190.093 16
-1 2 8 156.259 135.619 12
1 -2 -8 155.66 68.7792 14
1 -2 -8 263.139 84.8482 34
1 -2 -8 180.079 74.38 30
-1 2 8 176.001 58.0099 32
1 -2 -8 136.336 77.9934 16
1 -2 -8 207.77 57.6883 20
1 -2 -8 203.002 111.806 7
1 -2 -7 7393.37 421.854 7
-1 2 7 6859.69 404.189 12
1 -2 -7 6576.8 325.273 14
1 -2 -6 16701.3 729.601 14
1 -2 -6 15786.7 780.243 11
1 -2 -5 23304.3 1063.02 7
1 -2 -4 17405.5 818.05 1
1 -2 -4 21108.9 860.948 7
1 -2 -3 201.547 70.4864 1
1 -2 -2 430933 17886.9 1
1 -2 -2 432619 17877.3 13
1 -2 -1 520232 21530 13
-1 2 0 13545.1 600.188 9
1 -2 1 5400.12 256.586 1
-1 2 -1 4251.5 250.153 9
1 -2 2 49999.4 2089.33 1
-1 2 -2 48238.1 2113.81 9
1 -2 3 61413.5 2593.06 1
1 -2 4 27917.3 1229.45 1
-1 2 -4 29075.1 1256.78 10
1 -2 5 949.676 94.2515 1
-1 2 -5 1185.85 136.699 10
-1 2 -6 1858.58 186.131 10
1 -2 7 14651.3 643.819 15
1 -2 8 3536.7 207.29 32
-1 2 -8 4198.67 233.683 16
1 -2 8 3879.05 203.295 15
-1 2 -8 3335.96 210.813 34
1 -2 8 4336.44 217.939 40
-1 2 -9 20260.8 924.801 16
1 -2 9 21175.6 895.205 15
1 -2 9 20511.5 901.921 32
-1 2 -9 21279.8 1026.25 8
1 -2 9 20723.8 907.999 40
-1 2 -9 19305.6 901.893 34
-1 2 -10 21150.6 939.343 16
1 -2 10 20801.1 918.706 40
-1 2 -10 19942 1039.92 8
1 -2 10 20303.3 911.315 32
1 -2 11 6956.08 333.739 40
-1 2 -11 6295.95 319.221 14
1 -2 11 6191.21 322.244 32
1 -2 12 10479.5 471.587 40
-1 2 -12 9436.86 461.957 14
1 -2 12 9828.88 460.649 32
-1 2 -13 3.42388 63.1256 35
1 -2 13 -24.3923 55.7834 40
-1 2 -13 34.0849 52.8472 14
1 -2 13 49.3368 52.6357 32
-1 2 -14 1601.18 99.6327 35
1 -1 -14 1311.31 83.7739 22
-1 1 14 1371.03 80.115 40
-1 1 13 114.363 48.8351 40
1 -1 -13 196.418 62.9016 22
-1 1 12 884.127 96.7119 40
1 -1 -12 878.755 103.253 22
1 -1 -11 1608.51 132.46 28
-1 1 11 1510.37 114.658 32
1 -1 -11 1577.23 143.881 16
1 -1 -10 357.951 81.3567 28
-1 1 10 409.965 71.2863 32
1 -1 -10 370.044 97.5933 16
1 -1 -9 567.64 100.734 34
1 -1 -9 626.695 96.7418 16
-1 1 9 509.496 71.3308 32
1 -1 -9 576.758 83.4801 14
1 -1 -8 2108.82 142.091 34
1 -1 -8 1861.43 146.229 16
1 -1 -8 1881.22 192.733 7
1 -1 -8 1740.5 210.234 8
1 -1 -8 1954.07 130.871 14
-1 1 8 1900.1 195.307 12
1 -1 -7 644.147 130.056 8
1 -1 -7 506.326 112.636 7
-1 1 7 499.511 121.446 12
1 -1 -7 532.359 68.9996 14
1 -1 -6 64623.1 2345.17 7
1 -1 -6 59326.3 2360.18 8
1 -1 -6 53522.4 2254.44 14
1 -1 -6 47766.8 2277.26 11
1 -1 -5 95.355 77.959 7
1 -1 -5 5.25798 55.9811 11
1 -1 -4 108.738 70.1693 7
1 -1 -4 46.4415 61.3091 11
1 -1 -3 18613.3 860.219 1
1 -1 -3 21853 880.648 7
1 -1 -2 206.942 68.9604 1
1 -1 -2 202.324 60.1289 2
1 -1 -2 238.6 52.6821 13
1 -1 -1 60611 2543.08 13
1 -1 0 645.614 78.0053 1
-1 1 0 581.942 43.1852 9
1 -1 1 771.064 78.2043 2
1 -1 1 747.711 87.7768 1
1 -1 1 818.556 80.1004 11
1 -1 2 42611.5 1771.52 2
1 -1 2 44310 1780.53 1
1 -1 2 39972.2 1762.31 11
1 -1 3 19467.7 849.914 1
-1 1 -4 886.953 106.923 10
-1 1 -5 71659.1 2965.86 14
-1 1 -5 69603.4 3024.8 10
-1 1 -6 36266.2 1520.49 14
1 -1 6 35849.7 1520.52 15
-1 1 -7 17333.6 740.603 14
1 -1 7 16676.4 739.016 15
-1 1 -8 6312.21 324.592 34
-1 1 -8 6806.5 342.588 16
-1 1 -8 6594.85 315.688 14
1 -1 8 6714.35 315.89 15
1 -1 8 6334.69 317.989 32
-1 1 -8 6858.56 425.025 8
-1 1 -9 30.3643 86.846 34
-1 1 -9 41.2217 80.9147 16
1 -1 9 94.9252 65.0521 32
-1 1 -9 194.214 102.026 8
-1 1 -10 3065.56 211.693 16
1 -1 10 3034.48 191.568 32
-1 1 -10 2964.31 288.178 8
1 -1 10 3475.85 203.875 40
-1 1 -10 3010.06 201.441 34
-1 1 -11 4021.31 240.786 16
1 -1 11 3651.19 220.481 40
-1 1 -11 3656.94 326.931 8
1 -1 11 3457.61 213.909 32
1 -1 12 268.915 73.6865 32
1 -1 12 272.879 77.1398 40
1 -1 13 499.014 69.6996 32
1 -1 13 503.877 72.5906 40
1 -1 14 148.511 44.692 40
-1 1 -14 161.235 48.737 35
-1 0 14 1425.09 81.1281 40
-1 0 13 691.674 71.2025 40
1 0 -13 569.439 78.5246 22
-1 0 12 1750.21 126.889 40
1 0 -12 1843.4 140.735 22
-1 0 11 576.51 83.0177 40
1 0 -11 629.157 91.8619 28
1 0 -11 593.885 95.7403 22
1 0 -11 465.098 99.6017 16
1 0 -10 134.792 84.9013 16
1 0 -10 143.007 70.8047 28
1 0 -10 26.9985 63.0895 14
1 0 -9 709.295 105.138 16
1 0 -9 643.736 74.4493 46
1 0 -9 884.069 97.5265 28
1 0 -9 871.574 90.0637 14
1 0 -8 312.996 84.046 16
1 0 -8 652.959 137.687 8
1 0 -8 515.225 69.7488 14
1 0 -7 59874.8 2588.3 7
1 0 -7 63347.8 2646.74 8
1 0 -7 59870.6 2527.02 14
1 0 -6 3380.4 210.938 7
1 0 -6 3183.95 159.2 14
1 0 -6 3326.77 237.454 8
1 0 -5 12468.2 554.795 7
1 0 -5 13254.8 583.671 8
1 0 -4 9732.78 467.597 2
1 0 -4 11173.1 489.579 7
1 0 -4 10258.5 486.696 11
1 0 -3 6162.49 300.92 2
1 0 -3 6773.91 310.678 8
1 0 -3 5857.95 309.663 11
1 0 -2 64005.9 2665.83 2
1 0 -2 62913 2672.87 11
1 0 -1 17109.5 735.286 9
1 0 0 209886 8706.34 11
1 0 1 56894.7 2356.18 2
1 0 1 55254.2 2346.81 11
1 0 2 14241.4 625.413 2
-1 0 -2 13932.8 601.566 10
1 0 3 123586 5142.05 2
1 0 3 125314 5166.73 12
-1 0 -3 122482 5137.4 10
1 0 4 1056.25 81.3245 2
1 0 4 1218.63 145.489 12
-1 0 -5 38238.6 1659.02 14
1 0 5 41232 1662.35 15
1 0 5 39059.9 1732.65 12
-1 0 -6 6506.81 304.44 14
1 0 6 6909.85 308.07 15
1 0 6 5921.52 383.352 12
-1 0 -7 10239.2 461.214 14
-1 0 -8 11472.2 537.083 34
-1 0 -8 11864.5 554.617 16
1 0 8 12009.9 533.536 32
-1 0 -8 11602.2 529.755 14
-1 0 -9 11094.9 518.508 34
-1 0 -9 10878 534.648 16
1 0 9 11193.2 512.188 32
-1 0 -9 10967.5 510.421 14
-1 0 -10 15895.4 714.378 14
-1 0 -10 15153.5 717.825 34
-1 0 -10 15871.1 738.722 16
1 0 10 16485.6 716.481 32
-1 0 -10 15402.7 808.871 7
-1 0 -11 7921.64 408.454 16
1 0 11 7611.12 384.754 32
-1 0 -11 7705.91 525.732 8
-1 0 -11 7687.93 386.924 14
1 0 11 8752.21 398.382 40
-1 0 -11 7351.23 389.869 34
-1 0 -12 1141.49 120.744 16
1 0 12 1199.05 111.9 40
-1 0 -12 1058.41 105.313 14
1 0 12 1084.17 105.836 32
1 0 13 4550.01 241.654 32
1 0 13 5309.75 253.249 40
1 0 14 75.8604 32.9835 32
1 0 14 108.244 42.8405 40
-1 0 -14 61.3482 48.4189 35
1 1 -14 2892.59 159.75 35
1 1 -13 4832.75 244.019 22
1 1 -13 5131.05 255.823 35
-1 -1 13 4417.43 228.891 40
1 1 -12 511.944 87.5317 22
1 1 -12 468.2 103.501 35
-1 -1 12 572.629 76.6134 40
1 1 -11 3799.36 228.099 22
1 1 -11 3706.5 213.379 14
-1 -1 11 3670.15 210.264 40
1 1 -10 1599.88 142.17 22
1 1 -10 1570.8 137.18 28
1 1 -10 1680.12 124.752 14
-1 -1 10 1506.02 122.03 40
1 1 -9 125.127 82.7429 16
1 1 -9 124.324 58.186 14
1 1 -9 151.397 67.6472 28
1 1 -8 17617.3 869.651 8
1 1 -8 16914.7 744.687 14
1 1 -8 17045 771.028 16
1 1 -7 1220.31 155.007 8
1 1 -7 1329.5 91.1464 14
1 1 -6 144.37 82.1321 8
1 1 -6 117.947 42.4723 14
1 1 -5 773.402 79.4798 2
-1 -1 5 658.574 77.2493 12
1 1 -4 23988.1 1007.48 2
-1 -1 4 21713.4 971.653 12
1 1 -3 12306.2 571.619 2
1 1 -3 12709 559.794 8
1 1 -2 218336 9088.34 9
1 1 -1 3249.3 173.011 10
1 1 -1 3169.17 185.613 9
1 1 0 88967.9 3829.87 12
1 1 0 94740.9 3828.3 13
1 1 1 203.752 51.6011 13
1 1 2 51784.6 2193.02 2
1 1 3 106538 4529.93 2
1 1 3 110953 4548.26 12
1 1 4 31264.2 1385.02 2
1 1 4 34435.5 1427.21 12
1 1 5 26195.3 1211.89 12
-1 -1 -5 26972.8 1134.32 14
1 1 6 1234.54 173.427 12
-1 -1 -6 1664.39 102.912 14
-1 -1 -7 43266.9 1886.87 8
1 1 7 40934 1881.1 12
-1 -1 -7 41930.3 1773.93 14
-1 -1 -8 32782.5 1378.56 16
-1 -1 -8 31335.6 1358.78 34
1 1 8 32128.4 1356.06 32
-1 -1 -8 31900.3 1485.68 8
-1 -1 -8 30550.8 1352.77 14
-1 -1 -9 4256.28 253.315 16
-1 -1 -9 4122.29 322.657 7
-1 -1 -9 4002.27 240.674 34
1 1 9 4611.06 235.309 32
-1 -1 -9 4462.19 355.441 8
-1 -1 -9 3949.45 229.987 14
-1 -1 -10 12511.9 586.831 16
-1 -1 -10 12020.3 673.024 7
-1 -1 -10 12134.9 566.596 34
1 1 10 12341.1 561.837 32
-1 -1 -10 11772.3 560.341 14
-1 -1 -10 10774.7 696.135 8
-1 -1 -11 2099.79 163.419 34
-1 -1 -11 1944.92 147.843 14
-1 -1 -11 2085.24 167.688 16
1 1 11 1980.18 149.054 32
1 1 12 156.137 72.5662 40
-1 -1 -12 135.754 74.1872 16
1 1 12 166.681 69.9101 32
1 1 13 355.625 67.9351 32
1 1 13 519.547 71.6897 40
1 1 14 83.7862 32.5572 32
1 1 14 119.049 38.8384 40
-1 -1 -14 103.889 44.3774 35
1 2 -14 3528.54 175.367 35
1 2 -14 3265.33 172.658 55
-1 -2 14 3127.76 159.717 26
1 2 -13 768.476 94.9421 35
1 2 -12 36.9576 69.9987 22
1 2 -12 53.6453 85.7142 35
-1 -2 12 174.362 56.8609 40
1 2 -11 -5.35971 75.465 22
1 2 -11 68.1527 60.6872 14
-1 -2 11 110.515 62.3175 40
1 2 -11 64.3292 84.7831 35
1 2 -10 54.7594 74.1472 22
1 2 -10 100.644 57.6284 14
-1 -2 10 16.14 54.5002 40
1 2 -9 6928.47 345.506 22
-1 -2 9 6491.96 324.277 40
1 2 -9 6249.25 339.267 28
1 2 -9 6796.21 321.387 14
1 2 -8 1597.73 128.11 22
1 2 -8 1434.27 123.568 28
1 2 -8 1539.87 104.682 14
1 2 -8 1499.8 176.3 8
1 2 -7 21863.1 968.078 8
1 2 -7 19793.5 863.188 14
1 2 -6 4532.53 216.57 14
1 2 -6 5008.02 290.384 8
1 2 -5 23635.9 1079.7 8
1 2 -5 24913.1 1075.2 2
1 2 -4 2179.12 142.324 8
1 2 -3 1737.42 106.469 8
1 2 -3 1721.4 179.89 9
1 2 -2 167302 6794.89 9
1 2 -2 158914 6761.05 10
1 2 -1 13826.2 597.94 9
1 2 -1 13052.2 561.916 10
1 2 0 1327.54 120.969 12
1 2 0 1423.98 96.9682 10
-1 -2 0 1336.88 71.5577 8
1 2 1 1933.31 93.3244 10
1 2 1 2019.39 147.638 12
1 2 2 5080.97 239.481 13
1 2 3 41654 1801.97 12
1 2 4 3326.53 218.303 12
1 2 4 2145.76 169.403 2
1 2 5 58855.5 2439.35 12
-1 -2 -5 61327.2 2434.31 8
-1 -2 -5 56292.9 2349.22 14
1 2 5 52107.8 2378.43 2
1 2 6 2296.6 221.694 12
-1 -2 -6 2005.76 128.652 14
-1 -2 -6 2244.98 197.872 8
-1 -2 -7 10958 503.805 16
-1 -2 -7 10595.8 504.728 29
1 2 7 10413.6 483.375 32
-1 -2 -7 10860.5 485.844 14
-1 -2 -7 10236.7 583.807 8
1 2 7 10358.6 595.299 12
-1 -2 -8 18194.5 827.778 16
1 2 8 18009.4 807.383 32
1 2 8 16903.7 935.502 12
-1 -2 -8 17573.8 933.426 8
-1 -2 -8 18462.7 810.978 14
-1 -2 -9 3703.51 235.14 16
-1 -2 -9 3702.51 321.221 7
-1 -2 -9 3698.18 222.917 34
1 2 9 3801.73 214.475 32
-1 -2 -9 3645.67 214.616 14
-1 -2 -9 3232.72 313.697 8
-1 -2 -10 7715.27 396.83 16
-1 -2 -10 7209.01 489.649 7
-1 -2 -10 7483.67 382.08 34
1 2 10 8140.99 381.154 32
-1 -2 -10 7245.18 376.4 14
-1 -2 -10 7011.01 513.382 8
1 2 11 163.991 78.8774 32
-1 -2 -11 168.198 99.4675 34
-1 -2 -11 54.4266 78.6293 16
1 2 12 98.6565 68.2987 32
-1 -2 -12 114.955 88.6945 34
1 2 12 131.714 68.9388 40
-1 -2 -12 198.751 74.1857 16
1 2 13 12167.7 557.923 32
1 2 13 13453.8 564.58 40
-1 -2 -13 12269.8 569.141 16
1 2 14 52.094 27.9859 32
-1 -2 -14 41.1583 36.328 35
1 2 14 74.7765 33.5861 40
-1 -3 14 1533.55 84.7259 26
1 3 -14 1465.7 96.0289 55
1 3 -13 998.175 101.29 35
1 3 -13 1128.01 103.289 55
1 3 -12 1144.22 120.238 35
1 3 -11 8868.1 419.097 35
-1 -3 11 7764.21 387.254 40
1 3 -11 8368.09 412.247 22
1 3 -11 8356.71 390.412 14
1 3 -10 77.9604 78.0441 22
1 3 -10 148.034 56.8003 14
-1 -3 10 69.2211 55.2681 40
1 3 -10 86.6143 90.941 35
1 3 -9 6640.27 343.639 22
1 3 -9 6202.28 337.934 28
1 3 -9 6835.83 314.607 14
1 3 -9 6252.21 338.204 35
1 3 -8 1776.63 141.992 22
1 3 -8 1703.29 138.705 28
1 3 -8 1735.76 112.652 14
1 3 -8 1865.94 143.787 35
1 3 -7 4377.26 212.537 14
1 3 -7 4294.55 282.399 8
1 3 -6 7272.34 321.207 14
1 3 -6 7271.77 382.346 8
1 3 -6 6494.23 378.547 2
1 3 -5 136.526 58.1357 8
1 3 -4 53561.1 2314.29 8
1 3 -4 62781.9 2467.17 9
1 3 -3 3490.32 265.947 9
1 3 -3 3155.47 230.534 10
1 3 -2 40336.6 1752.07 9
1 3 -2 38787.6 1705.62 10
1 3 -1 126.506 80.0997 12
1 3 -1 82.4734 98.6788 9
1 3 -1 91.3293 77.5161 10
-1 -3 1 87.6212 43.6401 7
1 3 0 125.55 95.1644 12
1 3 1 46145.8 1784.05 12
-1 -3 -1 39274.6 1736.42 8
1 3 2 2530.29 190.186 12
-1 -3 -2 1708.47 129.277 8
-1 -3 -3 19916.4 896.432 8
-1 -3 -4 831.944 90.541 14
-1 -3 -4 4949.32 241.175 8
-1 -3 -5 48103.2 2076.01 14
1 3 5 51544.4 2179.83 12
-1 -3 -5 52327.8 2164.22 8
1 3 5 49504 2135.37 2
1 3 6 23456.1 1088.72 12
-1 -3 -6 21875.1 970.144 14
-1 -3 -6 23687.9 1076.71 8
-1 -3 -7 31328.2 1323.61 16
-1 -3 -7 31478 1330.1 29
1 3 7 29943.2 1440.28 12
-1 -3 -7 27954 1417.41 8
-1 -3 -7 29838.7 1307.07 14
-1 -3 -8 24163.4 1043.49 16
1 3 8 24027 1022.38 32
-1 -3 -8 23612.5 1046.43 29
1 3 8 22783.5 1174.08 12
-1 -3 -8 21895.9 1155.8 8
-1 -3 -8 21979.6 1021.83 14
-1 -3 -8 25710.8 1170.71 7
-1 -3 -9 13591.3 643.262 16
1 3 9 14486.2 625.931 32
1 3 9 11931.6 769.621 12
-1 -3 -9 11995.7 758.293 8
-1 -3 -9 13512.1 760.328 7
-1 -3 -10 5568.27 311.78 16
1 3 10 5965.12 298.944 32
-1 -3 -11 1517.44 136.292 16
1 3 11 1667.81 131.853 32
-1 -3 -12 68.9327 64.7487 16
1 3 12 91.0996 63.276 32
-1 -3 -13 421.839 64.0633 16
1 3 13 423.123 61.375 32
1 3 14 155.43 24.4376 40
1 4 -14 5439.12 246.649 55
-1 -4 14 5535.54 240.939 26
1 4 -13 2239.84 139.069 55
-1 -4 13 2167.48 123.51 26
1 4 -12 77.6103 77.4147 35
1 4 -12 147.829 75.9317 55
-1 -4 12 145.969 53.1311 26
1 4 -11 -51.0807 87.3352 35
1 4 -11 59.1276 39.2265 14
1 4 -10 389.836 100.168 35
1 4 -10 321.136 57.8248 14
1 4 -9 30703 1249.06 14
1 4 -9 29667.4 1280.37 35
1 4 -9 26591.3 1256.48 51
1 4 -9 29202.3 1279.31 28
1 4 -9 30368.1 1283.76 22
1 4 -8 -7.88194 41.796 14
1 4 -8 -3.84401 76.4948 51
1 4 -8 -52.7999 70.8386 28
1 4 -8 -26.2845 73.3755 22
1 4 -8 64.171 80.9511 35
1 4 -7 1817.23 107.263 14
1 4 -7 1876.82 141.722 35
1 4 -7 1560.69 137.383 28
1 4 -7 1804.74 141.937 22
1 4 -6 4637.89 216.025 14
1 4 -6 4151.43 298.268 2
1 4 -5 9301.94 580.965 9
1 4 -5 8607.3 511.914 10
1 4 -4 49579.9 2234.02 9
1 4 -4 48831 2166.1 10
1 4 -3 107807 4770.69 9
1 4 -3 113813 4720.12 10
1 4 -2 1101.17 100.138 12
1 4 -2 1468.96 180.185 9
1 4 -2 1562.46 154.545 10
1 4 -1 4222.93 226.42 12
1 4 -1 4788.26 254.329 10
-1 -4 0 8055.43 409.61 7
1 4 0 9585.86 447.484 12
1 4 1 14932.2 719.231 12
1 4 2 3211.13 246.68 12
-1 -4 -3 23431 1211.71 8
1 4 3 37580.3 1306.07 12
-1 -4 -4 277.856 90.3514 8
1 4 5 23427.1 1105.35 2
1 4 5 26073.3 1150.53 12
-1 -4 -5 22405 1105.88 8
-1 -4 -6 7495.64 371.12 49
-1 -4 -6 8610.44 490.843 7
-1 -4 -6 8109.91 392.028 29
1 4 6 8531.89 503.818 12
-1 -4 -6 7799.29 383.783 16
-1 -4 -7 22535.5 984.446 29
1 4 7 21539.9 1108.1 12
-1 -4 -7 19437.3 1075.56 8
-1 -4 -7 22469.4 978.056 16
-1 -4 -8 17242.1 788.937 29
1 4 8 15995.7 920.556 12
-1 -4 -8 17170 782.959 16
-1 -4 -9 581.811 167.191 7
-1 -4 -9 541.535 100.357 16
1 4 9 447.433 198.755 12
1 4 9 720.013 96.0832 32
1 4 10 95.7232 74.3689 32
-1 -4 -10 178.794 79.2072 16
1 4 11 36.7671 67.0165 32
-1 -4 -11 46.5173 69.3641 16
1 4 12 108.423 60.8256 32
-1 -4 -12 93.9847 59.094 16
1 4 13 842.398 68.7553 32
-1 -4 -13 944.586 75.0033 16
-1 -5 14 1273.6 67.6367 43
1 5 -14 1067.08 67.8384 52
1 5 -13 960.363 78.7474 55
-1 -5 13 929.637 66.5738 26
1 5 -12 177.538 68.4054 55
-1 -5 12 144.321 48.7259 26
1 5 -11 -48.7884 81.1134 55
-1 -5 11 -7.52786 52.1203 26
1 5 -11 -55.8895 84.6599 35
1 5 -10 116.223 85.8629 55
1 5 -10 68.4488 61.1845 51
-1 -5 10 72.1141 56.8375 26
1 5 -10 78.1415 86.8266 35
1 5 -9 45.7159 83.3849 55
1 5 -9 16.0414 76.0004 51
-1 -5 9 74.1637 58.5583 26
1 5 -9 26.7809 85.2241 35
1 5 -8 10248.7 481.327 55
1 5 -8 8635.81 457.328 51
-1 -5 8 9902.07 458.859 26
1 5 -8 10425 476.044 35
1 5 -7 20769.8 1002.49 51
1 5 -7 24846.8 1024.03 55
-1 -5 7 23345.3 1002.26 26
1 5 -7 23750.3 1016.04 35
1 5 -6 10129.7 452.639 55
1 5 -6 8746.13 439.06 51
1 5 -6 8943.09 441.937 35
1 5 -6 10174.6 591.843 10
-1 -5 6 9447.59 432.275 26
1 5 -5 1297.58 226.251 9
1 5 -5 1634.07 204.422 10
1 5 -4 87595 3906.97 9
1 5 -4 89509.5 3829.52 10
1 5 -3 14405.2 731.505 10
1 5 -2 1958.47 146.222 12
1 5 -2 2852.03 217.603 10
1 5 -1 3386.8 228.808 12
1 5 -1 3977.66 258.405 10
1 5 0 420.971 116.792 12
-1 -5 0 134.28 64.6422 7
1 5 1 4124.72 289.091 12
-1 -5 -1 4120.91 254.988 7
1 5 2 9531.49 541.643 12
-1 -5 -2 10398.3 522.442 7
1 5 3 30206.4 1334.68 12
-1 -5 -3 27198.6 1296.4 7
1 5 4 6259.61 434.457 12
-1 -5 -4 7090.06 424.557 7
-1 -5 -5 15906.7 808.887 7
-1 -5 -5 16093.1 695.48 49
-1 -5 -5 15087.1 685.395 21
1 5 6 4254.9 343.018 12
-1 -5 -6 3330.39 196.171 49
-1 -5 -6 4001.7 316.596 7
-1 -5 -6 3538.2 217.743 29
-1 -5 -6 2793.75 184.864 21
-1 -5 -7 57080.5 2670.14 7
-1 -5 -7 60714.9 2527.2 49
-1 -5 -7 60230.8 2540.17 16
1 5 7 58169.2 2692.94 12
1 5 7 58224.3 2519.02 32
-1 -5 -7 61391 2549.32 29
-1 -5 -8 24481.9 1110.17 16
-1 -5 -8 24858.4 1088.09 30
-1 -5 -8 26039.9 1122.22 29
1 5 8 24199.4 1277.66 12
-1 -5 -9 36.1298 74.8812 16
1 5 9 -59.2299 169.977 12
-1 -5 -9 58.0958 90.8221 34
1 5 10 3015.09 181.908 32
-1 -5 -10 2690.82 182.999 34
1 5 11 395.729 75.3566 32
-1 -5 -11 213.232 82.2435 34
1 5 12 680.182 72.4288 32
1 5 12 785.673 70.7827 40
1 5 13 478.136 39.9162 32
1 5 13 560.782 38.9422 40
-1 -6 13 111.696 38.0223 43
-1 -6 13 94.4379 24.9401 26
-1 -6 12 2637 138.367 26
1 6 -12 2384.24 144.673 55
-1 -6 11 1230.66 95.1669 26
1 6 -11 1173.04 111.807 55
-1 -6 10 3968.48 207.783 26
1 6 -10 4142.61 226.984 55
-1 -6 9 1702.27 126.176 26
1 6 -9 1556.19 133.311 51
1 6 -9 1657.54 147.353 55
-1 -6 8 8901.4 416.556 26
1 6 -8 8213.68 420.498 51
1 6 -8 8880.37 435.958 55
-1 -6 7 27876 1170.3 26
1 6 -7 27447.5 1186.09 55
1 6 -7 25546.3 1172.11 51
1 6 -6 20664.4 941.787 42
1 6 -6 22661.9 1113.29 10
-1 -6 6 22072.3 938.709 26
1 6 -6 20851.4 945.794 51
1 6 -6 21860.9 953.818 55
1 6 -5 33409.6 1483.43 42
1 6 -5 33647.9 1483.44 51
1 6 -5 35183.4 1490.77 55
-1 -6 5 35622.4 1476.49 26
1 6 -5 37315.7 1758.98 9
1 6 -5 34299.2 1626.6 10
1 6 -4 16667.5 849.029 10
1 6 -4 15977.2 720.26 51
1 6 -3 541.958 137.237 10
1 6 -2 -22.3041 97.3749 10
1 6 -1 8102.96 440.775 12
1 6 -1 9138.2 480.654 10
1 6 0 1413.89 167.186 12
1 6 0 1264.83 144.113 10
1 6 1 6230.68 387.913 12
1 6 1 6557.13 341.938 10
1 6 2 328.501 149.187 12
-1 -6 -2 292.711 102.006 7
-1 -6 -3 6564.62 319.436 49
1 6 3 7148.09 446.601 12
-1 -6 -3 6715.96 316.431 21
1 6 4 1583.65 230.317 12
-1 -6 -4 1180.7 179.679 7
-1 -6 -5 15795.4 729.124 49
-1 -6 -5 15191.1 719.407 21
1 6 5 20971.9 929.686 12
-1 -6 -5 19249.5 890.588 7
-1 -6 -6 940.947 103.368 49
-1 -6 -6 904.457 122.484 29
-1 -6 -6 900.851 103.312 21
-1 -6 -6 966.398 179.412 7
1 6 7 17918.3 778.989 32
-1 -6 -7 17529.5 806.553 29
-1 -6 -7 17343.4 786.003 49
-1 -6 -7 15467 926.208 7
-1 -6 -8 1856.34 254.765 7
-1 -6 -8 2320.82 155.668 30
1 6 8 2400.92 160.361 32
-1 -6 -8 2742.61 188.728 29
1 6 8 1926.95 279.982 12
-1 -6 -9 961.393 114.758 34
-1 -6 -10 2347.47 155.539 34
-1 -6 -11 2183.86 135.055 34
1 6 12 155.803 33.3533 40
1 6 12 130.382 39.2964 32
1 7 -13 59.0917 22.311 52
1 7 -12 239.139 48.3401 52
-1 -7 12 191.301 34.387 26
-1 -7 12 236.14 45.6818 43
-1 -7 11 4716.65 230.845 26
-1 -7 10 188.277 52.586 26
1 7 -9 232.042 83.0798 55
1 7 -9 286.141 85.3639 51
-1 -7 9 278.842 63.802 26
1 7 -8 602.766 100.466 55
1 7 -8 656.647 109.343 51
-1 -7 8 812.187 89.7769 26
1 7 -7 2362.43 171.552 55
1 7 -7 2206.19 171.171 51
-1 -7 7 2434.39 155.701 26
1 7 -6 76.0641 96.6727 51
1 7 -6 112.737 133.999 10
-1 -7 6 8.39221 57.5577 26
1 7 -6 220.607 69.8921 42
1 7 -5 126983 5335.47 51
1 7 -5 135888 5512.55 10
-1 -7 5 129455 5325.68 26
1 7 -5 124275 5332.2 42
1 7 -4 22641.1 1011.79 51
1 7 -4 24942.3 1165.18 10
-1 -7 4 23006.1 1000.13 26
1 7 -4 22847.8 1012.74 42
1 7 -3 4.31668 82.0335 51
-1 -7 3 42.1525 46.1663 26
1 7 -3 28.5187 106.826 10
1 7 -3 32.3478 63.2758 42
1 7 -2 16289.6 729.858 51
-1 -7 2 15606.6 715.277 26
1 7 -2 17096.1 837.248 10
1 7 -2 16867.9 734.655 42
-1 -7 1 7093.42 352.269 26
1 7 -1 7485.1 445.838 10
1 7 -1 8094.75 374.593 42
1 7 0 91.83 77.7549 51
-1 -7 0 31.2618 47.0477 26
1 7 0 28.3495 70.1429 10
1 7 0 70.4007 107.064 12
1 7 1 14287.5 637.036 51
1 7 1 12784.7 726.708 12
-1 -7 -1 14184.7 631.743 21
1 7 2 157.503 84.8851 51
1 7 2 97.0197 146.174 12
-1 -7 -2 43.0695 69.9535 21
-1 -7 -2 36.7586 98.5251 7
-1 -7 -3 15015.8 659.984 49
1 7 3 14545.3 798.719 12
1 7 3 16470.9 925.46 9
-1 -7 -3 15196.7 655.964 21
-1 -7 -4 3371.96 202.231 49
1 7 4 3947.28 341.109 12
-1 -7 -4 3566.83 203.808 21
-1 -7 -4 3009.16 294.805 7
-1 -7 -5 34085.6 1376.97 49
-1 -7 -5 32014.2 1366.43 21
1 7 5 33366.9 1554.96 12
-1 -7 -5 31376.3 1346.11 3
1 7 6 8834.86 594.392 12
-1 -7 -6 9051.7 427.77 49
-1 -7 -6 9530.25 452.551 29
-1 -7 -6 8333.42 415.543 21
-1 -7 -7 872.28 189.402 7
-1 -7 -7 789.216 99.0797 49
1 7 7 841.443 95.0887 32
-1 -7 -7 942.882 120.975 29
-1 -7 -8 47.5787 79.5799 29
1 7 8 46.4147 63.085 32
-1 -7 -8 48.098 61.6537 30
1 7 9 5068.83 257.44 32
-1 -7 -9 5027 261.184 34
1 7 10 1370.92 100.264 32
-1 -7 -10 1324.45 102.823 34
1 7 11 397.001 44.4189 40
1 8 -11 315.351 48.8795 52
-1 -8 11 408.307 44.2328 26
-1 -8 11 296.369 47.2088 43
1 8 -10 1245.4 94.3341 52
-1 -8 10 1147.24 87.1057 26
-1 -8 10 1238.62 91.4575 43
1 8 -9 4891.91 252.473 51
-1 -8 9 5037.26 250.44 26
-1 -8 9 4874.24 247.967 43
1 8 -8 86.9268 82.543 51
-1 -8 8 7.77197 55.4328 26
-1 -8 8 65.3289 59.438 43
1 8 -7 12866.2 588.133 51
-1 -8 7 12020.1 567.904 43
-1 -8 7 13262.2 580.899 26
-1 -8 6 9975.17 445.638 3
1 8 -6 9725.88 473.42 51
-1 -8 6 10233.2 463.764 26
-1 -8 6 9241.04 448.393 43
1 8 -6 9814.35 462.394 42
1 8 -5 22902.3 1028.07 51
1 8 -5 23000 1186.12 10
-1 -8 5 23157.5 1016.57 26
1 8 -5 23741.2 1025.14 42
1 8 -4 1454.28 143.402 51
-1 -8 4 1432.32 116.066 26
1 8 -4 1374.82 209.249 10
1 8 -4 1572.43 130.666 42
1 8 -3 3208.33 202.959 51
-1 -8 3 2777.88 175.199 26
1 8 -3 3013.67 279.553 10
1 8 -3 3016.3 194.363 42
-1 -8 2 1866.24 135.735 26
1 8 -2 2264.04 224.96 10
1 8 -2 2380.99 162.713 42
-1 -8 1 74.8937 52.5062 26
-1 -8 0 7195.45 359.491 26
1 8 0 7690.55 374.997 51
1 8 1 422.265 100.996 51
-1 -8 -1 313.315 80.3125 21
1 8 1 246.811 133.044 12
-1 -8 -2 7583 377.122 21
1 8 2 7481.08 499.08 12
-1 -8 -3 3152.26 193.698 49
1 8 3 2808.01 303.725 12
1 8 3 3422.63 393.397 9
-1 -8 -3 3315.44 195.588 21
-1 -8 -4 2931.58 182.892 49
1 8 4 3103.72 315.651 12
1 8 4 2261.64 348.209 9
-1 -8 -4 2719.62 181.958 21
-1 -8 -4 2797.55 163.417 3
-1 -8 -5 27150.1 1114.17 49
-1 -8 -5 25404.2 1104.87 21
-1 -8 -5 24074.5 1082.09 3
1 8 5 26694 1302.55 12
1 8 5 28545.4 1454.79 9
-1 -8 -6 585.91 85.4537 49
-1 -8 -6 686.317 107.912 29
1 8 6 622.685 82.2965 32
1 8 6 412.2 213.564 9
1 8 6 584.284 190.702 12
-1 -8 -7 923.031 127.296 29
1 8 7 904.044 93.8373 32
-1 -8 -8 5619.36 268.172 34
-1 -8 -8 5662.73 289.451 29
-1 -8 -8 4984.3 258.077 30
1 8 8 5307.67 263.95 32
1 8 9 1261.15 93.1592 32
1 8 10 197.628 43.2459 32
-1 -8 -10 229.711 50.3358 16
1 9 -11 13.1564 33.0783 17
-1 -9 10 2692.71 128.635 26
-1 -9 10 2379.19 123.883 43
-1 -9 9 2084.78 118.546 26
-1 -9 9 1886.3 111.734 43
1 9 -8 1760.28 132.763 51
-1 -9 8 1815.16 117.207 26
-1 -9 8 1625.68 108.464 43
1 9 -7 27775.9 1213.31 51
-1 -9 7 28285 1207.55 26
-1 -9 6 13057.8 571.124 3
1 9 -6 12646.6 594.331 51
-1 -9 6 12676.6 583.094 26
-1 -9 5 165.89 56.5557 3
-1 -9 5 20.7517 62.3155 26
1 9 -5 140.574 101.937 51
1 9 -4 15.7753 114.811 10
-1 -9 4 75.6478 54.2505 26
1 9 -4 64.9393 97.5626 51
-1 -9 3 5219.87 277.36 26
1 9 -3 5532.21 300.449 51
-1 -9 2 2185.42 146.485 26
-1 -9 1 301.154 68.9932 26
-1 -9 0 2871.46 186.875 21
1 9 0 3053.71 201.371 51
1 9 1 88.6556 101.008 51
-1 -9 -1 26.3054 75.9288 21
1 9 1 124.202 166.036 9
-1 -9 -2 665.47 90.5822 49
1 9 2 1018.91 247.971 9
-1 -9 -2 786.489 102.706 21
-1 -9 -3 4499.96 240.111 3
-1 -9 -3 4779.36 257.156 49
1 9 3 4257.58 371.238 12
1 9 3 4935.96 487.948 9
-1 -9 -3 5140.95 263.455 21
-1 -9 -4 1753.69 121.55 3
1 9 4 1977.54 306.868 9
-1 -9 -4 1816.1 142.856 21
-1 -9 -4 1966.81 138.81 49
-1 -9 -5 28452 1164.68 49
1 9 5 26012.5 1146.51 32
-1 -9 -5 26256.5 1156.85 21
-1 -9 -6 2025.75 149.203 29
1 9 6 1669.91 114.645 32
-1 -9 -6 1733.75 124.031 49
-1 -9 -6 1673.4 136.004 16
-1 -9 -7 1876.07 139.569 29
-1 -9 -7 1816.74 120.758 30
1 9 7 1937.31 118.333 32
-1 -9 -7 1936.14 137.217 16
1 9 8 6105.38 283.236 32
-1 -9 -8 6141.53 302.414 29
-1 -9 -8 6201.74 299.143 16
-1 -9 -9 412.846 53.6787 16
1 10 -10 23.2492 29.7317 53
-1 -10 9 65.2505 26.8806 26
1 10 -9 57.7959 40.4188 17
-1 -10 8 364.542 48.5012 26
1 10 -8 259.961 56.6165 17
-1 -10 7 28918.7 1156.99 26
1 10 -7 29621.4 1164.07 51
1 10 -6 808.682 107.385 51
-1 -10 6 776.122 77.3612 26
-1 -10 6 740.277 72.833 3
1 10 -6 804.768 85.5102 17
1 10 -5 10384.8 473.27 51
-1 -10 5 10257.7 459.652 26
-1 -10 5 10225 452.432 3
1 10 -5 9023.31 452.083 17
-1 -10 4 14790.3 674.598 26
-1 -10 4 14959.3 668.911 3
1 10 -4 15697.6 690.574 51
-1 -10 3 2329.41 154.642 26
-1 -10 3 2568.53 152.802 3
-1 -10 2 3171.67 191.421 21
-1 -10 2 3069.51 179.162 3
1 10 -1 311.839 107.48 51
-1 -10 1 264.893 85.6543 21
-1 -10 1 302.533 63.1317 3
-1 -10 0 1006.69 113.063 21
1 10 0 1177.69 131.488 51
-1 -10 -1 2346.95 151.889 49
-1 -10 -1 2049.44 154.296 21
-1 -10 -1 2120.43 140.082 3
-1 -10 -2 85.4367 64.9199 49
-1 -10 -2 36.9001 75.1306 21
-1 -10 -2 10.2624 50.6676 3
-1 -10 -3 3239.8 185.614 49
-1 -10 -3 3249.23 190.233 21
-1 -10 -3 3010.82 172.179 3
-1 -10 -4 3915.95 202.12 49
-1 -10 -4 3811.53 203.502 21
-1 -10 -4 3262.04 181.552 3
-1 -10 -5 2081.4 147.143 29
-1 -10 -5 2040.71 130.237 49
-1 -10 -5 1899.24 139.047 16
-1 -10 -6 31.1037 46.7953 30
-1 -10 -6 35.6062 59.8798 29
-1 -10 -6 135.722 61.1048 16
-1 -10 -7 752.711 80.1051 29
-1 -10 -7 836.493 75.4335 16
-1 -10 -8 147.78 35.9561 16
1 11 -8 210.057 42.1134 53
-1 -11 7 10224.2 437.379 21
1 11 -7 9531.33 436.536 51
-1 -11 6 1139.59 92.2546 21
1 11 -6 1066.79 99.4237 51
1 11 -5 589.702 89.663 51
-1 -11 5 573.931 79.2768 21
-1 -11 5 578.581 65.7752 3
1 11 -4 2608.11 166.366 51
-1 -11 4 2361.21 142.718 3
-1 -11 3 87.4806 50.0384 3
-1 -11 2 1046.46 101.794 21
-1 -11 2 939.167 87.9731 3
-1 -11 1 1074.71 104.56 21
-1 -11 1 1039.01 88.7906 3
-1 -11 0 220.71 75.5592 21
-1 -11 0 217.341 61.6316 49
-1 -11 -1 1895.61 124.237 49
-1 -11 -1 1807.77 129.036 21
-1 -11 -1 1567.14 114.669 3
-1 -11 -2 7436.38 343.675 49
-1 -11 -2 7206.16 345.032 21
-1 -11 -2 7015.55 334.647 3
-1 -11 -3 9619.96 411.798 49
-1 -11 -3 9184.32 412.386 21
-1 -11 -3 8306.09 399.402 3
-1 -11 -4 1003.6 91.6451 29
-1 -11 -4 905.973 76.2251 49
-1 -11 -4 881.89 85.992 16
-1 -11 -5 1969.79 124.56 29
-1 -11 -5 2006.52 122.211 16
-1 -11 -6 1254.04 85.676 29
-1 -11 -6 1238.57 81.3685 16
-1 -12 6 947.45 61.4379 21
1 12 -6 696.364 52.9454 53
-1 -12 5 214.757 49.486 21
1 12 -5 146.409 34.2831 53
1 12 -4 124.492 33.4703 53
-1 -12 3 1467.19 95.9638 3
-1 -12 2 3292.82 173.869 49
-1 -12 2 3356.26 178.461 21
-1 -12 2 3402.15 173.668 3
-1 -12 1 185.865 61.7567 21
-1 -12 1 176.769 47.3739 49
-1 -12 0 39.1603 40.3747 49
-1 -12 0 -12.7741 54.9559 21
-1 -12 0 -48.8678 45.8724 3
-1 -12 -1 6.68161 36.8832 49
-1 -12 -1 70.7708 54.2787 21
-1 -12 -1 -29.3123 44.0478 3
-1 -12 -2 3698.88 178.569 49
-1 -12 -2 3604.55 182.983 21
-1 -12 -3 5195.08 231.633 29
-1 -12 -3 4369.63 213.506 49
-1 -12 -3 4891.51 225.238 16
-1 -12 -4 322.525 43.3763 29
-1 -12 -4 348.569 40.6669 16
-1 -13 2 455.123 41.4873 21
1 13 -1 219.17 31.3998 6
-1 -13 1 218.174 34.1683 21
-1 -13 0 1328.45 74.571 29
2 -13 -4 1783.89 98.274 30
2 -13 -3 1759.98 106.37 30
2 -13 -3 1854.71 103.494 49
2 -13 -2 5087.79 212.774 49
2 -13 -2 3925.2 195.185 38
2 -13 -1 351.727 52.5273 49
2 -13 0 5758.23 273.012 49
2 -13 1 3900.1 197.587 49
2 -13 2 379.065 55.7216 49
-2 13 -2 444.696 64.6534 51
2 -13 3 2456.26 129.906 23
2 -13 3 2687.16 140.654 49
-2 13 -3 2717.73 144.016 51
2 -13 4 739.201 61.4618 49
-2 13 -4 881.96 76.626 51
2 -13 5 1827.68 102.308 49
-2 13 -5 2134.54 114.108 51
-2 13 -6 3898.64 181.869 51
2 -12 -7 606.759 42.6299 30
-2 12 6 2752.96 136.595 32
2 -12 -5 312.627 51.9712 49
2 -12 -4 1769 109.958 49
2 -12 -4 1432.91 89.9965 38
2 -12 -3 1160.2 95.3033 49
2 -12 -2 881.185 95.351 21
2 -12 -2 1016.81 91.3247 49
2 -12 -1 8038.24 383.123 21
2 -12 -1 8182.39 385.714 49
2 -12 0 3562.35 197.909 21
-2 12 0 3577.49 195.272 51
2 -12 0 3606.38 200.594 49
2 -12 1 1994.4 131.822 21
-2 12 -1 1838.87 134.844 51
2 -12 2 19.7736 61.3202 21
-2 12 -2 13.5128 77.2635 51
-2 12 -3 1217.3 115.001 51
-2 12 -4 10587 488.827 51
-2 12 -5 1778.74 133.044 51
-2 12 -6 260.315 78.6713 51
-2 12 -7 81.7713 60.7212 51
-2 12 -8 -14.6937 42.6034 51
2 -11 -8 2231.51 119.368 30
2 -11 -7 8506.18 389.63 30
2 -11 -6 11581.1 503.53 38
2 -11 -5 93.2228 57.277 49
2 -11 -5 144.942 44.3102 38
2 -11 -4 2260.21 149.46 49
2 -11 -4 2168.61 145.709 29
2 -11 -3 4.37585 63.0373 49
2 -11 -3 4.12571 75.3462 21
2 -11 -2 4.54285 61.142 49
2 -11 -2 79.3758 77.3892 21
2 -11 -1 37.05 63.6264 49
-2 11 1 20.6772 75.2633 51
2 -11 -1 79.0021 79.852 21
2 -11 -1 74.9219 39.9747 48
-2 11 0 5833.93 310.405 51
2 -11 0 6538.76 315.044 21
2 -11 0 6158.59 293.077 48
-2 11 -1 7227.2 359.486 51
2 -11 1 7185.74 352.696 21
-2 11 -2 83.5904 92.4338 51
2 -11 2 116.587 69.9657 21
-2 11 -3 2944.64 195.695 51
2 -11 3 2813.36 167.595 21
-2 11 -4 309.608 107.827 51
2 -11 4 70.3217 54.1825 21
-2 11 -5 6392.43 323.066 51
2 -11 5 5758.4 297.673 43
-2 11 -6 162.345 96.7671 51
2 -11 6 120.658 60.6736 43
-2 11 -7 338.322 96.4595 51
2 -11 7 335.024 63.9704 43
-2 11 -8 1458.04 116.842 51
2 -11 8 1269.99 92.641 43
2 -11 9 103.349 39.0852 43
-2 11 -10 2096.62 103.882 51
2 -10 -9 3040.72 155.593 30
-2 10 9 2988.29 150.594 32
2 -10 -8 2762.13 140.987 30
-2 10 8 2535.68 129.788 32
2 -10 -7 2493.65 139.27 38
2 -10 -7 2680.5 165.902 30
2 -10 -6 67.6254 47.633 38
2 -10 -6 93.1742 65.1385 49
2 -10 -6 51.3641 55.2201 29
2 -10 -5 -14.3168 48.8597 38
2 -10 -5 -13.5604 63.7733 29
2 -10 -5 22.9057 64.977 49
2 -10 -4 16236 713.253 49
2 -10 -4 16153.2 713.061 21
2 -10 -4 14931.6 693.248 16
2 -10 -3 4787.38 429.307 1
2 -10 -3 5643.93 285.759 49
2 -10 -3 5252.74 256.381 48
2 -10 -3 4879.36 280.346 21
2 -10 -2 3398.62 355.352 1
2 -10 -2 2918.82 183.94 49
-2 10 2 2807.18 172.479 51
2 -10 -2 2917.4 186.997 21
2 -10 -2 2644.37 157.499 48
2 -10 -1 1308.98 101.12 48
2 -10 -1 1445.89 116.193 3
2 -10 -1 1369.84 241.172 1
-2 10 1 1303.45 234.229 9
2 -10 -1 1389.64 130.173 21
-2 10 1 1429.68 126.493 51
-2 10 0 13200.7 854.142 9
-2 10 0 14214 645.882 51
2 -10 0 14300.8 652.215 26
2 -10 0 14280.8 646.061 21
-2 10 -1 7582.8 599.792 9
2 -10 1 7988.6 403.023 3
2 -10 1 8578.11 606.663 1
-2 10 -1 8896.93 419.826 51
2 -10 1 8633.49 414.531 26
2 -10 1 8616.71 407.443 21
-2 10 -2 1132.34 231.059 9
-2 10 -2 1741.75 154.629 51
2 -10 2 1365.44 239.791 1
2 -10 2 1546.77 119.138 3
2 -10 2 1719.65 129.474 26
2 -10 2 1698.32 129.71 21
-2 10 -3 11041.1 776.463 9
2 -10 3 12474.1 562.909 43
-2 10 -3 12996.7 581.49 51
2 -10 3 11787.1 552.006 3
2 -10 3 12050.9 747.95 1
2 -10 3 12118.4 565.237 26
2 -10 3 11969 551.12 21
-2 10 -4 7254.92 377.729 51
2 -10 4 6898.88 516.858 1
2 -10 4 7637.32 356.074 43
-2 10 -4 7789.2 533.789 10
2 -10 4 6608.37 336.309 21
2 -10 5 3011.73 172.14 43
-2 10 -5 3080.57 208.109 51
2 -10 6 8260.43 399.057 43
-2 10 -6 8339.83 424.879 51
2 -10 7 165.344 67.1035 43
-2 10 -7 236.402 117.922 51
2 -10 8 536.235 74.6658 43
-2 10 -8 509.2 113.592 51
-2 10 -8 541.026 57.5394 14
2 -10 9 155.793 53.7285 43
2 -10 9 102.122 47.6452 15
2 -10 10 3604.81 178.506 43
-2 10 -11 384.845 40.5578 51
2 -10 11 400.958 35.1212 43
-2 9 10 345.362 47.3839 32
2 -9 -9 11789.7 519.166 30
-2 9 9 11158.9 508.962 32
2 -9 -8 5245.24 276.334 30
2 -9 -7 24104.8 1015.7 30
2 -9 -7 21590.5 997.6 29
2 -9 -7 23241.3 1004.79 49
2 -9 -7 22846.9 988.979 38
2 -9 -6 11912.5 583.121 16
2 -9 -6 13171.7 599.399 29
2 -9 -6 13743.2 588.456 38
2 -9 -6 13187.1 601.012 49
2 -9 -5 287.624 66.5579 16
2 -9 -5 280.999 72.6954 49
2 -9 -4 4386.1 220.301 48
2 -9 -4 4619.36 244.619 49
2 -9 -4 4000.85 228.879 16
2 -9 -4 4068.28 219.164 20
-2 9 4 4607.56 414.412 9
2 -9 -4 4431.61 247.883 21
2 -9 -3 593.598 88.7835 49
2 -9 -3 631.366 70.2377 48
2 -9 -3 899.407 202.58 1
2 -9 -3 744.699 107.76 21
-2 9 3 705.097 183.408 9
2 -9 -2 26071.8 1353.7 1
2 -9 -2 27686.1 1136.85 3
2 -9 -2 25329.3 1138.11 21
-2 9 2 26713.8 1357.54 9
2 -9 -2 25438.5 1122.98 48
-2 9 1 5476.94 462.371 9
2 -9 -1 5745.99 473.172 1
2 -9 -1 6156.98 297.631 3
2 -9 -1 5672.62 299.445 26
2 -9 -1 5853.95 300.497 21
-2 9 1 5537.17 293.716 51
-2 9 0 648.856 100.923 51
-2 9 0 687.729 177.216 9
2 -9 0 596.313 82.3591 26
2 -9 0 616.398 91.1855 21
-2 9 -1 417.006 99.2389 51
2 -9 1 439.165 162.481 1
2 -9 1 497.837 72.6131 3
2 -9 1 453.542 54.8047 47
-2 9 -1 390.786 164.983 9
2 -9 1 453.574 74.4186 26
2 -9 1 501.572 83.9241 21
-2 9 -2 74.3236 96.7479 51
2 -9 2 106.079 129.16 1
2 -9 2 62.7064 54.5727 3
2 -9 2 -5.66888 37.492 47
2 -9 2 49.9838 63.1536 43
-2 9 -2 24.0466 128.579 9
2 -9 2 71.0102 56.1357 26
2 -9 2 31.6332 65.1158 21
-2 9 -3 25026.1 1088.61 51
2 -9 3 23298.2 1255.45 1
2 -9 3 24093.8 1061.97 3
2 -9 3 26145.4 1073.83 43
-2 9 -3 23400.1 1308.41 9
2 -9 3 23987 1057.97 21
2 -9 3 24259.2 1072.76 26
2 -9 4 7776.88 370.585 3
2 -9 4 7763.79 540.224 1
2 -9 4 8397.45 384.69 43
-2 9 -4 7790.28 407.363 51
2 -9 4 7491.34 364.965 21
2 -9 4 7622.47 381.994 26
2 -9 5 8504.82 608.125 1
2 -9 5 10449.2 473.269 43
2 -9 5 9731.07 470.999 26
-2 9 -5 9949.57 496.554 51
2 -9 6 31.6815 68.4538 43
-2 9 -6 -20.5871 127.107 10
-2 9 -6 54.6942 121.26 51
2 -9 7 2355.74 160.241 43
-2 9 -7 2083.84 278.155 10
-2 9 -7 2434.8 198.55 51
-2 9 -8 140.177 52.5842 14
2 -9 8 86.6436 68.3735 43
2 -9 9 5505.84 269.216 43
-2 9 -9 5318.72 254.255 14
2 -9 9 4958.72 263.269 15
2 -9 10 289.314 58.7987 43
-2 9 -10 299.242 89.801 51
2 -9 10 214.705 50.4053 15
-2 9 -11 1025.83 90.7665 51
2 -9 11 1152.85 78.2886 43
2 -8 -11 4335.89 208.508 28
-2 8 11 4205.52 198.488 32
2 -8 -10 263.58 64.4016 30
-2 8 10 123.624 53.193 32
2 -8 -9 2728.36 159.906 46
2 -8 -9 3714.6 193.848 30
2 -8 -8 1297.59 125.819 30
2 -8 -8 1205.83 102.489 38
2 -8 -7 2191.77 142.359 38
2 -8 -7 1960.68 144.571 16
2 -8 -7 2100.52 152.89 29
2 -8 -7 2282.09 166.347 30
2 -8 -7 2190.2 155.981 49
2 -8 -6 21845 903.425 38
2 -8 -6 20418.2 910.79 29
2 -8 -6 19899.4 909.586 49
2 -8 -6 19618.3 901.228 16
2 -8 -5 4301.74 218.392 20
2 -8 -5 4057.52 230.455 16
-2 8 5 4073.36 388.999 9
2 -8 -5 4256.68 238.344 49
2 -8 -4 226.453 51.473 48
2 -8 -4 120.188 64.2925 49
2 -8 -4 147.54 155.53 1
-2 8 4 246.699 140.537 9
2 -8 -4 201.249 85.584 21
2 -8 -3 5781.38 282.553 48
2 -8 -3 5692.24 297.672 49
2 -8 -3 5931.26 450.495 1
2 -8 -3 5892.43 290.532 3
2 -8 -3 5813.75 301.461 21
-2 8 3 5639.28 446.255 9
2 -8 -2 28436.3 1132.38 3
2 -8 -2 26750.8 1333.33 1
2 -8 -2 24834.8 1128.17 21
-2 8 2 25657.2 1313.43 9
2 -8 -2 25277.8 1118.21 48
-2 8 1 16842 910.48 9
-2 8 1 15234.2 721.395 51
2 -8 -1 18089.8 731.944 3
2 -8 -1 18634.2 951.633 1
2 -8 -1 15888 728.281 26
2 -8 -1 16184.2 726.839 21
-2 8 0 1643.39 232.026 9
2 -8 0 1394.06 92.4619 47
-2 8 0 1325.12 119.685 51
2 -8 0 1282.57 106.832 26
2 -8 0 1400.94 113.505 21
-2 8 -1 9663.37 609.087 9
2 -8 1 8889.74 407.987 47
2 -8 1 9240.97 422.912 43
-2 8 -1 8231.64 427.526 51
2 -8 1 9312.65 421.796 3
2 -8 1 9581.19 602.5 1
2 -8 1 8548.21 420.975 26
2 -8 1 9423.23 419.491 21
-2 8 -2 431.395 103.174 51
2 -8 2 456.415 68.6614 3
2 -8 2 590.479 152.941 1
2 -8 2 419.334 72.6877 43
2 -8 2 441.871 56.0704 47
-2 8 -2 403.228 149.26 9
2 -8 2 457.29 74.0832 21
2 -8 2 456.868 72.3467 26
-2 8 -3 15135.3 704.044 51
2 -8 3 15138.6 855.25 1
2 -8 3 15939.1 681.348 3
2 -8 3 15609.1 686.865 43
-2 8 -3 16607.7 917.917 9
2 -8 3 15111.4 687.713 26
2 -8 3 14852.1 674.543 21
2 -8 4 86.1649 54.233 3
2 -8 4 161.456 113.839 1
2 -8 4 91.5719 61.8574 43
-2 8 -4 104.104 104.62 51
2 -8 4 33.9224 57.4828 26
-2 8 -5 7310.07 382.781 51
2 -8 5 6521.73 484.195 1
-2 8 -5 6264.48 491.711 10
2 -8 5 7316.29 351.857 43
2 -8 5 6985.67 351.097 26
2 -8 6 19075 837.639 43
-2 8 -6 17440 1003.09 10
2 -8 6 18711.7 838.778 26
-2 8 -6 18991.1 864.642 51
2 -8 7 1749.97 133.474 43
-2 8 -7 1265.32 225.577 10
2 -8 7 1657.88 130.528 26
-2 8 -7 1773.85 178.94 51
2 -8 8 1645.46 128.956 26
-2 8 -8 1329 226.453 10
2 -8 8 1629.41 131.776 43
-2 8 -9 1268.17 98.9934 14
2 -8 9 1342.49 111.592 15
2 -8 10 139.652 54.5508 15
-2 8 -10 122.049 47.5345 14
-2 8 -10 200.042 103.604 51
2 -8 11 627.047 61.7205 15
-2 8 -11 626.504 97.4606 51
-2 8 -11 673.138 60.0772 14
-2 8 -12 300.928 56.5955 51
2 -8 12 361.011 44.5745 43
-2 7 12 12.4838 23.5354 32
2 -7 -12 14.695 30.1531 28
-2 7 11 3947.8 195.437 32
2 -7 -10 80.2898 36.7713 46
2 -7 -10 114.479 66.2275 30
-2 7 10 104.382 57.0613 32
2 -7 -9 2854.4 176.435 16
2 -7 -9 3301.18 196.136 30
2 -7 -9 2965.07 168.538 46
2 -7 -8 103.183 59.9924 38
-2 7 8 230.71 168.442 12
2 -7 -8 170.198 83.3875 30
2 -7 -8 115.17 67.3503 16
2 -7 -7 5758.57 312.252 16
2 -7 -7 6086.59 318.647 49
2 -7 -7 6465.87 310.475 38
2 -7 -7 5744.79 316.663 29
2 -7 -7 6224.6 329.867 30
2 -7 -7 6225.94 295.347 20
2 -7 -6 8139.71 414.75 16
2 -7 -6 8674.46 422.265 49
2 -7 -6 8952.51 414.772 38
2 -7 -6 8788.21 424.01 29
2 -7 -6 8816.55 402.313 20
2 -7 -5 65718.8 2773.65 48
2 -7 -5 65492 2787.23 49
2 -7 -5 66059.9 2920.95 1
2 -7 -5 64839.8 2780.59 16
2 -7 -5 67864.7 2772.47 20
2 -7 -4 1614.38 223.388 1
2 -7 -4 1905.89 117.716 48
2 -7 -4 1649.88 126.561 49
2 -7 -4 1841.9 138.646 21
2 -7 -3 19573.7 860.78 48
2 -7 -3 21579.8 1045.66 1
2 -7 -3 21487.5 868.21 3
2 -7 -3 18938.4 870.023 49
2 -7 -3 19292.8 870.705 21
-2 7 3 19855.4 1025.58 9
2 -7 -2 18973.2 869.035 21
2 -7 -2 21714 873.413 3
2 -7 -2 23147.5 1069.58 1
-2 7 2 20467.2 1022.75 9
2 -7 -2 18900.5 869.109 26
-2 7 1 445.937 134.034 9
2 -7 -1 512.577 73.4166 3
2 -7 -1 570.664 156.036 1
-2 7 0 17260.2 830.991 9
2 -7 0 13758.4 725.91 13
-2 7 -1 106974 4578.92 9
2 -7 1 106585 4403.79 3
2 -7 1 99059.2 4575.98 1
-2 7 -2 5134.5 407.395 9
2 -7 2 5347.83 266.342 3
2 -7 2 5942.13 412.016 1
-2 7 -3 7712.71 393.678 51
2 -7 3 8109.64 510.208 1
2 -7 3 8550.83 373.141 3
2 -7 3 8089.41 376.636 43
-2 7 -3 7391.82 537.612 9
2 -7 3 7518.55 374.221 26
2 -7 4 313.976 115 1
2 -7 4 372.575 59.7382 3
2 -7 4 377.405 68.6471 43
-2 7 -4 271.076 103.303 51
2 -7 4 253.205 59.2471 26
2 -7 5 4244.44 344.708 1
2 -7 5 4543.49 232.314 43
-2 7 -5 4021.4 257.107 51
2 -7 5 4186.23 230.102 26
2 -7 6 3074.43 180.62 43
2 -7 6 2846.56 279.185 1
-2 7 -6 3167.94 312.223 10
2 -7 6 2853.29 178.718 26
-2 7 -7 759.845 178 10
2 -7 7 822.473 94.5508 26
-2 7 -8 6069.71 476.435 10
2 -7 8 6600.05 332.696 26
2 -7 9 1321.51 114.111 26
-2 7 -9 1247.48 103.35 14
2 -7 9 1387.25 117.5 15
-2 7 -10 291.34 119.157 51
2 -7 10 294.23 67.2641 15
-2 7 -10 312.435 61.2084 14
2 -7 10 408.467 72.5368 26
2 -7 11 438.363 61.3007 15
-2 7 -11 478.122 59.0688 14
-2 7 -11 450.771 101.507 51
2 -7 11 428.756 68.1658 43
-2 7 -12 34.8436 35.4368 14
2 -7 12 46.3638 41.1057 43
-2 7 -12 2.66317 67.1397 51
2 -7 13 2517.59 117.124 26
2 -7 13 2226.94 113.091 43
2 -6 -13 2420.11 119.533 22
2 -6 -12 136.037 47.0056 28
-2 6 12 186.49 38.9552 32
-2 6 11 7192.59 334.466 32
2 -6 -10 738.115 98.6399 30
-2 6 10 698.142 85.0635 32
2 -6 -10 766.387 72.2197 46
2 -6 -10 737.535 85.6584 16
2 -6 -9 16518.7 725.787 46
-2 6 9 14560.9 877.437 12
2 -6 -9 17318.7 750.944 30
2 -6 -9 15918.1 735.963 16
2 -6 -8 1034.97 102.949 38
2 -6 -8 1064.03 93.6712 20
2 -6 -8 1314.89 125.742 30
2 -6 -8 1168.74 116.475 16
2 -6 -7 381.409 79.2131 16
2 -6 -7 404.346 63.0783 20
2 -6 -7 301.772 76.0686 49
2 -6 -7 331.05 72.7558 38
2 -6 -7 243.844 77.401 29
2 -6 -7 418.322 91.5779 30
2 -6 -7 249.42 119.639 11
2 -6 -6 8877.83 433.245 16
2 -6 -6 9220.94 437.774 49
2 -6 -6 10169.3 435.299 38
2 -6 -6 8719.65 436.58 29
2 -6 -6 8909.42 419.752 20
2 -6 -5 1441.46 103.524 20
2 -6 -5 1556.63 183.882 1
2 -6 -5 1569.94 116.491 49
2 -6 -5 1560.42 104.949 48
2 -6 -4 10902.6 490.061 48
2 -6 -4 11045.5 615.53 1
2 -6 -4 10996.1 500.63 21
2 -6 -3 1952.37 203.223 1
2 -6 -3 1433.16 104.431 3
2 -6 -2 2673.67 258.08 1
2 -6 -2 2948.77 158.455 3
-2 6 2 2271.18 232.779 9
2 -6 -1 342.368 121.543 1
2 -6 -1 407.904 63.2103 3
-2 6 1 335.36 113.285 9
2 -6 -1 320.685 77.5878 13
-2 6 0 1252.76 170.244 9
2 -6 0 1233.77 146.211 13
2 -6 1 53021.1 2530.6 1
2 -6 1 57052.2 2391.08 3
-2 6 -1 60730.1 2533.23 9
2 -6 2 42184.3 1949.87 1
2 -6 2 43134.8 1805.36 3
-2 6 -2 41951.2 1950.8 9
2 -6 3 44532.9 2031.04 1
2 -6 3 44937 1889.24 3
-2 6 -3 45243.2 2062.91 9
2 -6 4 10287 458.092 3
2 -6 4 9916.06 580.278 1
2 -6 5 20168.7 1003.85 1
2 -6 5 20145.6 879.927 26
2 -6 6 25430.5 1103.82 26
2 -6 6 25467.6 1225.6 1
-2 6 -6 25334.6 1251.86 10
2 -6 7 5563.53 288.473 26
-2 6 -7 5521.75 417.843 10
2 -6 8 13727.7 616.38 26
-2 6 -8 12160.5 756.397 10
2 -6 9 1661.93 127.53 26
-2 6 -9 1352.13 112.775 14
2 -6 9 1487.95 124.391 15
2 -6 10 43.7347 60.8413 15
-2 6 -10 29.5329 49.9905 14
2 -6 10 53.4769 58.5681 26
-2 6 -11 11502.6 550.106 51
2 -6 11 11580.4 524.364 15
-2 6 -11 11551.1 523.531 14
2 -6 11 11927.4 528.072 43
2 -6 11 11684.7 533.403 26
2 -6 12 1814.71 107.451 43
-2 6 -12 1466.39 102.866 14
2 -6 12 1718.78 110.053 26
-2 6 -12 1640.37 130.378 51
2 -6 13 178.01 36.0425 43
2 -6 13 134.449 34.8087 26
2 -5 -13 1049.52 70.6167 22
-2 5 13 822.453 52.4589 40
-2 5 12 2015.62 113.519 32
2 -5 -12 2018.05 130.715 28
-2 5 11 1434.69 106.017 32
2 -5 -11 1592.96 116.79 16
2 -5 -10 525.563 93.3144 30
-2 5 10 390.915 74.1501 32
2 -5 -10 527.273 85.3368 16
2 -5 -10 481.287 65.1005 46
2 -5 -9 4963.47 274.664 20
2 -5 -9 5855.3 282.12 46
-2 5 9 4871.02 406.704 12
2 -5 -9 6181.36 307.407 30
2 -5 -9 5495.37 293.579 16
2 -5 -8 2002.8 146.301 34
2 -5 -8 2117.51 143.285 38
2 -5 -8 2146.21 138.451 20
2 -5 -8 2137.29 161.481 30
2 -5 -8 2012.04 151.908 16
2 -5 -7 19550.7 912.535 16
2 -5 -7 20586.4 905.092 34
2 -5 -7 21399.6 912.497 38
2 -5 -7 22068.8 903.878 20
2 -5 -7 19485.4 914.947 29
2 -5 -7 21893.3 928.779 30
2 -5 -7 19271.5 1043.86 11
2 -5 -6 4890.95 241.339 38
2 -5 -6 4557.9 231.406 20
2 -5 -6 4340.26 241.601 49
2 -5 -5 3670.44 272.613 1
2 -5 -4 24237.2 1138.62 1
2 -5 -3 22413.2 1000.04 13
2 -5 -3 23380.8 1079.27 1
2 -5 -3 22426.7 959.937 3
2 -5 -2 6453.93 389.31 1
2 -5 -2 6144.76 277.456 3
-2 5 1 17793.7 864.132 9
2 -5 -1 16526.9 838.59 13
2 -5 -1 19342.5 911.674 1
2 -5 -1 18658.9 782.86 3
-2 5 0 64.0316 88.8126 9
2 -5 0 25.486 70.496 13
-2 5 -1 11920.9 615.502 9
2 -5 1 12675.3 642.096 1
2 -5 1 11687.1 520.251 3
-2 5 -2 28389.9 1338.04 9
2 -5 2 29335.2 1345.85 1
2 -5 2 29034.5 1226.37 3
-2 5 -3 73047.1 3014.34 9
2 -5 3 77561.5 3000.57 1
2 -5 4 27441.2 1279.96 1
2 -5 5 8698.72 500.714 1
-2 5 -6 620.237 147.317 10
2 -5 6 546.141 77.6098 40
2 -5 6 479.307 85.1137 32
2 -5 6 450.581 116.125 1
-2 5 -7 5900.15 419.234 10
2 -5 7 5440.49 303.008 32
2 -5 7 6158.07 305.41 40
-2 5 -8 2002.94 132.107 14
-2 5 -8 1894.21 233.066 10
2 -5 8 1985.75 153.022 32
2 -5 8 1830.52 145.515 40
2 -5 9 360.971 74.2684 15
-2 5 -9 443.405 71.8241 14
2 -5 9 488.276 96.2521 32
2 -5 10 4233.11 223.147 15
-2 5 -10 4246.9 219.257 14
2 -5 10 3470.19 229.899 32
-2 5 -10 3643.6 302.577 8
-2 5 -11 8436.16 395.896 14
2 -5 12 2581.59 142.665 43
-2 5 -12 2754.17 173.111 51
2 -5 12 2462.68 148.951 26
-2 5 -12 2379.86 143.262 14
2 -5 13 335.632 49.4957 26
-2 5 -13 319.262 48.9913 14
2 -5 14 859.768 49.5665 26
-2 4 13 698.565 56.6782 40
2 -4 -13 831.303 74.2149 22
2 -4 -13 624.139 60.8792 28
2 -4 -12 2523.17 152.885 28
-2 4 12 2197.35 128.165 32
2 -4 -12 2561.71 147.217 35
-2 4 11 15122.9 696.736 32
2 -4 -11 16238.4 697.845 46
2 -4 -11 16694.7 719.42 16
-2 4 10 7.16285 56.1322 32
2 -4 -10 -7.39661 47.3786 46
2 -4 -10 44.585 72.6279 16
2 -4 -9 11730.5 517.879 46
2 -4 -9 10256.1 512.896 20
2 -4 -9 12321.8 541.785 30
2 -4 -9 10842.2 527.019 16
2 -4 -8 5827.74 304.175 34
2 -4 -8 5967.85 303.989 38
2 -4 -8 6070.96 298.228 20
2 -4 -8 6424.36 322.497 30
2 -4 -8 5678.93 308.372 16
2 -4 -7 34957.7 1613.69 16
2 -4 -7 39767.5 1616.25 38
2 -4 -7 38505.9 1610.46 34
2 -4 -7 37555.1 1606.05 20
2 -4 -7 40256.7 1629.93 30
2 -4 -7 34225.4 1723.09 11
2 -4 -6 133.601 63.2433 30
2 -4 -6 134.511 50.8137 38
2 -4 -6 149.253 92.7823 11
2 -4 -5 7567.63 418.335 1
2 -4 -4 8.86556 79.5287 1
2 -4 -3 9228.41 459.966 13
2 -4 -3 9620.53 499.949 1
2 -4 -2 4775.72 280.623 13
2 -4 -2 5446.89 321.432 1
-2 4 1 92454.4 3841.9 9
2 -4 -1 89359.9 3850.09 13
-2 4 0 29374.2 1375.54 9
2 -4 0 34913.2 1429.13 1
-2 4 -1 41153.4 1869.49 9
2 -4 1 45799.3 1906.69 1
-2 4 -2 18984.5 900.296 9
2 -4 2 19187.2 906.564 1
2 -4 3 62768.9 2715.14 1
2 -4 4 3940.49 252.754 11
2 -4 4 4600.23 294.096 1
2 -4 5 3606.36 262.784 1
-2 4 -6 29018 1354.47 10
2 -4 7 1566.07 123.095 40
2 -4 7 1461.16 124.531 32
-2 4 -7 1620.27 198.294 10
2 -4 8 14468.7 616.528 15
2 -4 8 13362.5 621.665 40
2 -4 8 13221.2 622.99 32
2 -4 9 2397.13 176.47 32
2 -4 9 2507.77 176.098 40
2 -4 9 2668.64 164.408 15
2 -4 10 1110.05 116.352 40
2 -4 10 1210.34 107.426 15
2 -4 10 1070.2 118.591 32
-2 4 -10 1285.1 180.997 8
2 -4 11 4593.9 245.474 32
-2 4 -11 4012.88 226.609 35
2 -4 11 4304.59 242.07 40
-2 4 -12 2436.06 142.068 14
-2 4 -12 2150.05 135.694 35
2 -4 13 1225.04 83.9014 26
-2 4 -13 978.657 81.407 14
2 -4 14 401.318 37.0556 26
2 -3 -14 1255.37 76.3868 22
-2 3 13 1291.83 85.905 40
2 -3 -13 1585.91 102.075 35
2 -3 -13 1519.74 107.309 22
2 -3 -13 1335.58 95.0998 28
2 -3 -12 1046.97 100.724 28
2 -3 -12 913.902 98.7596 35
-2 3 11 3019.52 173.871 32
2 -3 -11 3349.6 180.917 46
2 -3 -11 2934.46 194.99 16
-2 3 10 6003.99 302.103 32
2 -3 -10 6281.63 308.351 46
2 -3 -10 6432.96 329.233 16
2 -3 -9 9958.33 439.608 46
2 -3 -9 9342.1 449.633 16
2 -3 -9 10177.3 461.053 30
-2 3 9 9257.62 430.021 32
2 -3 -8 5776.77 265.178 46
2 -3 -8 4635.94 243.1 41
2 -3 -8 4751.06 265.402 34
2 -3 -8 4962.88 258.681 20
2 -3 -8 5604.22 280.567 30
2 -3 -8 4798.56 268.012 16
2 -3 -7 1289.24 101.067 38
2 -3 -7 1268.36 112.501 30
2 -3 -7 1046.86 138.631 11
2 -3 -7 1199.9 94.3683 20
2 -3 -6 81.139 86.8958 11
2 -3 -5 605.343 123.358 11
2 -3 -5 477.55 94.2674 1
2 -3 -4 6061.38 345.494 1
2 -3 -3 11732 563.404 13
2 -3 -3 11839.7 587.206 1
2 -3 -2 972.341 108.683 13
2 -3 -2 1191.09 136.2 1
-2 3 1 61354.8 2574.12 9
2 -3 -1 60771.1 2609.28 13
-2 3 0 44610 1931.46 9
2 -3 0 47750.3 1985.85 1
-2 3 -1 10615.6 529.171 9
2 -3 1 12439.2 571.278 1
2 -3 2 4949.68 299.846 1
2 -3 3 78943.5 3335.35 11
2 -3 3 78467.8 3356.33 1
2 -3 4 27959.2 1281.3 11
2 -3 4 32744.1 1338.25 1
-2 3 -5 360.181 107.222 10
2 -3 5 403.652 101.953 1
-2 3 -6 41608.4 1853.88 10
2 -3 7 251.526 61.3293 15
2 -3 7 318.862 74.7854 32
-2 3 -7 225.131 110.299 10
2 -3 8 1369.1 122.307 32
-2 3 -8 1399.02 107.78 14
2 -3 8 1666.49 117.285 15
-2 3 -8 1230.02 124.766 16
-2 3 -8 1100.07 111.702 34
2 -3 8 1438.28 116.948 40
2 -3 9 4.25443 64.3407 15
-2 3 -9 28.4109 76.2349 16
2 -3 9 -9.94377 67.8725 40
-2 3 -9 16.2259 55.3768 14
2 -3 9 24.9504 76.6787 32
2 -3 10 20615.5 897.08 40
-2 3 -10 19820.7 1020.2 8
2 -3 10 19497.7 893.917 32
2 -3 11 2893.3 191.38 32
2 -3 11 3103.82 193.114 40
2 -3 12 452.392 80.9548 40
-2 3 -12 479.223 75.259 35
2 -3 12 420.881 79.8575 32
-2 3 -13 4516.47 217.563 35
2 -3 14 1681.49 91.2723 26
2 -2 -14 40.3112 36.5659 22
-2 2 13 996.993 73.4067 40
2 -2 -13 1301.88 97.7008 35
2 -2 -13 1248.9 98.1086 22
2 -2 -13 982.813 86.2979 28
-2 2 12 606.603 70.5431 40
2 -2 -12 529.006 89.5469 35
2 -2 -12 433.213 80.4087 28
2 -2 -12 625.429 92.9933 22
2 -2 -11 3741.66 219.014 28
2 -2 -11 3397.05 192.323 46
2 -2 -11 3250.45 208.186 16
2 -2 -10 5158.1 268.127 46
2 -2 -10 4730.51 281.431 16
2 -2 -9 73284.5 3011.17 46
2 -2 -9 69552.2 3022.09 16
2 -2 -8 3064.7 173.837 41
2 -2 -8 3621.2 189.992 46
2 -2 -8 3095.9 186.438 20
2 -2 -8 3642.12 206.709 30
2 -2 -8 3183.05 198.173 16
2 -2 -7 5765.48 271.118 30
2 -2 -7 4943.24 253.518 38
2 -2 -6 5592.48 345.021 11
2 -2 -5 9.614 75.9875 11
2 -2 -4 7329.3 415.115 11
2 -2 -3 25745.1 1156.88 13
2 -2 -3 24529.3 1161.58 1
2 -2 -2 9189.63 443.554 13
2 -2 -2 8554.92 450.095 1
-2 2 1 41205.2 1742.34 9
2 -2 -1 47169.2 1819.21 13
2 -2 0 18150.6 821.262 11
2 -2 0 17392.3 809.811 13
2 -2 0 16864.9 811.049 1
2 -2 0 18182.6 811.748 2
2 -2 1 38255.8 1652.76 11
2 -2 1 39612.2 1648.7 2
2 -2 1 35692.5 1650.44 1
2 -2 2 217.264 79.0532 11
2 -2 2 77.6861 86.8307 1
2 -2 3 78146.8 3363.24 11
2 -2 3 82432.7 3396.71 1
2 -2 4 4648.2 283.28 1
-2 2 -5 131.547 81.8678 10
-2 2 -6 8458.6 478.545 10
2 -2 6 9395.46 419.651 15
2 -2 7 72.6872 54.6917 15
2 -2 7 79.2499 56.0949 32
-2 2 -7 79.6118 48.0412 14
2 -2 8 2670.65 169.667 32
-2 2 -8 2464.13 168.473 34
-2 2 -8 2729.17 160.683 14
2 -2 8 2867.61 168.366 15
-2 2 -8 2768.43 184.675 16
2 -2 9 13195.2 592.63 32
-2 2 -9 11835.7 580.734 34
-2 2 -9 12616 603.468 16
-2 2 -9 12628.7 578.902 14
2 -2 9 13479.7 585.26 15
-2 2 -10 208.967 63.9318 14
2 -2 10 287.649 80.3556 40
-2 2 -10 294.675 96.4695 34
-2 2 -10 256.799 90.3543 16
2 -2 10 372.107 88.7941 32
-2 2 -10 198.048 116.941 8
2 -2 11 1094.13 114.87 40
-2 2 -11 1074.8 100.024 14
2 -2 11 1019.69 111.525 32
2 -2 12 29.7371 62.1994 40
2 -2 12 111.439 71.885 32
-2 2 -12 84.8626 59.215 14
-2 2 -13 11887.4 548.511 35
2 -2 13 12330.7 553.798 32
2 -2 13 13688.1 561.733 40
-2 2 -13 12258.6 555.339 14
2 -2 14 59.2164 28.8277 26
2 -1 -14 2485.12 140.35 22
2 -1 -14 2899.53 143.186 35
2 -1 -13 152.2 51.2445 28
2 -1 -13 145.366 62.291 22
2 -1 -13 169.942 66.1737 35
2 -1 -12 12572.2 574.943 28
2 -1 -12 13508.9 582.453 22
-2 1 12 11570.5 547.542 40
2 -1 -12 12475.3 570.924 35
-2 1 11 8247.18 389.843 40
2 -1 -11 8523.98 417.442 28
2 -1 -11 7972.3 391.227 46
2 -1 -10 746.192 106.882 28
2 -1 -10 601.897 99.1915 16
2 -1 -10 567.258 77.6185 46
2 -1 -9 13898 680.436 16
2 -1 -9 14684.2 670.394 46
2 -1 -8 278.297 75.2864 16
2 -1 -8 258.619 64.1461 20
2 -1 -8 380.572 62.3889 46
2 -1 -7 45.4405 42.8116 11
2 -1 -6 3457.62 235.039 11
2 -1 -5 125.424 76.6484 11
2 -1 -4 5993.23 339.979 11
2 -1 -4 5414.18 305.065 2
2 -1 -3 25276.4 1111.03 11
2 -1 -3 24565.7 1088.14 13
2 -1 -3 23620.2 1084.26 2
2 -1 -2 15724.1 710.621 13
2 -1 -2 15110.1 716.076 2
2 -1 -1 290.412 92.4511 11
2 -1 0 18127.6 825.168 11
2 -1 0 17653.7 822.5 1
2 -1 1 74954.6 3157.31 11
2 -1 1 73742.8 3165.66 1
2 -1 1 74838.4 3162.79 2
2 -1 2 33477.6 1443.64 11
2 -1 2 33081.5 1458.37 2
2 -1 3 26489.4 1173.06 2
-2 1 -4 145047 6050.35 10
-2 1 -5 2240.12 177.364 10
2 -1 5 3016.31 152.848 15
2 -1 6 17808.7 744.731 15
-2 1 -6 16350.2 736.18 14
2 -1 7 6.93429 53.1581 15
2 -1 7 -24.7196 52.4077 32
-2 1 -7 -12.275 45.652 14
-2 1 -8 444.746 92.2586 16
2 -1 8 445.299 77.2351 32
-2 1 -8 489.471 70.2635 14
2 -1 8 429.052 74.908 40
-2 1 -8 359.923 87.0485 34
-2 1 -9 312.315 90.0744 16
2 -1 9 379.736 83.7696 32
-2 1 -9 441.271 70.9841 14
-2 1 -9 362.179 98.3831 34
-2 1 -10 6285.01 333.605 16
2 -1 10 6119.64 318.451 32
-2 1 -10 6075.08 308.967 14
-2 1 -10 5922.48 317.81 34
-2 1 -11 1214.3 127.686 16
-2 1 -11 1129.09 127.225 34
-2 1 -11 1177.78 107.787 14
2 -1 11 1361.03 122.999 32
2 -1 12 1710.64 128.241 40
-2 1 -12 1448 118.224 14
2 -1 12 1693.48 130.261 32
2 -1 13 3132.18 178.563 32
2 -1 13 3427.61 182.05 40
-2 1 -14 13.21 30.4495 35
2 0 -14 678.535 66.7032 35
2 0 -13 5836.75 295.805 22
2 0 -13 5981.2 294.798 35
2 0 -12 1191.27 114.517 28
2 0 -12 1146.06 116.644 22
2 0 -12 1162.89 120.056 35
2 0 -11 4970.53 281.522 28
2 0 -11 5145.3 284.092 22
2 0 -11 4768.78 275.275 35
2 0 -10 1865.5 153.424 22
2 0 -10 1909.88 154.028 28
2 0 -10 1613.74 129.301 46
2 0 -9 32732.1 1336.65 28
2 0 -9 28852.6 1307.59 46
2 0 -8 2077.06 153.259 16
2 0 -8 2061.78 140.391 46
2 0 -7 18002.9 782.309 14
2 0 -6 8565.15 385.343 14
2 0 -5 187.308 69.4774 11
2 0 -5 111.153 67.2133 2
2 0 -4 843.402 114.215 11
2 0 -4 906.017 111.994 2
2 0 -3 58583.8 2479.63 11
2 0 -3 57078.1 2474.53 2
2 0 -2 11450.5 554.227 11
2 0 -2 11204.3 554.834 2
2 0 -1 802.394 78.171 9
2 0 0 48551.5 2097.42 11
2 0 0 48565.7 2095.21 13
2 0 0 49880.8 2113.47 2
2 0 1 224803 8856.06 11
2 0 1 208596 8857.32 13
2 0 1 203073 8866.99 2
2 0 2 12030.9 587.049 2
-2 0 -3 2589.06 138.412 10
2 0 3 3283.35 209.901 2
2 0 4 9499.73 475.565 2
-2 0 -5 4954.58 231.549 14
2 0 5 5166.25 240.362 15
-2 0 -6 63.4744 43.7492 14
2 0 6 12.276 52.9636 15
2 0 7 1424.8 106.41 32
-2 0 -7 1364.44 120.812 16
-2 0 -7 1340.35 100.326 14
-2 0 -8 1203.69 125.873 16
2 0 8 1399.13 113.517 32
-2 0 -8 1544.19 191.536 8
-2 0 -8 1416.58 106.62 14
-2 0 -8 1232.6 120.186 34
-2 0 -9 12941.2 595.879 16
-2 0 -9 12284.8 577.45 34
2 0 9 13051.2 577.613 32
-2 0 -9 11736 566.133 14
-2 0 -9 12631.2 714.36 8
-2 0 -10 730.457 108.029 16
-2 0 -10 884.071 169.423 8
-2 0 -10 752.887 146.563 7
-2 0 -10 664.792 113.198 34
2 0 10 703.796 100.515 32
-2 0 -10 725.836 91.5459 14
-2 0 -11 16172.2 729.549 34
-2 0 -11 15646.8 725.978 14
-2 0 -11 16364.8 747.07 16
2 0 11 16681.5 735.215 32
-2 0 -12 -39.0858 57.7291 14
2 0 12 8.17282 67.4126 32
-2 0 -12 135.288 72.9035 16
2 0 13 11663.6 522.996 32
2 0 14 172.29 33.3259 32
-2 0 -14 194.815 34.9459 35
2 1 -14 827.366 77.2881 55
2 1 -13 85.6626 60.6985 22
2 1 -12 4981.92 274.899 28
2 1 -12 5406.7 284.683 22
2 1 -11 7937.4 419.363 28
2 1 -11 8801.28 425.53 22
2 1 -10 5381.45 303.353 28
2 1 -10 5277.03 300.239 22
2 1 -9 22569.2 966.518 28
2 1 -9 22511.8 961.269 22
2 1 -9 19756.9 938.403 46
2 1 -8 16019.1 698.254 22
2 1 -8 15654.7 700.845 28
2 1 -8 14701.2 678.927 46
2 1 -8 14733.3 669.097 14
2 1 -7 1584.57 105.969 14
2 1 -6 4914 226.257 14
2 1 -6 4261.61 264.499 2
2 1 -5 2581.59 197.099 2
2 1 -4 1890.98 171.946 2
2 1 -3 9512.22 491.776 2
2 1 -2 3744.65 234.552 9
2 1 -2 3662.31 245.175 2
2 1 -1 289.156 79.1779 9
2 1 -1 181.604 61.0854 13
2 1 0 8586.48 423.688 13
2 1 0 8865.98 451.739 2
2 1 1 61715.9 2609.85 13
2 1 1 61099 2636.28 2
2 1 2 25064.9 1124.06 13
2 1 2 25707.7 1145.01 2
2 1 3 19732.5 914.613 2
2 1 4 51529.6 2261.46 12
2 1 4 51983.7 2240.2 2
-2 -1 -5 201.617 47.8689 14
2 1 5 148.537 76.4944 2
-2 -1 -6 8959.99 406.864 14
-2 -1 -7 8850.6 424.13 16
-2 -1 -7 8544.2 401.556 14
-2 -1 -8 110.463 77.3863 16
-2 -1 -8 75.6171 93.4414 8
2 1 8 75.5871 62.5921 32
-2 -1 -8 91.8258 56.2117 14
-2 -1 -9 5458 304.961 16
-2 -1 -9 5398.55 290.981 34
2 1 9 5703.78 287.466 32
-2 -1 -9 5014.76 395.329 8
-2 -1 -9 5252.57 280.191 14
-2 -1 -10 30.9158 81.4848 16
-2 -1 -10 -15.0335 101.444 7
-2 -1 -10 -18.0789 106.871 8
2 1 10 9.57012 68.5881 40
-2 -1 -10 37.0833 92.2487 34
2 1 10 123.155 77.9912 32
-2 -1 -10 4.64134 63.7269 14
2 1 11 851.569 99.616 40
-2 -1 -11 970.463 118.732 34
-2 -1 -11 1016.02 102.09 14
-2 -1 -11 906.695 114.032 16
2 1 11 1012.27 107.724 32
-2 -1 -12 7081.85 345.027 34
-2 -1 -12 6943.29 354.289 16
2 1 12 7185.85 347.633 32
2 1 13 12173.2 541.645 32
-2 -1 -14 319.147 33.3183 35
2 2 -14 3488.68 177.706 55
-2 -2 13 1626.24 98.7493 26
2 2 -13 2108.8 135.218 55
2 2 -12 1983.32 146.365 28
2 2 -12 2336.71 159.881 22
2 2 -11 36650.8 1613.48 28
2 2 -11 37980.5 1618.84 22
2 2 -10 6575.57 365.262 28
2 2 -10 7171.65 369.436 22
2 2 -9 104.168 54.2837 14
2 2 -9 87.6084 83.3174 28
2 2 -9 88.249 80.422 22
2 2 -9 110.172 51.4992 53
2 2 -8 756.778 107.104 22
2 2 -8 952.033 114.631 28
2 2 -8 892.339 81.1368 14
2 2 -7 11033.8 508.673 28
2 2 -7 10995.8 502.473 22
2 2 -7 9854.5 485.48 46
2 2 -6 1994.94 176.821 2
2 2 -5 53808.6 2341.39 2
2 2 -4 48595.1 2127.9 2
2 2 -3 53454.4 2446.67 9
2 2 -3 58734.4 2441.35 2
2 2 -2 39788.8 1795.11 9
2 2 -2 41993.6 1804.91 2
2 2 -1 8483.32 446.976 9
2 2 0 41679.5 1767.79 13
2 2 0 40856.5 1820.46 2
2 2 1 71201.6 3043.36 12
2 2 1 69883.7 3008.5 13
2 2 1 75362 3069.31 2
2 2 2 3943.72 270.175 12
2 2 2 3761.5 218.741 13
2 2 2 4006.04 263.755 2
2 2 3 56015.6 2508.82 13
2 2 3 64880.7 2565.48 2
-2 -2 -4 21536 913.023 14
2 2 4 19876.1 964.456 13
2 2 5 11395.7 604.804 12
-2 -2 -5 10717.9 481.229 14
2 2 5 11063.9 562.688 2
2 2 6 13418.6 582.348 32
2 2 6 12548.4 703.284 12
-2 -2 -6 14055.1 686.786 8
-2 -2 -6 12644.7 578.654 14
-2 -2 -7 559.226 93.8908 16
-2 -2 -7 459.601 90.9386 29
2 2 7 524.177 74.8714 32
-2 -2 -7 511.956 75.3834 14
-2 -2 -7 647.001 137.611 8
-2 -2 -8 5272 285.093 16
-2 -2 -8 4911.26 259.263 14
-2 -2 -8 4380.25 357.173 8
-2 -2 -9 446.055 96.4379 16
-2 -2 -9 616.822 153.478 7
-2 -2 -9 452.899 151.293 8
2 2 9 510.882 86.5123 32
-2 -2 -9 461.142 82.2035 14
-2 -2 -10 346.255 102.212 34
-2 -2 -10 197.953 122.09 8
-2 -2 -10 365.133 127.171 7
2 2 10 328.869 85.0096 32
-2 -2 -10 287.511 88.3664 16
2 2 11 2058.05 150.414 32
-2 -2 -11 1987.72 156.352 34
2 2 11 2180.58 148.512 40
-2 -2 -11 2141.41 159.741 16
2 2 12 4602.13 241.356 32
2 2 12 4855.86 239.792 40
-2 -2 -12 4272.33 238.625 34
-2 -2 -12 4682.89 249.296 16
2 2 13 14532.6 629.171 32
2 2 13 14307.1 625.99 40
2 3 -14 2428.29 113.836 55
2 3 -14 2448.5 105.862 52
2 3 -13 173.133 65.3575 55
-2 -3 13 158.14 32.1561 26
2 3 -12 4674.27 241.58 55
2 3 -12 4379.73 232.82 35
2 3 -11 6545.24 351.001 28
2 3 -11 7013.8 352.814 35
2 3 -10 -10.8425 50.3503 53
2 3 -10 48.3803 86.604 35
2 3 -10 36.9378 86.1858 22
2 3 -10 37.0269 79.8445 28
2 3 -10 227.148 74.6743 42
2 3 -9 19297.5 869.354 28
2 3 -9 18363 851.03 35
2 3 -9 19168.6 863.809 22
2 3 -8 10177.3 494.73 28
2 3 -8 9673.39 476.797 35
2 3 -8 9942.37 488.099 22
2 3 -7 69.5009 76.3538 28
2 3 -7 47.7712 73.1084 22
2 3 -7 49.8514 70.4508 35
2 3 -6 511.042 118.859 2
2 3 -5 1798.69 190.928 2
2 3 -4 102.579 112.853 9
2 3 -4 11.1661 80.4465 2
2 3 -3 630.908 143.304 9
2 3 -3 602.148 122.449 2
2 3 -2 13746.6 706.907 9
2 3 -1 2393.23 212.107 9
2 3 0 1847 184.464 9
2 3 0 1672.38 172.522 12
2 3 1 13582.6 641.097 12
-2 -3 -1 12424 562.546 8
2 3 2 16301.1 814.511 12
-2 -3 -2 16975.8 751.092 8
2 3 2 16482.7 816.121 2
2 3 3 17178.1 856.824 12
-2 -3 -3 17557 793.876 8
2 3 3 16894.7 841.885 2
-2 -3 -4 1837.85 162.596 8
2 3 4 1766.67 184.143 2
-2 -3 -5 24870.1 1090.65 8
-2 -3 -5 22865.5 996.716 14
2 3 5 22977 1098.72 2
-2 -3 -6 11781.4 529.256 29
2 3 6 10880.8 500.239 32
2 3 6 11093.5 645.896 12
-2 -3 -6 10722.4 501.182 14
-2 -3 -6 9845.09 587.824 8
-2 -3 -6 11737.3 524.358 16
2 3 7 10424.1 494.329 32
-2 -3 -7 11189.4 526.41 29
-2 -3 -7 10810.7 499.377 14
-2 -3 -7 10079 603.449 8
2 3 7 10167.1 643.456 12
-2 -3 -7 11411.3 521.439 16
-2 -3 -8 1195.62 129.762 16
-2 -3 -8 894.354 170.026 8
-2 -3 -8 1403.36 135.342 29
2 3 8 1279.1 111.307 32
-2 -3 -9 1135.44 126.343 16
-2 -3 -9 927.172 178.449 8
-2 -3 -9 1186.67 200.171 7
-2 -3 -10 15473.8 702.521 16
-2 -3 -10 14737.1 682.636 34
-2 -3 -11 23018 1044.17 34
2 3 11 24424.9 1045.08 40
-2 -3 -11 23586.6 1059.75 16
2 3 11 25183.8 1049.98 32
-2 -3 -12 925.265 93.4878 34
2 3 12 950.379 82.3967 40
2 3 12 923.345 87.6517 32
-2 -3 -12 920.575 92.2471 16
2 3 13 1245.84 83.215 32
2 3 13 1285.25 77.408 40
2 4 -14 229.236 29.6789 52
2 4 -13 667.727 74.9537 55
2 4 -13 448.775 47.3194 25
2 4 -12 3186.01 179.365 55
-2 -4 12 2411.58 136.654 26
2 4 -11 10297.8 459.865 55
-2 -4 11 8691.63 417.562 26
2 4 -10 207.496 93.7556 55
2 4 -10 310.524 66.692 53
2 4 -10 355.319 97.5041 35
2 4 -10 270.612 92.0576 28
-2 -4 10 328.1 59.1262 26
2 4 -9 35642 1470.46 55
2 4 -9 34197.8 1456.6 35
2 4 -9 31075.3 1445.7 42
2 4 -9 34614.7 1471.67 28
-2 -4 9 33026.6 1428.89 26
2 4 -8 30360.6 1277.56 55
2 4 -8 30025.8 1266.77 35
2 4 -8 28263.4 1263.48 42
2 4 -8 28779.5 1280.48 28
-2 -4 8 27891 1237.8 26
2 4 -7 2332.81 168.187 35
2 4 -7 2559.71 178.474 55
2 4 -7 2310.99 180.417 28
2 4 -7 2242.3 168.465 42
2 4 -6 388.863 82.3219 42
2 4 -6 371.825 81.9466 35
2 4 -6 348.766 88.4613 28
2 4 -6 503.168 91.203 55
2 4 -6 427.245 119.572 2
2 4 -5 5075.35 419.178 9
2 4 -5 5162.99 368.154 2
2 4 -4 35.1338 121.294 9
2 4 -4 111.348 103.32 2
2 4 -3 622.863 152.493 9
2 4 -2 552.995 137.992 9
2 4 -1 10099.4 569.8 9
-2 -4 1 9583.48 450.882 7
2 4 0 8872.8 474.154 12
2 4 0 8832.5 527.657 9
2 4 1 17188.9 844.551 12
2 4 2 3935.91 311.351 12
2 4 3 2612.61 259.455 12
-2 -4 -3 2245.85 174.703 8
2 4 3 2731.03 241.301 2
2 4 4 4584.13 366.747 12
-2 -4 -4 4558.36 293.858 8
2 4 4 4971.6 344.713 2
2 4 5 22425.8 1101.7 2
2 4 5 23233.1 981.55 32
-2 -4 -5 21245 1067.38 8
-2 -4 -6 2071.37 136.381 49
-2 -4 -6 2129.75 159.075 16
-2 -4 -6 2092.95 163.566 29
2 4 6 2138.03 136.875 32
-2 -4 -6 1991.6 211.401 8
-2 -4 -7 10433.7 497.031 16
-2 -4 -7 10278.5 503.209 29
2 4 7 10610.1 472.649 32
-2 -4 -7 8331.99 568.449 8
2 4 7 9371.74 629.086 12
-2 -4 -7 9862.93 608.327 7
-2 -4 -8 637.902 153.831 8
2 4 8 982.95 100.185 32
-2 -4 -8 1075.22 128.798 29
-2 -4 -8 1015.64 119.157 16
2 4 9 89.5591 70.2115 32
-2 -4 -9 128.145 82.4635 16
-2 -4 -10 15085.7 686.995 34
-2 -4 -10 15437.6 703.133 16
-2 -4 -11 11001.9 500.41 34
2 4 11 11156.6 496.076 40
-2 -4 -11 10623.5 509.738 16
2 4 12 5992.99 270.883 32
-2 -4 -12 5440.23 266.937 34
2 4 12 5470.77 261.708 40
-2 -4 -12 5796.97 275.193 16
2 4 13 2235.17 108.072 32
2 5 -13 2255.43 123.472 52
2 5 -12 142.753 69.6352 55
-2 -5 11 2678.14 148.53 26
2 5 -11 2683.33 154.32 25
2 5 -11 3145.7 188.812 55
-2 -5 10 185.519 50.6853 26
2 5 -10 129.062 86.7558 55
2 5 -10 216.6 65.4129 53
2 5 -9 170.145 94.6987 55
-2 -5 9 102.898 51.0462 26
2 5 -9 42.3147 65.021 42
2 5 -8 609.715 112.703 55
-2 -5 8 507.188 67.8118 26
2 5 -8 473.539 89.2011 42
2 5 -7 30226.1 1261.4 55
2 5 -7 28659.2 1249.61 42
-2 -5 7 27524.8 1220.02 26
2 5 -6 24994.5 1238.37 2
2 5 -6 27032.4 1123.74 55
2 5 -6 23651.7 1092.25 51
2 5 -6 26123.5 1095.56 25
2 5 -6 25109.8 1114.46 42
2 5 -5 3664.63 224.154 42
2 5 -5 4146.61 231.587 55
2 5 -5 3612.93 210.633 51
2 5 -5 3674.21 327.258 2
2 5 -5 3703.71 378.891 9
2 5 -5 3930.93 205.709 25
2 5 -4 179.624 75.0295 55
2 5 -4 104.573 123.814 9
2 5 -4 169.596 68.3387 42
2 5 -3 17922.5 972.321 9
2 5 -2 54870.1 2497.99 9
2 5 -1 37954 1792.99 9
2 5 0 1533.6 178.106 12
2 5 0 1550.13 218.751 9
-2 -5 0 1355.12 133.026 7
2 5 1 27589 1289.01 12
2 5 1 28078.2 1364.63 9
-2 -5 -1 26896.3 1232.5 7
2 5 2 8882.65 561.701 12
-2 -5 -2 9932.43 517.893 7
2 5 3 1039.07 207.318 12
2 5 3 1262.6 188.747 2
-2 -5 -4 741.717 77.5916 49
2 5 4 808.54 78.737 32
2 5 4 721.895 197.856 12
-2 -5 -4 752.824 149.637 7
2 5 4 663.775 151.372 2
-2 -5 -5 199.421 55.7557 49
-2 -5 -5 263.839 137.633 7
2 5 5 166.745 58.2825 32
2 5 5 201.114 187.351 12
-2 -5 -6 390.063 90.7237 16
2 5 6 355.731 69.9941 32
-2 -5 -6 311.045 95.8716 29
-2 -5 -6 291.158 128.695 7
-2 -5 -6 380.129 66.8407 49
-2 -5 -7 9663.27 645.255 7
-2 -5 -7 11489 534.23 16
2 5 7 10596.3 503.631 32
-2 -5 -7 11398.6 541.471 29
-2 -5 -8 1053.91 192.67 7
2 5 8 950.931 98.0291 32
-2 -5 -8 1058.13 125.47 29
-2 -5 -8 803.751 112.179 16
2 5 9 343.099 75.4625 32
-2 -5 -9 290.285 83.4619 16
2 5 10 5243.01 268.513 32
-2 -5 -10 5412.71 284.941 16
-2 -5 -11 3334.38 182.658 16
2 5 11 3107.14 164.21 40
-2 -5 -12 7134.34 322.294 16
2 6 -13 490.678 39.8766 52
2 6 -13 199.428 32.7228 17
2 6 -12 326.655 55.9156 52
2 6 -11 10852.4 502.041 55
-2 -6 10 648.169 65.0715 26
2 6 -10 750.442 86.8148 53
2 6 -10 890.826 110.937 55
2 6 -9 2253.96 146.71 42
-2 -6 9 1945.22 129.024 26
2 6 -9 2352.76 176.476 55
2 6 -8 242.483 73.5329 42
-2 -6 8 278.109 56.3435 26
2 6 -8 249.408 100.151 55
2 6 -7 1291.27 125.037 42
2 6 -7 1396.75 118.727 51
2 6 -7 1477.72 144.959 55
-2 -6 7 1231.63 100.116 26
2 6 -6 12907.9 623.909 42
2 6 -6 13295.9 608.532 51
2 6 -6 13963.5 635.825 55
2 6 -6 13335.5 767.852 2
2 6 -5 4242.57 256.178 42
2 6 -5 4539.68 443.152 9
2 6 -5 4914.83 268.574 55
2 6 -5 4288.97 243.794 51
2 6 -5 4498.77 385.561 2
2 6 -4 691.63 98.448 42
2 6 -4 639.015 80.9962 52
2 6 -4 641.948 93.8981 51
2 6 -4 762.425 199.527 9
2 6 -3 2060.92 152.487 42
2 6 -3 2044.34 144.487 51
2 6 -3 2034.14 285.1 9
2 6 -2 3836.29 220.924 42
2 6 -2 4170.34 381.394 9
2 6 -2 3516.81 206.069 51
2 6 -1 1014.93 104.515 42
2 6 -1 930.351 95.4116 17
2 6 -1 817.919 98.2344 51
2 6 -1 1002.04 202.835 9
2 6 0 9281.2 431.7 17
2 6 0 8472.1 505.637 12
2 6 0 9336.42 434.653 51
2 6 1 22370.7 1061.92 12
2 6 1 23917.3 1182.41 9
2 6 1 22100.5 947.05 42
2 6 2 6168.75 446.606 12
2 6 2 6926.03 517.039 9
-2 -6 -2 6094.42 386.527 7
-2 -6 -2 6150.6 301.662 21
2 6 3 13820.9 791.251 2
-2 -6 -3 11936.2 708.609 7
-2 -6 -3 14259.6 617.47 49
-2 -6 -3 13662.7 612.386 21
2 6 3 14199.2 790.011 12
2 6 4 1037.23 223.581 12
-2 -6 -4 1093.9 174.983 7
2 6 4 998.637 188.648 2
-2 -6 -4 1033.9 94.398 49
2 6 4 1004.17 90.8951 32
-2 -6 -4 1021.84 99.5257 21
-2 -6 -5 128.092 127.799 7
-2 -6 -5 172.196 59.1016 49
2 6 5 178.438 59.7138 32
2 6 5 59.0062 186.715 12
-2 -6 -6 1738.83 234.108 7
-2 -6 -6 1674.84 126.078 49
2 6 6 1716.9 124.943 32
-2 -6 -6 1757.33 157.21 29
-2 -6 -6 1706.42 147.675 16
2 6 6 1594.91 264.93 12
-2 -6 -7 448.137 91.507 16
-2 -6 -7 277.31 141.7 7
-2 -6 -7 614.398 107.329 29
2 6 7 443.435 74.4705 32
-2 -6 -8 3873.47 237.474 29
2 6 8 3685.12 206.807 32
-2 -6 -8 3822.81 232.226 16
2 6 9 276.445 64.4781 32
-2 -6 -9 197.063 72.6272 16
-2 -6 -9 289.699 85.2081 34
2 6 10 17488 769.129 32
-2 -6 -10 18407.9 785.959 16
-2 -6 -10 17544.8 771.911 34
2 6 11 4209.08 197.851 32
-2 -6 -11 4185.39 205.791 16
-2 -6 -11 3994.47 198.657 34
2 7 -12 571.201 50.0964 52
-2 -7 11 2507.7 133.86 43
2 7 -11 2973.51 149.875 52
-2 -7 10 -30.0941 41.3286 43
2 7 -10 35.7707 54.2667 52
2 7 -10 59.6266 54.3256 53
-2 -7 9 2703.43 152.579 26
2 7 -9 3175.88 176.619 52
2 7 -8 5598.71 288.631 42
-2 -7 8 5323.02 269.996 26
2 7 -8 6238.58 294.137 52
2 7 -8 5392.09 275.405 51
2 7 -7 848.666 106.385 42
2 7 -7 1036.94 105.414 52
2 7 -7 977.073 105.715 51
-2 -7 7 946.401 85.7845 26
2 7 -6 37.6563 122.54 2
2 7 -6 43.5827 72.0228 42
2 7 -6 63.6487 63.8904 52
2 7 -6 28.7934 80.877 51
-2 -7 6 23.5171 49.9997 26
2 7 -5 979.445 95.3154 52
2 7 -5 976.578 113.733 51
2 7 -5 1053.76 207.689 2
2 7 -5 958.336 114.854 42
2 7 -5 1299.69 259.848 9
-2 -7 5 658.123 78.9944 26
2 7 -4 677.257 103.521 42
2 7 -4 701.158 209.621 9
2 7 -4 539.896 98.2489 51
2 7 -4 571.072 182.288 2
2 7 -3 707.791 100.066 42
2 7 -3 542.111 200.291 9
2 7 -3 331.527 93.6921 51
2 7 -2 17210.6 745.266 17
2 7 -2 16596.5 758.617 42
2 7 -2 16781.6 989.827 9
2 7 -2 15853.2 739.136 51
2 7 -1 3521.58 203.761 17
2 7 -1 3811.85 222.191 42
2 7 -1 3417.41 384.34 9
2 7 -1 3427 209.717 51
2 7 0 10453.2 494.269 17
2 7 0 10428 729.163 9
2 7 0 11273.9 519.374 42
2 7 0 10827.3 505.485 51
-2 -7 -1 10990.8 497.155 21
2 7 1 9770.09 603.004 12
2 7 1 11296.4 749.853 9
-2 -7 -2 63.287 55.1109 49
2 7 2 191.093 170.303 12
2 7 2 54.5034 148.401 9
-2 -7 -2 29.4785 68.1853 21
2 7 3 17516.2 964.589 2
-2 -7 -3 17899.9 763.279 49
-2 -7 -3 17527.6 759.607 21
2 7 3 16594.2 930.418 12
2 7 3 18846.3 1062.25 9
2 7 4 2386.33 298.015 12
2 7 4 2413.54 281.489 2
-2 -7 -4 2186.37 247.894 7
-2 -7 -4 2600.38 160.95 49
2 7 4 2432.49 150.967 32
-2 -7 -4 2817.27 166.973 21
2 7 5 2703.4 354.967 9
2 7 5 2222.36 289.709 12
-2 -7 -5 2276.66 254.389 7
-2 -7 -5 2578.45 156.166 49
2 7 5 2358.08 148.319 32
-2 -7 -5 2335.02 155.405 21
-2 -7 -6 2922.87 175.476 49
-2 -7 -6 3182.58 205.015 16
-2 -7 -6 2539.16 275.809 7
2 7 6 3085.03 173.73 32
-2 -7 -6 3159.68 209.196 29
-2 -7 -7 210.938 87.8114 29
2 7 7 248.121 63.2892 32
-2 -7 -7 163.09 74.9379 16
-2 -7 -8 6770.89 346.657 29
2 7 8 6477.89 318.161 32
-2 -7 -8 7164.36 346.448 16
2 7 9 4965.22 241.625 32
-2 -7 -9 4934.59 259.067 16
-2 -7 -9 5115.48 250.421 34
2 7 10 3881.13 189.016 32
-2 -7 -10 4080.88 194.579 34
-2 -7 -10 4008.74 201.959 16
2 8 -11 235.195 32.9707 52
2 8 -11 159.117 42.0139 17
2 8 -10 107.175 41.9673 52
2 8 -10 121.42 49.0368 53
2 8 -9 3798.6 197.566 52
2 8 -8 1556.42 116.181 52
2 8 -8 1774.5 117.531 42
2 8 -7 3614.53 198.778 42
2 8 -7 3041.25 185.653 52
2 8 -7 3461.54 192.929 51
-2 -8 7 3324.7 177.221 26
2 8 -6 4861.28 256.827 42
-2 -8 6 4475.02 228.403 26
2 8 -6 4126.67 232.797 52
2 8 -6 4721.34 247.245 51
2 8 -5 6313.21 322.637 51
2 8 -5 6153.29 331.25 42
2 8 -5 6473.31 497.615 2
-2 -8 5 6230.67 302.59 26
2 8 -5 6289.8 569.263 9
2 8 -4 66.1263 88.3463 51
2 8 -4 22.3546 77.8343 42
2 8 -4 -94.444 155.586 2
2 8 -4 109.832 73.2354 17
-2 -8 4 66.4302 47.0551 26
2 8 -4 210.628 183.189 9
2 8 -3 2619.61 179.113 51
2 8 -3 2836.37 185.702 42
2 8 -3 2480.28 330.044 2
2 8 -3 2691.45 176.147 17
-2 -8 3 2366.93 151.039 26
2 8 -3 2453.58 350.892 9
2 8 -2 7339.58 381.833 42
2 8 -2 7395.91 371.006 51
-2 -8 2 6907.23 348.089 26
2 8 -2 8182.77 628.552 9
2 8 -2 7943.94 367.642 17
2 8 -1 15996.2 960.108 9
2 8 -1 14197.6 652.388 17
2 8 -1 14773 666.51 51
2 8 0 117.958 174.321 9
-2 -8 0 28.4857 73.1476 21
2 8 1 2428.5 348.978 9
2 8 1 2551.28 325.756 2
-2 -8 -1 2595.88 167.466 21
2 8 2 4183.38 396.54 2
-2 -8 -2 3938.12 220.041 49
2 8 2 4239.1 442.867 9
-2 -8 -2 4080.3 226.09 21
2 8 3 7318.28 559.951 2
2 8 3 8700.17 666.441 9
-2 -8 -3 8113.4 390.597 21
-2 -8 -3 8161.76 389.035 49
2 8 4 58.3979 153.209 9
-2 -8 -4 42.2813 52.3456 49
-2 -8 -4 51.5277 70.2601 21
2 8 4 30.6601 40.184 32
-2 -8 -5 3272.16 182.004 49
-2 -8 -5 3136.8 183.309 21
2 8 5 3042.31 170.182 32
-2 -8 -5 3689.49 217.364 29
-2 -8 -6 515.103 94.5251 29
2 8 6 318.25 55.3392 32
-2 -8 -6 556.194 88.6719 16
-2 -8 -7 90.139 74.8136 29
-2 -8 -7 125.998 65.8043 16
-2 -8 -8 3120.76 173.001 34
-2 -8 -8 3309.44 183.831 16
-2 -8 -9 404.09 55.3539 34
-2 -8 -9 496.641 59.8325 16
2 9 -10 78.6697 36.1888 53
2 9 -10 64.3826 37.2887 17
2 9 -9 -2.64629 45.4827 17
2 9 -8 1416.79 109.315 17
2 9 -7 952.097 99.0782 17
-2 -9 6 323.545 58.1264 3
2 9 -6 376.921 81.9659 51
2 9 -6 242.369 74.6034 17
-2 -9 5 211.107 57.5738 3
2 9 -5 177.735 71.3004 17
2 9 -5 217.869 87.9012 51
2 9 -4 4672.98 250.676 51
-2 -9 4 4394.55 226.549 26
2 9 -4 4419.95 243.292 17
2 9 -3 312.784 173.795 2
2 9 -3 258.464 97.9738 51
2 9 -3 571.099 205.574 9
2 9 -3 316.326 72.5494 17
2 9 -2 11107.5 759.375 2
2 9 -2 12819.3 551.826 51
2 9 -2 10984 803.02 9
2 9 -2 11090.2 527.389 17
2 9 -1 4664.8 265.598 51
2 9 -1 4135.09 458.073 9
-2 -9 1 4506.93 248.802 21
2 9 -1 4616.24 437.297 2
2 9 0 16118.4 1073.26 9
-2 -9 0 18446.5 803.709 21
2 9 0 17626.2 1040.81 2
-2 -9 -1 14549 644.248 49
2 9 1 14466.8 936.593 9
-2 -9 -1 14357.4 646.601 21
2 9 1 12624.9 849.586 2
-2 -9 -2 878.308 100.602 21
-2 -9 -2 898.662 90.0114 49
-2 -9 -3 8795.17 432.454 49
-2 -9 -3 9356.92 438.133 21
-2 -9 -3 9974.04 431.536 3
-2 -9 -4 4294.16 213.643 49
-2 -9 -4 3987.95 215.565 21
-2 -9 -4 3966.24 202.686 3
-2 -9 -5 3631.59 206.602 29
-2 -9 -5 3185.02 175.603 49
-2 -9 -5 3517.22 202.645 16
-2 -9 -6 843.632 92.5782 29
-2 -9 -6 799.118 87.0389 16
-2 -9 -7 230.09 59.9156 29
-2 -9 -7 255.988 59.7489 16
-2 -9 -8 6381.15 294.46 16
-2 -10 9 1965.87 100.233 21
2 10 -8 1466 89.2061 53
2 10 -8 1039.15 76.9868 17
2 10 -7 78.4563 48.8693 53
2 10 -7 4.59307 47.8741 17
2 10 -6 174.857 58.9013 53
2 10 -6 184.9 53.297 17
-2 -10 5 37.7765 47.8592 3
2 10 -5 -32.8448 73.7416 51
2 10 -5 22.3163 52.4631 17
-2 -10 4 1184.89 91.1546 3
2 10 -4 1081.66 108.485 51
2 10 -4 966.029 84.5794 17
2 10 -3 86.8566 88.5326 51
2 10 -3 6.53282 53.2623 53
-2 -10 3 18.4062 70.2652 21
-2 -10 3 35.5883 49.504 3
-2 -10 2 130.151 76.237 21
-2 -10 1 177.859 73.1129 21
-2 -10 0 1961.09 140.251 21
-2 -10 0 2114.46 132.641 49
-2 -10 -1 11516.8 538.219 49
-2 -10 -1 12122.5 545.344 21
-2 -10 -1 12516.2 541.612 3
-2 -10 -2 72.289 46.9112 49
-2 -10 -2 111.024 68.9697 21
-2 -10 -2 11.2351 50.5258 3
-2 -10 -3 4960.06 240.122 49
-2 -10 -3 5079.36 247.312 21
-2 -10 -3 4900.98 239.216 3
-2 -10 -4 3.9366 57.1418 29
-2 -10 -4 -4.019 34.538 49
-2 -10 -4 3.78692 54.4139 16
-2 -10 -5 411.213 66.9235 29
-2 -10 -5 412.591 63.9985 16
-2 -10 -6 82.018 44.2708 29
-2 -10 -6 88.2613 45.0062 16
-2 -10 -7 103.434 31.6011 16
2 11 -7 33.2137 28.9221 53
2 11 -6 219.85 41.2677 53
-2 -11 5 1128.35 83.9165 21
2 11 -5 905.333 72.3393 53
2 11 -4 3308.62 179.876 53
-2 -11 4 3641.73 185.522 3
-2 -11 3 2638.2 148.608 21
-2 -11 3 2383.07 138.457 3
-2 -11 2 6246.57 305.61 49
-2 -11 2 7122.97 317.984 21
-2 -11 2 6733.46 310.575 3
-2 -11 1 2322.68 138.833 21
-2 -11 1 2225.41 127.152 49
-2 -11 0 7738.47 335.064 21
-2 -11 0 7461.83 329.385 3
-2 -11 -1 3498.34 179.543 49
-2 -11 -1 3812.22 192.625 21
-2 -11 -1 3944.55 188.632 3
-2 -11 -2 2623.46 138.578 49
-2 -11 -2 2779.32 147.222 3
2 11 2 2861.93 152.409 6
-2 -11 -3 12273.6 462.717 29
-2 -11 -3 12305.5 463.684 16
-2 -11 -4 1022.7 77.6752 29
-2 -11 -4 1145.82 80.3688 16
-2 -11 -5 5.80239 25.4198 29
-2 -12 4 1000.5 64.1642 21
2 12 -3 225.958 37.346 6
-2 -12 3 313.734 43.7465 21
-2 -12 2 1887.1 104.584 21
2 12 -1 2326.99 122.417 6
-2 -12 1 2331.21 121.541 21
2 12 0 28.0413 37.0737 6
-2 -12 0 78.9326 37.3465 21
2 12 1 1435.52 80.0312 6
-2 -12 -1 1511.94 83.9538 29
3 -13 -3 298.757 35.2138 38
3 -13 -2 197.331 37.873 38
3 -13 -1 15356.2 488.973 4
3 -13 -1 9484.19 458.576 20
3 -13 0 140.891 43.9391 4
3 -13 1 8680.14 393.934 4
3 -13 2 54.9592 38.4771 4
3 -13 2 -13.6912 36.4472 23
3 -13 3 903.466 69.4362 4
3 -13 3 798.277 63.4446 23
-3 13 -3 748.506 62.7141 51
3 -13 4 121.224 37.8467 23
-3 13 -4 67.8508 42.3188 51
3 -13 5 734.702 55.0234 23
-3 13 -5 673.231 53.728 51
3 -13 6 414.209 36.7344 23
3 -12 -6 386.042 46.7115 30
3 -12 -5 692.678 65.5836 30
3 -12 -5 497.435 49.5688 38
3 -12 -4 461.344 65.2033 30
3 -12 -4 521.706 58.4949 49
3 -12 -4 527.864 57.6 38
3 -12 -3 1231.98 89.7122 4
3 -12 -3 1153.28 76.0033 20
3 -12 -2 10386.8 478.198 20
3 -12 -2 11069.4 493.628 4
3 -12 -2 11461.4 492.007 49
3 -12 -1 24136 1012.58 48
3 -12 -1 23317.3 1023.82 49
3 -12 0 551.924 69.0204 49
3 -12 0 540.884 60.5873 23
3 -12 0 587.302 60.4186 48
-3 12 -1 5164.04 264.899 51
3 -12 1 5552.34 271.923 49
3 -12 1 5527.88 269.058 23
3 -12 1 6055.03 267.037 48
3 -12 2 10660.8 481.504 49
-3 12 -2 10181.2 479.79 51
3 -12 2 11220.9 478.006 48
-3 12 -3 3400.97 188.129 51
3 -12 4 1002.35 84.6313 26
3 -12 4 858.817 78.2471 4
-3 12 -4 859.482 94.4994 51
3 -12 5 303.987 50.7259 4
3 -12 5 334.106 53.8213 26
-3 12 -5 358.887 73.7602 51
-3 12 -6 1055.11 91.4728 51
3 -12 6 1045 77.9659 26
-3 12 -7 2264.85 133.337 51
3 -12 7 2562.68 126.733 26
-3 12 -8 1292.22 72.7408 51
3 -12 8 1116.17 63.6737 26
3 -12 8 1243.73 68.0725 23
-3 11 8 19.7206 27.7362 32
3 -11 -7 303.74 55.5861 30
3 -11 -6 3889.42 195.262 38
3 -11 -6 3994.99 209.107 30
3 -11 -5 559.585 66.4611 38
3 -11 -5 654.736 84.0633 30
3 -11 -5 535.557 70.2777 49
3 -11 -4 438.853 54.0107 20
3 -11 -4 483.475 61.091 4
3 -11 -4 498.942 71.2731 49
3 -11 -3 12634.9 559.113 20
3 -11 -3 12895.9 572.741 49
3 -11 -3 12276.2 568.421 4
3 -11 -2 4272.36 214.517 48
3 -11 -2 4041.06 225.145 49
3 -11 -1 5101.06 234.928 48
3 -11 -1 4702.02 242.233 21
3 -11 -1 4649.58 242.618 49
3 -11 0 1223.63 96.3494 48
3 -11 0 1034.36 98.4225 23
3 -11 0 1198.34 108.906 21
3 -11 0 1210.1 103.655 49
3 -11 1 11508.7 526.586 21
-3 11 -1 11961.1 533.452 51
-3 11 -2 876.244 111.085 51
3 -11 2 1096.16 98.8438 26
-3 11 -3 6144.53 328.551 51
3 -11 3 6909.42 326.761 26
-3 11 -4 1124.07 124.712 51
3 -11 4 1156.05 99.5315 26
3 -11 5 1279.41 100.28 4
3 -11 5 1427.85 106.336 26
-3 11 -5 1440.33 130.211 51
3 -11 6 1326.39 99.5876 26
-3 11 -6 1327.23 126.373 51
3 -11 7 51.4196 49.5572 43
-3 11 -7 -3.34451 80.6482 51
3 -11 7 35.9515 41.8471 26
-3 11 -7 32.9191 40.736 14
3 -11 8 6457.34 296.166 26
-3 11 -8 6810.68 309.543 51
3 -11 8 6181.5 298.529 15
-3 11 -9 2479.53 127.62 51
3 -11 9 2490.79 115.655 26
-3 10 9 1.47324 32.8297 32
3 -10 -8 240.683 42.1901 46
3 -10 -7 186.887 51.2019 38
3 -10 -7 283.617 68.5751 30
3 -10 -6 2344.62 140.218 38
3 -10 -6 2347.16 156.678 30
3 -10 -6 2060.1 121.611 20
3 -10 -5 324.722 67.5874 38
3 -10 -5 291.485 84.2512 30
3 -10 -5 277.225 68.3673 49
3 -10 -5 296.584 53.429 20
3 -10 -4 4675.86 227.996 20
3 -10 -4 4267.86 232.091 4
3 -10 -4 4159.27 236.473 49
3 -10 -3 41356 2022.55 1
3 -10 -3 42116.4 1804.76 49
3 -10 -3 42560.9 1793.15 48
3 -10 -2 1582.98 125.91 49
3 -10 -2 1578.44 260.809 1
3 -10 -2 1550.62 135.372 21
3 -10 -2 1683.13 117.457 48
3 -10 -1 15160.9 671.099 49
3 -10 -1 14109.1 665.357 21
3 -10 -1 14712.6 662.851 23
3 -10 -1 13499.6 881.57 1
3 -10 -1 15487.1 665.041 48
3 -10 0 538.771 89.666 21
3 -10 1 3841.15 399.59 1
-3 10 -1 3558.48 210.197 51
3 -10 1 3764.51 210.094 26
3 -10 1 3349 199.068 21
3 -10 1 3627.36 190.455 47
3 -10 2 6326.67 508.62 1
-3 10 -2 6340.67 329.991 51
3 -10 2 6901.92 327.587 26
3 -10 2 5820.98 306.105 21
3 -10 2 6733.21 307.297 47
-3 10 -3 943.096 128.269 51
3 -10 3 884.21 93.5973 26
3 -10 3 994.629 222.352 1
3 -10 3 856.288 77.6534 47
-3 10 -4 5243.21 303.939 51
3 -10 4 5455.16 287.123 26
3 -10 4 4705.92 426.212 1
3 -10 4 5860.95 273.912 47
3 -10 4 5820.39 296.349 43
3 -10 5 1410.72 120.378 43
3 -10 5 1275.89 93.0503 47
3 -10 5 1216.68 106.609 26
-3 10 -5 1164.73 142.202 51
3 -10 6 75.9654 40.29 47
3 -10 6 105.049 68.5134 43
3 -10 6 53.8708 48.7957 4
3 -10 6 86.8819 55.362 26
-3 10 -6 89.1732 106.611 51
3 -10 7 207.462 67.4355 43
3 -10 7 179.469 41.1748 47
-3 10 -7 146.292 103.601 51
3 -10 7 107.212 54.7088 26
-3 10 -8 6810.34 316.531 14
3 -10 8 6690 325.763 15
3 -10 8 6791.97 323.469 43
-3 10 -8 6913.21 342.123 51
3 -10 8 6738.01 321.408 26
-3 10 -9 884.33 99.6846 51
3 -10 9 836.891 68.4538 26
3 -10 9 821.24 72.8711 15
-3 10 -9 838.289 65.9409 14
-3 10 -10 1662.85 100.548 51
3 -10 10 1585.48 81.8096 26
-3 9 10 43.9966 31.7537 32
3 -9 -9 -22.5455 56.3426 30
-3 9 9 2.31878 45.1478 32
3 -9 -9 31.5177 32.5073 46
3 -9 -8 12.3967 45.5506 38
3 -9 -7 876.266 106.903 30
3 -9 -7 836.743 74.9651 20
3 -9 -7 1018.4 91.3544 38
3 -9 -6 3686.22 210.319 49
3 -9 -6 3992.15 211.35 38
3 -9 -6 3588.18 224.933 30
3 -9 -6 3543.5 193.269 20
3 -9 -5 2889.88 160.246 20
3 -9 -5 2857.98 172.773 49
3 -9 -4 26955.5 1136.31 48
3 -9 -4 25742.4 1144.56 49
3 -9 -4 25252.9 1330.01 1
3 -9 -3 11517.4 542.569 49
3 -9 -3 11892.9 535.142 48
3 -9 -3 11831.4 749.444 1
3 -9 -2 4687.89 233.13 48
3 -9 -2 4676.3 425.527 1
3 -9 -2 4341.62 235.4 49
3 -9 -2 4371.13 241.622 21
3 -9 -2 3811.34 223.384 23
3 -9 -1 22683.1 990.556 39
3 -9 -1 25494.8 1290.05 1
3 -9 -1 23581.2 1012.83 21
3 -9 0 8116.64 399.546 21
3 -9 0 8421.68 404.547 26
3 -9 0 8575.81 391.033 47
3 -9 1 867.244 79.1016 47
-3 9 -1 783.488 105.009 51
3 -9 1 804.21 91.2802 21
3 -9 1 767.967 87.8496 26
3 -9 2 70.9227 128.807 1
3 -9 2 133.795 48.4302 47
3 -9 2 112.416 67.0568 43
-3 9 -2 59.5584 89.817 51
3 -9 2 118.75 59.703 26
3 -9 3 3488.28 352.804 1
3 -9 3 3480.09 191.955 47
3 -9 3 3563.36 207.963 43
-3 9 -3 3438.59 222.907 51
3 -9 3 3372.5 197.986 26
3 -9 4 3042.43 325.393 1
3 -9 4 3436.36 196.19 43
3 -9 4 3195.26 181.3 47
-3 9 -4 2944.33 214.666 51
3 -9 4 3083.96 188.024 26
-3 9 -5 3319.59 227.961 51
3 -9 5 3301.21 332.134 1
3 -9 5 3372.97 201.251 43
-3 9 -5 3466.06 341.641 10
3 -9 5 3299.78 196.227 26
-3 9 -6 8900.6 440.589 51
-3 9 -6 8116.9 573.804 10
3 -9 6 7961.07 398.872 4
3 -9 6 9203.46 414.441 26
-3 9 -7 840.273 140.064 51
3 -9 7 745.927 87.2424 26
-3 9 -8 9957.58 469.756 51
3 -9 8 9613.95 441.901 26
-3 9 -8 9104.32 435.504 14
-3 9 -9 -21.0575 94.3721 51
3 -9 9 37.5653 51.9274 15
-3 9 -9 58.1817 47.3241 14
3 -9 9 74.007 46.0305 26
3 -9 10 1282.21 87.3523 15
-3 9 -10 1258.65 78.3446 14
-3 9 -10 1411.05 114.109 51
3 -9 10 1208.86 80.6207 26
3 -9 10 1295.93 83.7558 43
3 -9 11 2939.74 140.056 26
3 -9 11 2904.4 141.302 43
3 -8 -11 6268.98 289.664 28
-3 8 10 36.4666 41.4249 32
3 -8 -10 53.8257 32.1313 46
3 -8 -9 727.315 89.0765 30
3 -8 -9 625.951 68.7499 46
3 -8 -8 42.8568 54.1047 38
3 -8 -8 31.5488 46.0287 20
3 -8 -7 402.079 73.2263 38
3 -8 -7 367.275 60.7686 20
3 -8 -6 267.123 59.0837 20
3 -8 -6 210.769 67.7968 49
3 -8 -6 283.033 69.798 38
3 -8 -6 287.418 86.3077 30
3 -8 -6 115.72 126.436 11
3 -8 -5 23099.8 954.034 20
3 -8 -5 22131.9 960.36 49
3 -8 -5 22121.6 951.034 48
3 -8 -5 20220.6 943.524 4
3 -8 -4 21703.5 970.186 49
3 -8 -4 22541.5 963.765 48
3 -8 -4 21703.7 1153.82 1
3 -8 -3 8483.74 395.832 48
3 -8 -3 8404.48 586.727 1
3 -8 -3 8332.15 400.29 49
3 -8 -3 8252.81 404.888 21
3 -8 -2 15458.5 854.791 1
3 -8 -2 13500.3 600.118 39
3 -8 -2 14125.6 617.558 49
3 -8 -2 13619.9 618.555 21
3 -8 -2 13212.3 613.363 23
3 -8 -1 43385.8 1860.9 47
3 -8 -1 50294.4 2161.38 1
3 -8 -1 43784.2 1869.5 26
3 -8 -1 44031.8 1869.93 21
3 -8 -1 44182.3 1854.25 39
3 -8 0 9835.65 435.154 47
3 -8 0 9358.14 426.612 39
3 -8 0 9425.19 440.973 26
3 -8 0 9205.53 439.254 21
-3 8 -1 12060.1 567.199 51
3 -8 1 12942.6 560.838 47
3 -8 1 13199.7 572.835 43
3 -8 1 11201.9 760.701 1
3 -8 1 12282.5 553.982 39
3 -8 1 12345.6 563.608 26
3 -8 1 11285.4 683.526 13
3 -8 2 -88.9989 131.52 1
3 -8 2 21.3001 43.8372 47
3 -8 2 33.064 59.9945 43
-3 8 -2 4.41583 85.0079 51
3 -8 2 61.5751 45.7256 39
3 -8 2 17.0511 96.1003 13
3 -8 2 -45.7185 56.6768 26
3 -8 3 474.481 77.563 43
3 -8 3 336.498 63.0884 39
-3 8 -3 370.549 103.529 51
3 -8 3 384.92 63.7958 26
3 -8 3 294.02 150.543 1
-3 8 -4 1705.62 161.046 51
3 -8 4 1811.88 127.11 26
3 -8 4 1712.21 239.525 1
-3 8 -5 51.3421 109.227 51
3 -8 5 93.4197 55.8606 26
3 -8 5 -19.0063 125.26 1
-3 8 -6 65.5235 118.695 51
3 -8 6 35.7657 55.3287 4
-3 8 -6 38.8461 129.525 10
3 -8 6 -21.8124 57.3133 26
3 -8 7 4238.44 229.096 43
-3 8 -7 3554.12 347.706 10
3 -8 7 3855.62 221.925 26
-3 8 -7 3998 260.651 51
-3 8 -8 4878.85 291.817 51
3 -8 8 4815.61 255.216 43
3 -8 8 4752.99 252.958 26
3 -8 9 5131.05 260.915 15
-3 8 -9 4958.86 250.773 14
-3 8 -9 4992.97 287.033 51
3 -8 9 4981.52 254.567 26
3 -8 9 4755.93 252.482 43
3 -8 10 1152.07 94.6461 15
-3 8 -10 1081.46 85.4742 14
3 -8 10 1283.88 90.8742 26
3 -8 10 1098.04 88.3788 43
-3 8 -11 2924.92 150.007 14
3 -8 11 2967.43 149.914 26
3 -8 11 2864.6 148.258 43
-3 8 -12 8.99754 39.853 51
3 -7 -12 989.574 66.2919 28
3 -7 -11 1393.14 82.5694 46
-3 7 11 1472.58 85.3178 32
3 -7 -10 53.6055 40.3511 46
-3 7 10 -24.9484 49.0498 32
3 -7 -9 1639.83 117.362 46
3 -7 -9 1503.79 111.25 20
3 -7 -9 1815.81 138.934 30
3 -7 -8 744.904 81.1934 20
3 -7 -8 946.599 94.9472 38
3 -7 -7 171.852 66.2887 38
3 -7 -7 160.826 122.549 11
3 -7 -7 144.967 54.0401 20
3 -7 -6 1250.14 219.645 11
3 -7 -6 1246.13 115.63 49
3 -7 -6 1625.99 123.048 38
3 -7 -6 1596.26 140.031 30
3 -7 -6 1331.8 107.958 20
3 -7 -5 4988.52 388.301 1
3 -7 -5 4924.4 262.414 4
3 -7 -5 5448.36 277.658 49
3 -7 -5 5273.74 269.247 48
3 -7 -5 5958.52 274.689 20
3 -7 -4 28557.5 1255.97 49
3 -7 -4 29492.1 1431.45 1
3 -7 -4 29703.7 1252.86 48
3 -7 -3 17558.2 730.163 48
3 -7 -3 16124.8 705.2 45
3 -7 -3 16360.2 729.465 49
3 -7 -3 16388 718.544 39
3 -7 -3 18431.1 934.573 1
3 -7 -3 16293.4 733.92 21
3 -7 -2 2844.57 157.164 47
3 -7 -2 2885.05 140.713 45
3 -7 -2 2959.58 164.231 49
3 -7 -2 2816.94 153.984 39
3 -7 -2 2982.27 174.985 21
3 -7 -2 2713.05 164.053 23
3 -7 -1 5226.11 257.139 39
3 -7 -1 5538.27 261.717 47
3 -7 -1 4887.57 339.818 13
3 -7 0 18095.9 798.98 39
3 -7 0 18847 930.339 13
3 -7 0 18658 801.703 47
3 -7 1 3278.17 299.639 13
3 -7 1 3110.78 325.998 1
3 -7 1 3555.09 187.238 39
-3 7 -2 590.596 97.2612 51
3 -7 2 795.135 172.901 1
3 -7 2 606.497 68.4341 26
3 -7 2 560.732 71.5139 39
3 -7 3 226.631 132.263 1
-3 7 -3 315.498 96.4351 51
3 -7 3 257.767 56.3318 26
3 -7 4 908.435 90.7892 43
3 -7 4 792.526 83.4127 26
3 -7 4 835.318 172.751 1
3 -7 5 49.226 55.6864 43
3 -7 5 -15.6558 54.1898 26
3 -7 5 123.139 124.098 1
3 -7 6 40758 1635.12 43
-3 7 -6 36215.6 1794.42 10
3 -7 6 38320.8 1631.23 26
3 -7 6 36479.3 1618.58 4
3 -7 7 671.198 81.8821 26
-3 7 -7 889.174 186.023 10
3 -7 7 643.167 87.7764 43
3 -7 8 10888.7 490.618 15
3 -7 8 10483.2 480.8 26
3 -7 8 10068.5 477.992 43
-3 7 -9 2916.98 178.975 14
3 -7 9 3451.32 195.254 15
3 -7 9 3221.58 184.3 26
3 -7 9 3142.16 182.292 43
-3 7 -10 957.8 81.9815 14
3 -7 10 902.499 90.28 15
3 -7 10 827.913 79.9935 26
3 -7 10 755.462 78.6838 43
-3 7 -11 2810.78 152.462 14
3 -7 11 2761.4 149.305 43
3 -7 11 2914.52 152.896 26
3 -7 12 1625.86 93.5019 26
-3 7 -12 1975.59 117.487 51
3 -6 -12 672.403 68.4676 28
3 -6 -11 156.555 39.9761 46
3 -6 -11 200.577 65.1393 28
-3 6 11 182.042 40.7717 32
3 -6 -10 75.825 47.0566 46
-3 6 10 30.2622 48.258 32
3 -6 -9 1733.75 128.794 20
3 -6 -9 2037.11 154.154 30
3 -6 -9 2252.3 140.752 46
3 -6 -8 5387.13 284.083 38
3 -6 -8 5392.82 273.603 20
3 -6 -7 18567.4 855.729 41
3 -6 -7 21055.8 888.142 38
3 -6 -7 21325.9 877.517 20
3 -6 -7 20842.1 901.26 30
3 -6 -7 18138 1040.84 11
3 -6 -6 12342.5 772.2 11
3 -6 -6 12253.5 597.326 49
3 -6 -6 13783.4 603.64 38
3 -6 -6 13487.3 615.152 30
3 -6 -6 13479.3 593.636 20
3 -6 -5 59.22 44.5612 48
3 -6 -5 56.9124 55.4138 49
3 -6 -5 82.5492 46.3821 4
3 -6 -5 129.317 110.672 1
3 -6 -5 41.8113 50.5185 20
3 -6 -4 22437.1 997.26 49
3 -6 -4 23416.7 996.587 48
3 -6 -4 22730.4 977.167 45
3 -6 -4 23888 997.93 4
3 -6 -4 24009.8 1151.06 1
3 -6 -3 28782.5 1288.55 39
3 -6 -3 30693 1366.06 13
3 -6 -3 31357.2 1298.22 48
3 -6 -3 30744.1 1278.23 45
3 -6 -3 33316.1 1478 1
3 -6 -2 105.001 64.5429 13
3 -6 -2 85.8882 123.798 1
3 -6 -1 29523.8 1443.99 13
3 -6 -1 35750.4 1553.42 1
3 -6 0 2614.16 239.804 13
3 -6 1 37089.3 1569.55 13
3 -6 1 34877.8 1593.48 1
3 -6 2 460.153 136.035 1
3 -6 3 94.1653 85.4458 11
3 -6 3 120.594 53.9517 43
3 -6 3 82.1903 108.398 1
3 -6 4 1965.71 129.183 43
3 -6 4 1628.81 188.018 11
3 -6 4 1898.18 121.958 26
3 -6 5 5534.74 272.023 43
3 -6 5 5276.55 266.594 26
3 -6 5 5187.56 262.823 4
3 -6 5 5069.31 386.826 1
3 -6 6 9567.11 444.024 26
3 -6 6 9423.07 444.869 43
-3 6 -6 9482.14 584.199 10
3 -6 7 1246.14 107.65 26
-3 6 -7 983.045 180.301 10
3 -6 7 1259.85 108.274 43
3 -6 8 2289.15 157.411 15
3 -6 8 2245.32 148.442 26
3 -6 8 2294.79 147.883 43
3 -6 9 6838.12 345.676 26
3 -6 9 7600.31 357.504 15
3 -6 9 6887.73 341.267 43
3 -6 10 25.5601 48.1389 26
3 -6 10 8.23562 58.577 15
3 -6 10 69.6624 52.2543 43
3 -6 11 5722.41 275.193 26
3 -6 11 5665.61 269.329 43
3 -6 12 3760.3 186.895 26
-3 6 -12 4047.6 209.763 51
3 -6 13 130.897 27.3486 24
-3 6 -13 185.789 38.5806 51
3 -5 -13 6519.33 245.949 22
3 -5 -13 4484.97 232.915 28
3 -5 -12 46.7663 53.5059 28
3 -5 -11 1702.7 110.344 46
3 -5 -11 1804.7 136.857 28
3 -5 -10 266.04 61.4731 46
-3 5 10 268.533 58.0472 32
3 -5 -9 394.521 71.0131 20
3 -5 -9 533.442 99.159 30
3 -5 -9 424.594 75.8879 46
3 -5 -8 5557.52 289.945 38
3 -5 -8 5423.35 264.509 41
3 -5 -8 5521.2 281.125 20
3 -5 -7 5921.83 283.854 20
3 -5 -7 6073.91 293.83 38
3 -5 -7 5092.38 265.024 41
3 -5 -7 5895.65 305.294 30
3 -5 -7 5345.54 414.128 11
3 -5 -6 35568.6 1512.88 20
3 -5 -6 36182.1 1520.99 38
3 -5 -6 34761 1528.24 30
3 -5 -6 34777.8 1696.39 11
3 -5 -5 880.827 75.3006 4
3 -5 -5 852.091 148.925 1
3 -5 -5 949.569 79.5436 48
3 -5 -5 834.058 83.6577 49
3 -5 -5 959.8 67.8922 45
3 -5 -5 928.51 83.8528 20
3 -5 -5 1031.96 101.198 30
3 -5 -5 955.892 174.321 11
3 -5 -4 17471.4 747.182 4
3 -5 -4 17153.1 872.616 1
3 -5 -4 16520.6 741.331 39
3 -5 -4 17657.8 748.196 48
3 -5 -3 2298.68 191.525 13
3 -5 -3 2966.33 251.872 1
3 -5 -2 1234.43 143.169 13
3 -5 -2 1420.31 182.925 1
3 -5 -1 39988.6 1794.48 13
3 -5 0 170.368 91.4608 13
3 -5 0 190.17 98.9828 1
3 -5 1 407.614 117.246 1
3 -5 2 5055.83 355.247 11
3 -5 2 5542.58 376.847 1
3 -5 3 397.515 106.874 11
3 -5 3 411.319 120.618 1
3 -5 4 4249.39 300.254 11
3 -5 4 4595.38 227.089 4
3 -5 4 4370.49 336.388 1
3 -5 5 13852.5 668.462 32
3 -5 5 14555.5 656.254 31
3 -5 5 15455.4 654.412 43
3 -5 5 14825.7 647.015 4
3 -5 5 14345.2 774.924 1
-3 5 -6 6775.84 437.979 10
3 -5 6 5948.31 338.366 32
3 -5 6 6491.84 322.646 31
3 -5 6 7098.4 324.451 43
3 -5 7 858.958 96.5242 15
-3 5 -7 621.826 150.52 10
3 -5 7 793.983 111.657 32
-3 5 -8 36692.9 1666.44 14
3 -5 8 42020.6 1681.62 15
3 -5 8 39230 1692.99 32
3 -5 9 13424.4 584.491 15
-3 5 -9 11893.6 570.299 14
3 -5 9 12342 594.847 32
3 -5 9 12582.9 566.164 43
3 -5 10 4194.62 218.848 15
-3 5 -10 3774.69 207.221 14
3 -5 10 3596.42 228.616 32
3 -5 10 3751.15 205.885 26
3 -5 10 3582.18 198.179 43
-3 5 -11 2187.42 133.111 14
3 -5 11 2118.37 130.328 26
3 -5 11 1975.27 120.874 43
3 -5 12 55.0383 37.5282 26
-3 5 -13 15.7854 47.3086 51
3 -4 -13 1186.1 85.1416 22
3 -4 -13 1098.74 80.2523 28
3 -4 -12 847.561 90.182 22
3 -4 -12 794.732 88.7682 28
3 -4 -11 13201.5 582.71 28
3 -4 -11 11835.9 552.382 46
3 -4 -10 6500.23 320.995 35
3 -4 -10 6460.28 321.97 46
3 -4 -9 2629 154.244 41
3 -4 -9 2853.09 172.546 46
3 -4 -9 2514.12 167.082 20
3 -4 -8 14.0574 59.4449 38
3 -4 -8 8.269 55.1428 20
3 -4 -8 93.6765 56.186 41
3 -4 -8 -63.9332 63.5672 46
3 -4 -7 868.24 79.0132 41
3 -4 -7 810.502 84.8434 20
3 -4 -7 856.859 104.106 30
3 -4 -7 521.906 130.304 11
3 -4 -7 774.177 88.4254 38
3 -4 -6 19780.6 860.724 20
3 -4 -6 19980.1 867.046 38
3 -4 -6 19687.9 874.905 30
3 -4 -6 18816.5 1006.73 11
3 -4 -5 3340.93 156.955 45
3 -4 -5 3228.31 290.187 11
3 -4 -5 3022.21 164.283 4
3 -4 -4 33255.8 1505.35 11
3 -4 -4 31112.7 1332.96 4
3 -4 -4 31956.9 1455.92 1
3 -4 -3 32219 1486.06 11
3 -4 -3 31958.3 1417 13
3 -4 -3 31258.4 1330.88 4
3 -4 -3 31058.6 1445.71 1
3 -4 -2 2306.2 191.617 13
3 -4 -2 2155.63 125.116 4
3 -4 -2 1910.35 196.084 1
3 -4 -1 47974.9 2115.56 13
3 -4 0 11267.7 609.839 11
3 -4 0 11585.8 598.053 13
3 -4 0 10203 591.189 1
3 -4 1 10809.2 580.536 11
3 -4 1 10264.4 580.224 1
3 -4 2 17635.8 828.309 11
3 -4 2 17819.1 841.479 1
3 -4 2 15908.7 712.753 4
3 -4 3 8281.02 481.979 11
3 -4 3 8815.68 399.489 4
3 -4 3 9078.08 513.405 1
3 -4 4 13599.7 693.686 11
3 -4 4 14353.1 622.061 4
3 -4 4 14246 742.982 1
3 -4 5 47041.2 2021.31 32
3 -4 5 47551.4 2001.03 4
3 -4 5 49725.4 2137.41 1
-3 4 -6 15945.9 808.345 10
3 -4 6 15474.8 709.301 31
3 -4 6 16857.6 726.051 32
3 -4 6 15777 713.831 40
3 -4 7 7081.84 320.064 15
-3 4 -7 5491.42 394.496 10
3 -4 7 6383.92 319.471 40
3 -4 7 5475.85 303.964 31
3 -4 7 6465.91 328.547 32
-3 4 -8 1634.71 123.707 14
3 -4 8 2016.68 138.913 15
3 -4 8 1699.61 137.349 40
3 -4 8 1594.32 123.746 31
3 -4 8 1801.93 152.444 32
-3 4 -9 8176.05 405.069 14
3 -4 9 9161.37 418.392 15
3 -4 9 8231.76 426.017 32
-3 4 -10 14265 643.686 14
3 -4 10 14859.9 666.369 32
3 -4 10 14073.6 630.989 43
3 -4 11 918.065 109.935 32
-3 4 -11 981.08 90.1288 14
-3 4 -12 295.335 56.0181 14
3 -4 12 337.474 49.9286 26
-3 4 -13 2041.17 114.486 14
-3 4 -13 2076.52 123.355 51
3 -3 -13 8285.95 388.359 28
3 -3 -13 8889.75 394.19 22
3 -3 -12 2065.04 145.301 28
3 -3 -12 2107.34 145.093 22
3 -3 -11 690.602 91.455 35
3 -3 -11 650.319 75.9206 46
3 -3 -11 624.851 98.6723 28
3 -3 -10 5498.66 293.762 35
3 -3 -10 6037.54 317.358 28
3 -3 -10 5446.54 287.537 46
3 -3 -9 12781.2 536.585 35
3 -3 -9 10041.7 520.963 20
3 -3 -9 10351.2 506.204 41
3 -3 -9 12837.1 533.758 46
3 -3 -8 17749.8 822.834 20
3 -3 -8 20416.1 832.224 46
3 -3 -8 18006 805.637 41
3 -3 -7 2071.5 125.948 41
3 -3 -7 1950.07 138.668 38
3 -3 -7 1955.32 146.797 30
3 -3 -7 2310.32 222.231 11
3 -3 -7 1975.94 132.66 20
3 -3 -6 3063.85 182.742 30
3 -3 -6 3186.65 278.723 11
3 -3 -6 3001.55 169.31 20
3 -3 -5 5604.31 387.678 11
3 -3 -4 6488.04 412.839 11
3 -3 -4 6159.57 287.637 4
3 -3 -3 3876.37 295.038 11
3 -3 -3 4233.55 262.307 13
3 -3 -3 3693.67 274.636 1
3 -3 -3 3682.06 188.6 4
3 -3 -2 12427.4 604.062 13
3 -3 -2 11712.3 518.855 4
3 -3 -2 11617.3 615.34 1
3 -3 -1 1193.59 156.481 11
3 -3 -1 1491.52 153.044 13
3 -3 -1 1180.55 87.1142 4
3 -3 0 16713.3 786.96 11
3 -3 0 16684.6 776.125 13
3 -3 0 15754.6 772.377 1
3 -3 0 14809.9 665.008 4
3 -3 1 26987.7 1186.2 11
3 -3 1 25340.7 1185.49 13
3 -3 1 25017.5 1074.12 4
3 -3 1 24610.5 1182.38 1
3 -3 2 16327.7 712.457 4
3 -3 2 15425.8 812.965 1
3 -3 3 37248.1 1554.83 11
3 -3 3 33913.9 1459.76 4
3 -3 3 34678.7 1576.72 1
3 -3 4 57.8871 56.2282 11
3 -3 4 14.5083 45.3549 4
-3 3 -5 36319.5 1616.88 10
3 -3 6 33697.6 1506.43 40
3 -3 6 37822.8 1510.4 15
3 -3 6 34020.3 1511.04 31
3 -3 6 36191.6 1515.57 32
-3 3 -6 34566.3 1581.56 10
3 -3 7 14644.1 679.853 40
3 -3 7 16801.1 685.956 15
-3 3 -7 14993.6 672.563 14
3 -3 7 14449.5 678.398 31
3 -3 7 14881.8 686.794 32
-3 3 -8 3714.37 226.138 16
3 -3 8 4394.02 227.933 15
-3 3 -8 3973.84 216.375 14
3 -3 8 3870.41 224.136 40
3 -3 8 3503.63 213.931 31
3 -3 8 4306.46 238.345 32
3 -3 9 8635.32 380.942 15
-3 3 -9 7634.25 364.934 14
3 -3 9 6564.13 356.127 31
3 -3 9 7561.11 384.319 32
3 -3 9 7639.42 376.92 40
3 -3 10 16126.9 714.723 32
-3 3 -10 15255.9 834.095 8
-3 3 -10 15129.6 692.433 14
3 -3 11 51.7135 76.8072 32
-3 3 -11 29.5593 53.2493 14
3 -3 12 160.048 69.0502 32
-3 3 -12 236.831 53.2907 14
-3 3 -13 2686.73 142.977 14
3 -2 -14 150.925 30.5503 55
3 -2 -13 3087.97 163.745 22
3 -2 -13 2580.64 154.633 28
3 -2 -12 1088.43 101.044 35
3 -2 -12 1159.19 111.937 28
3 -2 -12 1330.23 114.882 22
3 -2 -11 4532.8 256.573 35
3 -2 -11 5425.1 278.256 22
3 -2 -11 4615.51 250.001 46
3 -2 -11 4818.66 275.448 28
3 -2 -10 5093.16 290.063 35
3 -2 -10 5799.76 312.994 28
3 -2 -10 5515.35 286.218 46
3 -2 -9 7267.12 362.576 35
3 -2 -9 7561.17 379.711 28
3 -2 -9 7588.47 357.141 46
3 -2 -8 2594.86 168.483 20
3 -2 -8 2667.49 178.134 35
3 -2 -8 3067.78 175.177 46
3 -2 -8 2552.85 156.808 41
3 -2 -7 36468.1 1564.53 41
3 -2 -7 39553 1587.19 46
3 -2 -7 36345.5 1578.07 20
3 -2 -7 34793.8 1673.55 11
3 -2 -6 51670.5 2276.8 38
3 -2 -6 54461.9 2273.99 20
3 -2 -6 56566.2 2281.88 46
3 -2 -6 52445.6 2391.8 11
3 -2 -5 19083.8 950.471 11
3 -2 -4 898.116 145.415 11
3 -2 -3 75153.1 3167.43 4
3 -2 -3 77829.6 3265.9 2
3 -2 -3 80265.1 3302.02 11
3 -2 -3 75208.3 3255.8 13
3 -2 -2 49569.2 2099.35 4
3 -2 -2 52428.2 2198.83 2
3 -2 -2 50682 2185.93 13
3 -2 -1 3719.14 182.423 4
3 -2 -1 3552.93 269.124 11
3 -2 -1 3420.57 246.991 13
3 -2 0 21953.5 969.945 4
3 -2 0 24234.6 1072.1 2
3 -2 0 23649.1 1078.12 1
3 -2 0 24297.7 1085.15 11
3 -2 0 23507.3 1070.27 13
3 -2 1 11375.5 504.031 4
3 -2 1 11657.8 608.885 1
3 -2 1 11192.4 589.322 2
3 -2 1 11925.9 602.067 11
3 -2 2 59827.5 2518.98 4
3 -2 2 60256 2616.68 2
3 -2 2 62163.1 2613.27 11
3 -2 3 4029.7 207.832 15
3 -2 3 4379.9 209.007 4
3 -2 3 4392 272.504 11
3 -2 4 147.37 55.5183 15
-3 2 -6 18948.4 832.604 14
3 -2 6 19441.6 839.982 40
3 -2 7 582.736 83.0411 15
3 -2 7 472.611 83.8076 32
-3 2 -7 574.114 73.2964 14
3 -2 7 482.525 73.8893 40
3 -2 8 61718.1 2760.9 31
3 -2 8 68201.2 2770.92 32
3 -2 8 72092.6 2770.16 15
-3 2 -8 68043.6 2756.05 14
-3 2 -8 63312.8 2766.69 16
3 -2 8 64741.2 2761.76 40
-3 2 -8 62120.8 2749.84 34
3 -2 9 15929.8 765.337 31
3 -2 9 18597.1 785.543 32
-3 2 -9 17331.4 781.618 16
-3 2 -9 17883.4 767.042 14
-3 2 -9 16791.1 764.45 34
3 -2 9 17380.3 774.826 40
-3 2 -10 34.517 68.7249 16
3 -2 10 110.191 68.7118 40
-3 2 -10 66.7341 78.2579 34
-3 2 -10 113.556 57.6252 14
3 -2 10 81.1634 82.7677 32
-3 2 -11 3421.12 193.59 14
3 -2 11 3558.11 210.119 32
3 -2 11 3340.43 198.605 40
3 -2 12 45.2368 67.5294 32
3 -2 12 30.4068 55.3066 40
-3 2 -12 12.7928 49.0448 14
3 -2 13 239.859 55.7549 32
3 -1 -14 595.84 52.2483 55
3 -1 -13 1237 98.8671 28
3 -1 -13 1502.87 109.326 22
3 -1 -13 1449.67 99.3764 35
3 -1 -12 969.611 104.768 28
3 -1 -12 1042.13 108.155 22
3 -1 -12 885.114 97.9817 35
3 -1 -11 27543.8 1217.13 46
3 -1 -11 29603.4 1245.88 28
3 -1 -11 29098.9 1238.65 22
3 -1 -11 27018 1221.76 35
3 -1 -10 2685.63 181.102 46
3 -1 -10 3060.99 208.986 28
3 -1 -10 3199.98 203.975 22
3 -1 -10 2994 194.438 35
3 -1 -9 144.502 83.3533 35
3 -1 -9 57.3573 84.0252 28
3 -1 -9 33.4415 58.2301 46
3 -1 -8 64.9555 75.4875 35
3 -1 -8 -26.8756 57.3849 20
3 -1 -8 29.3598 76.6678 28
3 -1 -8 4.48547 53.2307 46
3 -1 -8 31.7669 60.8046 41
3 -1 -7 19608.7 892.057 35
3 -1 -7 21954.6 914.785 28
3 -1 -7 19288.5 888.69 20
3 -1 -7 21165.6 895.487 46
3 -1 -7 20188.3 876.474 41
3 -1 -6 45583.2 2028.72 11
3 -1 -5 1447.81 156.515 2
3 -1 -5 1630.12 180.795 11
3 -1 -4 5725.03 353.841 2
3 -1 -4 6026.94 379.362 11
3 -1 -3 12285.5 627.592 2
3 -1 -3 12327.7 641.054 11
3 -1 -3 12019.9 608.746 13
3 -1 -2 10459.7 558.853 2
3 -1 -2 10640.7 540.826 13
3 -1 -1 2728.45 224.794 11
3 -1 0 3224.58 238.236 2
3 -1 0 2975.77 235.007 11
3 -1 1 81.4803 86.4466 2
3 -1 1 9.16182 75.447 11
3 -1 1 68.7952 78.3599 13
3 -1 2 23199.2 1117.62 2
3 -1 2 25346.8 1102.98 11
3 -1 2 23295.4 1122.19 13
3 -1 3 24522.6 1053.84 15
3 -1 3 25749.8 1156.22 2
3 -1 4 3935.93 204.186 15
3 -1 4 4087.9 277.005 2
-3 1 -5 483.715 61.9486 14
3 -1 6 4540.76 235.183 32
3 -1 6 4299.79 228.608 40
-3 1 -6 4537.41 225.978 14
3 -1 7 8548.33 398.784 40
-3 1 -7 7835.56 404.551 16
-3 1 -7 8703.85 393.253 14
3 -1 8 34883.5 1522.9 40
-3 1 -8 34810.5 1519.01 34
-3 1 -8 35446.9 1535.3 16
-3 1 -8 36936.4 1518.86 14
-3 1 -9 225.054 88.3905 34
3 -1 9 199.574 69.3601 40
-3 1 -9 315.987 84.0989 16
3 -1 9 180.073 79.549 32
-3 1 -9 225.397 62.243 14
-3 1 -9 168.342 112.631 8
-3 1 -10 98.6707 58.3112 14
-3 1 -10 112.224 75.4541 16
-3 1 -10 75.7678 81.0402 34
3 -1 10 114.233 67.036 40
3 -1 10 87.6251 55.9031 31
3 -1 10 82.9908 79.378 32
-3 1 -10 216.073 118.566 8
3 -1 11 15886.2 725.733 40
-3 1 -11 16227.4 724.736 14
3 -1 11 17339.7 738.099 32
-3 1 -11 15933.6 731.555 16
3 -1 12 110.823 65.9784 32
3 -1 12 135.353 55.7849 40
-3 1 -12 163.884 57.2943 14
3 -1 13 1939.46 109.522 32
-3 1 -13 1418.87 86.0336 35
3 0 -14 63.1234 30.7082 25
3 0 -14 98.8343 37.2669 55
3 0 -13 3602.15 188.928 55
3 0 -13 3107.3 178.667 28
3 0 -13 3446.3 188.266 22
3 0 -12 4492.98 225.855 52
3 0 -12 4302.94 238.384 35
3 0 -12 4517.42 249.465 22
3 0 -12 4635.32 252.553 28
3 0 -11 2998.02 196.791 35
3 0 -11 3423.74 216.713 28
3 0 -11 3153.32 208.019 22
3 0 -10 20515.8 949.557 35
3 0 -10 21081.7 947.308 46
3 0 -10 22253 974.935 28
3 0 -10 22099.1 965.1 22
3 0 -9 3797 236.146 28
3 0 -9 3411.19 215.849 35
3 0 -9 3405.68 208.494 46
3 0 -8 55.8469 80.2648 28
3 0 -8 51.9978 75.0457 35
3 0 -8 -4.62575 55.7209 46
3 0 -7 5574.18 276.677 53
3 0 -7 5084.79 284.332 35
3 0 -7 5856.67 307.614 28
3 0 -7 6032.93 300.82 22
3 0 -7 5293.23 270.544 41
3 0 -7 5872.8 288.328 46
3 0 -6 719.48 112.434 2
3 0 -5 11424.4 596.169 2
3 0 -4 163273 7125.84 2
3 0 -4 175772 7136.18 11
3 0 -3 47156.6 2110.11 2
3 0 -3 48204.8 2105.44 11
3 0 -2 68876.3 2987.48 2
3 0 -1 96640.4 3910.32 11
3 0 -1 87402.4 3877.97 13
3 0 0 12812.7 643.089 2
3 0 0 11714.9 542.626 9
3 0 0 13124.3 619.031 13
3 0 1 5099.03 336.307 2
3 0 1 5183.37 320.203 13
3 0 2 24745.1 1163.09 2
3 0 2 24831.6 1150.38 13
3 0 3 84442.3 3515.97 2
3 0 3 78865.5 3505.62 13
3 0 4 93460.1 3816.02 2
-3 0 -4 88055.1 3695.71 14
3 0 5 13805.9 717.904 2
-3 0 -5 14800.9 635.779 14
3 0 6 28618.9 1214.26 32
3 0 6 27536.8 1208.93 40
-3 0 -6 28517.2 1203.41 14
3 0 7 23133 1039.31 40
-3 0 -7 24042 1054.31 16
3 0 7 24238.5 1045.05 32
-3 0 -7 24540.5 1035.6 14
3 0 8 4738.54 251.832 40
-3 0 -8 4783.14 267.886 16
-3 0 -8 4738.95 246.809 14
-3 0 -9 10922.1 503.349 34
3 0 9 10947.4 498.56 40
-3 0 -9 10618 513.419 16
-3 0 -9 9563.42 621.024 8
-3 0 -9 10470.6 493.313 14
-3 0 -10 8992.45 418.366 34
3 0 10 8315.76 410.833 40
-3 0 -10 8642.85 426.758 16
3 0 10 9105.19 423.34 32
-3 0 -10 8505.4 411.087 14
-3 0 -10 7753.75 530.929 8
-3 0 -11 16560.1 715.059 34
3 0 11 15864.8 712.738 40
-3 0 -11 16061.6 722.381 16
3 0 11 16608.6 723.641 32
-3 0 -11 15332.9 710.442 14
3 0 12 256.809 57.2268 40
3 0 12 357.662 74.0606 32
3 0 13 3273.59 169.322 32
3 1 -14 2063.65 105.038 25
3 1 -13 2688.65 150.363 28
3 1 -12 571.905 73.2323 52
3 1 -12 514.588 84.8783 35
3 1 -12 429.484 70.1741 42
3 1 -12 536.046 88.5464 22
3 1 -12 603.009 89.2308 28
3 1 -11 6480.76 333.41 35
3 1 -11 6487.31 345.292 22
3 1 -11 6468.27 348.952 28
3 1 -10 542.893 99.4377 35
3 1 -10 682.282 113.509 28
3 1 -10 590.595 103.875 22
3 1 -9 4519.09 253.072 53
3 1 -9 5202.42 282.627 35
3 1 -9 5001.9 277.091 46
3 1 -9 5612.32 306.192 28
3 1 -9 5401.39 292.102 22
3 1 -8 2880.07 184.172 46
3 1 -8 3258.84 211.589 28
3 1 -8 2720.15 170.818 53
3 1 -8 3017.21 190.177 35
3 1 -7 159.524 59.2228 46
3 1 -7 136.191 69.7005 35
3 1 -7 127.832 77.957 28
3 1 -7 143.523 59.9989 53
3 1 -6 2660.17 165.904 35
3 1 -6 3064.19 191.054 28
3 1 -6 2353.7 215.996 2
3 1 -6 2654.27 176.419 22
3 1 -5 16863 843.327 2
3 1 -4 53033.4 2347.31 2
3 1 -3 12162.6 651.212 2
3 1 -2 38727.3 1629.89 13
3 1 -2 34940.4 1602.06 9
3 1 -2 37281.8 1670.44 2
3 1 -1 8309.22 428.891 9
3 1 -1 8713.9 448.085 13
3 1 0 14539.1 700.276 9
3 1 0 15665.1 726.917 13
3 1 0 15154.1 765.743 2
3 1 1 92.547 67.7225 13
3 1 1 92.4623 77.1683 2
3 1 2 44675.9 1970.2 13
3 1 2 45123.2 2006.27 2
3 1 3 9.69897 69.1507 13
3 1 3 47.6295 89.2044 2
3 1 4 5026.94 340.869 13
3 1 4 6243.54 379.308 2
-3 -1 -5 73.586 44.5642 14
3 1 5 56.8863 81.1406 13
3 1 5 -10.9256 84.1602 2
-3 -1 -6 40032 1644.3 14
-3 -1 -6 39389.9 1663.62 16
3 1 6 39555.2 1652.16 32
-3 -1 -7 17.2494 52.904 14
3 1 7 71.2275 63.4826 32
-3 -1 -7 -4.95919 71.8132 16
3 1 8 4261.12 232.486 40
-3 -1 -8 3959.48 330.845 8
-3 -1 -8 4312.57 232.547 14
3 1 8 4373.84 238.596 32
-3 -1 -8 4533.55 254.771 16
-3 -1 -9 21301.2 926.898 34
3 1 9 20713.8 918.705 40
-3 -1 -9 21045.1 920.241 14
-3 -1 -9 18201.9 1045.77 8
-3 -1 -9 21731 941.13 16
3 1 10 500.021 77.293 40
-3 -1 -10 454.267 101.015 34
-3 -1 -10 439.432 79.611 14
-3 -1 -10 501.169 91.9972 16
3 1 11 3166.41 176.269 32
-3 -1 -11 2914.47 174.594 34
3 1 11 2738.77 160.611 40
-3 -1 -11 2947.06 177.013 16
3 1 12 488.858 75.6321 32
3 1 12 488.099 61.5475 40
3 1 13 908.385 70.4737 32
3 2 -14 162.975 33.1851 55
3 2 -13 6121.75 294.496 25
3 2 -13 6323.82 292.474 52
3 2 -13 6905.32 308.872 55
3 2 -12 2523.63 144.774 52
3 2 -12 2259.7 157.317 55
3 2 -11 2402.69 165.67 35
3 2 -11 2035.2 156.453 42
3 2 -11 2269.8 174.264 28
3 2 -11 2593.08 175.95 22
3 2 -10 3391.38 229.977 28
3 2 -10 3721.58 226.077 22
3 2 -10 3676.1 220.658 35
3 2 -9 25169.4 1134.95 53
3 2 -9 28018.3 1183.34 28
3 2 -9 26780.1 1168.32 22
3 2 -9 25835.9 1152.09 35
3 2 -8 10733.2 496.859 53
3 2 -8 11123.9 533.517 28
3 2 -8 10505.7 518.873 22
3 2 -8 10156.8 504.278 35
3 2 -7 9846.8 482.489 35
3 2 -7 10464.4 511.608 28
3 2 -7 10322.8 478.745 53
3 2 -6 22511.4 1174.72 2
3 2 -6 26449.8 1083.69 53
3 2 -6 24037.5 1081.14 35
3 2 -6 25563.4 1109.72 28
3 2 -6 24492.1 1095.56 22
3 2 -5 4344.69 329.078 2
3 2 -4 14206.8 753.457 2
3 2 -3 5574.02 377.789 2
3 2 -3 5261.92 355.428 9
3 2 -2 74348.3 3228.14 2
3 2 -2 73665.9 3186.56 9
3 2 -1 60069.6 2603.4 9
3 2 0 22722.4 1118.65 2
3 2 0 22686.8 1079.76 9
3 2 0 24129.5 1056.97 13
3 2 1 1206.46 162.458 2
3 2 1 1267.41 126.827 13
3 2 2 1937.37 198.971 2
3 2 2 1836.09 156.422 13
3 2 3 7776.33 463.236 2
3 2 3 7166.19 396.482 13
3 2 4 158.8 100.17 2
3 2 4 97.1631 57.9086 13
3 2 5 155.241 43.8451 36
3 2 5 216.436 112.102 2
-3 -2 -5 91.6543 63.4531 29
3 2 5 187.024 57.7079 32
-3 -2 -5 139.327 63.9709 16
-3 -2 -6 67343.8 2734.36 16
-3 -2 -6 64278.4 2732.37 29
3 2 6 66468.1 2718.01 32
-3 -2 -6 67593.5 2838.03 8
-3 -2 -6 63826.5 2709.44 14
3 2 6 62306.6 2700.64 36
-3 -2 -7 2576.93 181.206 16
3 2 7 2675.33 164 32
-3 -2 -7 2744.71 250.14 8
-3 -2 -7 2564.34 158.896 14
-3 -2 -8 493.327 93.7065 16
-3 -2 -8 419.6 125.495 8
3 2 8 632.462 86.9475 32
-3 -2 -8 404.438 74.7272 14
3 2 9 16562.4 746.315 40
3 2 9 17217 756.191 32
-3 -2 -9 17743 773.92 16
3 2 10 892.098 87.7117 40
-3 -2 -10 1015.16 114.592 34
-3 -2 -10 887.099 107.556 16
-3 -2 -11 2979.06 171.78 34
3 2 11 2483.61 151.628 40
-3 -2 -11 2922.47 171.706 16
3 2 12 339.632 47.7882 40
-3 -2 -12 284.035 54.9515 16
3 2 13 25.6974 27.3275 32
3 3 -13 3942.28 200.515 25
3 3 -13 4515.31 206.543 52
3 3 -13 4669.17 218.372 55
3 3 -12 5768.13 264.561 52
3 3 -12 5361.45 274.175 55
3 3 -11 1642.87 141.56 28
3 3 -11 1740.9 142.902 55
3 3 -11 1455.69 122.596 42
3 3 -10 72.5749 85.4887 28
3 3 -10 161.177 61.8027 53
3 3 -10 102.847 91.7916 55
3 3 -10 121.636 73.9933 42
3 3 -9 -43.1773 92.7816 28
3 3 -9 -24.1024 92.7966 55
3 3 -9 -4.41096 63.8669 53
3 3 -9 108.564 83.7254 42
3 3 -8 14.5992 90.496 28
3 3 -8 112.426 71.8822 53
3 3 -7 2447.9 192.335 28
3 3 -7 2189.42 159.317 53
3 3 -6 33050.2 1624.85 2
3 3 -6 35883.9 1534.74 28
3 3 -5 94.2947 112.165 2
3 3 -5 147.364 79.5977 28
3 3 -4 59141.5 2618.55 2
3 3 -4 57536.8 2615.31 9
3 3 -3 18525.1 935.105 2
3 3 -3 17248.5 912.739 9
3 3 -2 16645.4 868.604 2
3 3 -2 16130.1 840.605 9
3 3 -1 7474.28 459.915 9
3 3 0 21483.4 1116.28 2
3 3 0 23930.1 1106.94 9
3 3 1 392.451 117.747 2
3 3 1 325.284 116.118 9
3 3 2 85.792 85.864 2
3 3 3 14.4231 96.1831 2
-3 -3 -3 14.13 63.3786 8
3 3 4 16444.9 844.736 2
3 3 4 15425.4 696.252 36
-3 -3 -4 16330.1 712.332 29
-3 -3 -4 16044.9 768.104 8
-3 -3 -5 5811.4 290.36 16
3 3 5 5278.62 383.902 2
-3 -3 -5 5522.56 286.666 29
3 3 5 5463.37 271.8 32
-3 -3 -5 4824.23 336 8
3 3 5 5155.32 257.855 36
-3 -3 -6 8654.33 409.629 16
-3 -3 -6 7190.44 471.197 8
-3 -3 -6 7806.08 405.264 29
3 3 6 8330.89 389.362 32
-3 -3 -7 2348.6 173.559 16
-3 -3 -7 2415.84 176.328 29
3 3 7 2609.43 157.64 32
-3 -3 -8 606.127 140.16 8
3 3 8 639.187 87.5654 32
-3 -3 -8 636.053 101.715 16
3 3 9 4474.51 240.902 32
3 3 9 4301.61 230.937 40
-3 -3 -9 4723.14 261.756 16
3 3 10 3714.98 207.374 32
3 3 10 3679.16 195.775 40
-3 -3 -10 3907.82 216.866 34
-3 -3 -10 3710.83 218.828 16
3 3 11 22264.9 982.885 32
-3 -3 -11 23313.1 990.461 16
-3 -3 -11 22970.2 983.265 34
-3 -3 -12 997.418 72.7287 16
3 4 -12 15.3303 38.31 25
3 4 -12 -24.1152 62.4141 55
3 4 -11 1092.07 93.3238 42
3 4 -11 1081.35 90.4565 25
3 4 -11 1330.72 120.159 55
3 4 -10 102.865 71.7068 42
3 4 -10 39.0155 56.0893 25
3 4 -10 109.428 92.6978 55
3 4 -10 -15.1866 57.1773 53
3 4 -9 2297.88 175.343 42
3 4 -9 2420.33 195.242 28
3 4 -9 2385.34 160.914 25
3 4 -9 2675.56 192.15 55
3 4 -9 2447.62 165.189 53
3 4 -8 1549.79 151.895 42
3 4 -8 1364.86 159.067 28
3 4 -8 1693.07 131.714 25
3 4 -8 1843.25 159.418 55
3 4 -8 1832.18 143.752 53
3 4 -7 744.154 115.997 42
3 4 -7 891.392 123.861 55
3 4 -7 792.79 129.879 28
3 4 -7 996.514 102.598 25
3 4 -6 22158.3 1002.82 42
3 4 -6 21712 996.788 55
3 4 -6 22092.7 1134.48 2
3 4 -6 22117.7 964.927 6
3 4 -6 22671.7 1016.53 28
3 4 -6 22793.8 979.659 25
3 4 -5 15691.1 746.115 42
3 4 -5 16935.5 730.932 52
3 4 -5 15880.3 885.445 2
3 4 -5 15545.7 759.271 28
3 4 -5 16481.1 725.597 25
3 4 -4 12612.3 739.475 9
3 4 -4 13027.4 587.104 42
3 4 -4 11586.3 559.01 52
3 4 -4 13512.6 745.58 2
3 4 -4 11966.5 593.47 28
3 4 -4 12696.9 562.024 25
3 4 -3 1987.97 248.996 2
3 4 -3 2126.31 157.085 42
3 4 -3 2021.69 132.992 52
3 4 -3 2151.41 136.894 25
3 4 -3 2143.67 259.361 9
3 4 -2 24414.6 1202.59 9
3 4 -2 24443.5 1231.65 2
3 4 -2 23851.7 1047.02 17
3 4 -1 9921.51 600.357 9
3 4 0 3822.02 326.281 9
3 4 0 3871.83 338.167 2
3 4 1 22190.1 1125.44 9
3 4 1 22268.7 1136.06 2
3 4 2 856.359 89.2554 17
3 4 2 906.035 170.732 2
3 4 2 984.339 94.2255 42
3 4 3 692.98 155.593 2
3 4 3 855.023 86.263 17
3 4 4 12148 514.104 36
3 4 4 10988 662.163 2
3 4 4 10558.4 509.132 32
3 4 5 6250.3 307.566 32
-3 -4 -5 6148.93 326.154 29
-3 -4 -6 195.893 83.0028 16
-3 -4 -6 162.654 79.0708 29
3 4 6 188.634 67.6467 32
-3 -4 -7 668.747 157.581 7
-3 -4 -7 825.891 112.443 16
-3 -4 -7 680.668 103.338 29
3 4 7 675.483 87.3497 32
-3 -4 -8 12610.3 745.726 7
3 4 8 13301.6 609.619 32
-3 -4 -8 14197.1 637.452 16
3 4 9 14948.1 644.38 32
-3 -4 -9 15762.6 667.03 16
3 4 10 182.873 61.163 32
-3 -4 -10 212.692 80.1229 34
-3 -4 -10 122.866 65.5212 16
3 4 11 298.922 54.2392 32
-3 -4 -11 346.435 66.9807 34
-3 -4 -11 312.828 57.6853 16
3 4 12 134.387 27.6183 32
3 5 -12 18.4392 39.6104 17
3 5 -12 -2.21451 41.5834 52
3 5 -11 101.174 54.7356 52
3 5 -11 59.4784 70.7497 55
3 5 -11 77.5731 41.1377 25
3 5 -10 371.536 76.9922 52
3 5 -10 330.238 90.446 55
3 5 -10 241.862 64.7392 53
3 5 -10 238.253 57.6359 25
3 5 -10 362.22 71.3409 42
3 5 -9 1845.99 139.055 52
3 5 -9 1830.47 156.047 55
3 5 -9 1612.03 131.753 53
3 5 -9 1546.19 121.428 25
3 5 -9 1626.92 137.576 42
3 5 -8 5937.27 301.818 52
3 5 -8 5734.22 319 55
3 5 -8 6044.45 304.835 53
3 5 -8 5099.23 283.306 25
3 5 -8 5214.42 305.079 42
3 5 -7 653.445 95.0368 52
3 5 -7 458.441 111.94 55
3 5 -7 668.343 86.1754 25
3 5 -7 515.756 103.605 42
3 5 -6 23029.8 1001.02 52
3 5 -6 23902 1025.62 55
3 5 -6 20840.5 1152.18 2
3 5 -6 21773.7 983.477 6
3 5 -6 23410.5 995.521 25
3 5 -6 22231 1018.68 42
3 5 -5 5391.58 275.859 52
3 5 -5 5263.54 297.036 55
3 5 -5 5306.55 269.856 25
3 5 -5 4381.69 402.713 2
3 5 -5 4698.12 290.558 42
3 5 -4 18217 1031.7 2
3 5 -4 18595.4 826.454 52
3 5 -4 18917.7 1047.28 9
3 5 -4 19128.8 827.77 25
3 5 -4 18362.2 851.26 42
3 5 -3 21593.1 1095.37 2
3 5 -3 19079.7 864.647 42
3 5 -3 18868.3 838.744 52
3 5 -3 19003.1 834.66 51
3 5 -3 19926.7 1057.55 9
3 5 -3 18963.9 839.663 25
3 5 -2 10414.1 471.766 51
3 5 -2 10104.5 472.302 52
3 5 -2 10157.2 487.485 17
3 5 -2 10741.8 699.153 2
3 5 -2 10615.7 661.356 9
3 5 -1 11225.8 505.984 51
3 5 -1 11105.6 506.944 53
3 5 -1 10622.6 502.708 52
3 5 -1 11632.9 530.319 42
3 5 -1 11367.4 693.698 9
3 5 -1 12120 521.694 17
3 5 0 8422.04 418.912 42
3 5 0 8717.41 581.313 9
3 5 0 7239.44 568.238 2
3 5 0 8881.39 410.978 17
3 5 1 3095.71 196.157 42
3 5 1 3104.9 327.347 9
3 5 1 3058.05 323.469 2
3 5 1 3409.71 191.919 17
3 5 2 2343.88 156.568 42
3 5 2 2051.25 272.861 9
3 5 2 2028.17 261.87 2
3 5 2 2259.49 146.223 17
3 5 3 111.868 130.39 9
3 5 3 165.583 60.2405 17
3 5 3 150.621 134.375 2
3 5 4 11203.4 482.389 36
3 5 4 10506.7 650.986 2
3 5 4 10865.5 484.471 6
3 5 4 9555.66 477.025 32
-3 -5 -5 11747.9 693.421 7
3 5 5 12194.1 561.061 32
-3 -5 -5 13055.7 590.561 29
-3 -5 -6 80.7347 78.0983 16
-3 -5 -6 32.5905 106.084 7
-3 -5 -6 63.2803 74.4592 29
3 5 6 74.8283 60.4473 32
-3 -5 -7 2048.22 155.827 16
-3 -5 -7 1540.48 216.47 7
-3 -5 -7 1650.76 147.815 29
3 5 7 1987.61 131.379 32
3 5 8 14184.6 649.076 32
-3 -5 -8 15361.2 676.933 16
3 5 9 6604.97 323.616 32
-3 -5 -9 7261.58 345.742 16
3 5 10 2630.72 144.988 32
-3 -5 -10 2661.11 155.482 16
-3 -5 -10 2696.88 155.429 34
3 5 11 564.005 49.1671 32
-3 -5 -11 567.514 52.4611 16
-3 -5 -11 658.493 60.4734 34
3 6 -12 48.259 30.706 52
3 6 -12 38.3147 29.4032 17
3 6 -11 603.982 64.3386 52
3 6 -11 588.672 66.6568 17
3 6 -10 501.075 61.6896 42
3 6 -10 427.217 69.1809 52
3 6 -10 439.177 67.56 53
3 6 -9 188.917 68.5979 42
3 6 -9 195.243 50.7225 25
3 6 -9 201.835 68.6026 52
3 6 -9 323.626 76.4203 53
3 6 -8 4830.29 270.035 42
3 6 -8 4576.93 245.273 25
3 6 -8 4903.4 261.212 52
3 6 -8 5264.7 272.331 53
3 6 -7 7308.55 383.817 42
3 6 -7 7640.78 369.335 52
3 6 -7 7255.64 355.447 25
3 6 -6 5995.67 483.418 2
3 6 -6 6266.94 324.279 6
3 6 -6 7120.84 360.692 42
3 6 -6 6985.09 337.353 52
3 6 -6 6487.01 325.887 25
3 6 -5 3516.78 354.386 2
3 6 -5 3707.71 231.043 42
3 6 -5 3252.56 199.242 52
3 6 -5 3175.53 196.222 51
3 6 -5 3576.09 197.697 25
3 6 -4 12632.6 608.358 42
3 6 -4 14205.5 835.096 2
3 6 -4 11958.3 801.453 9
3 6 -4 12886.9 581.264 52
3 6 -4 12540.7 579.017 51
3 6 -3 3027.93 197.701 42
3 6 -3 2620.26 337.61 2
3 6 -3 2979.96 343.805 9
3 6 -3 2634.36 171.499 51
3 6 -3 2371.8 159.94 52
3 6 -3 2808.81 181.507 17
3 6 -2 2667.48 183.685 42
3 6 -2 2240.02 299.791 9
3 6 -2 2410.61 162.809 51
3 6 -2 2432.34 153.68 52
3 6 -2 2546 169.779 17
3 6 -1 8356.45 383.412 17
3 6 -1 7503.74 568.926 9
3 6 -1 7493.1 367.019 53
3 6 0 212.131 70.8312 17
3 6 0 180.18 147.72 2
3 6 0 236.723 158.096 9
3 6 0 207.06 78.3708 42
3 6 1 1674.7 143.316 42
3 6 1 1870.5 135.003 17
-3 -6 -1 1855.86 127.226 21
3 6 1 1657.21 268.548 2
3 6 1 1821.37 266.873 9
3 6 2 1657.41 124.077 17
3 6 2 1821.94 261.959 2
3 6 2 1731.08 265.162 9
3 6 3 122.304 54.5748 17
3 6 3 -25.0135 133.819 9
-3 -6 -3 184.516 115.166 7
3 6 3 82.918 149.382 2
3 6 4 1968.27 290.056 9
-3 -6 -4 1681.26 214.502 7
3 6 4 1932.69 133.439 6
3 6 4 1765.59 243.649 2
-3 -6 -5 1249.97 192.011 7
3 6 5 1583.5 110.704 32
-3 -6 -5 1832.45 143.645 29
3 6 5 1470.37 260.294 9
-3 -6 -6 -16.4083 67.3017 29
3 6 6 29.1547 49.4428 32
-3 -6 -6 5.51679 74.6661 16
-3 -6 -7 1088.88 113.172 29
3 6 7 1046.93 90.4931 32
-3 -6 -7 1255.45 118.196 16
3 6 8 1952.48 122.481 32
-3 -6 -8 2108.31 145.937 16
-3 -6 -9 4669.22 239.518 16
-3 -6 -10 4459.36 213.434 16
3 7 -11 11.6548 31.8036 52
3 7 -10 -4.59444 42.6881 52
3 7 -10 48.1296 45.3801 53
3 7 -10 23.0315 48.2315 17
3 7 -9 -2.88205 47.1782 42
3 7 -9 50.7056 51.3634 52
3 7 -9 66.3944 59.5258 53
3 7 -9 -18.7075 55.9301 17
3 7 -8 2961.68 180.646 42
3 7 -8 2899.42 171.823 52
3 7 -7 1507.15 133.465 42
3 7 -7 1433.29 117.31 52
3 7 -7 1707.13 136.786 53
3 7 -6 1820.13 155.817 17
3 7 -6 2244.13 146.171 52
3 7 -6 2095.88 135.487 51
3 7 -6 2446.48 172.661 42
3 7 -6 2183.83 142.866 6
3 7 -5 859.026 108.768 17
3 7 -5 868.309 93.4875 52
3 7 -5 886.894 96.6851 51
3 7 -5 840.801 205.341 2
3 7 -5 727.964 112.562 42
3 7 -4 32915.2 1393.7 42
3 7 -4 31137.3 1362.17 51
3 7 -4 30466 1358.31 52
3 7 -4 33888.4 1383.41 17
3 7 -4 29954.2 1633.59 9
3 7 -4 30738.7 1610.57 2
3 7 -3 23355.4 1065.43 42
3 7 -3 24147.6 1041.59 51
3 7 -3 22898.1 1030.73 52
3 7 -3 25114 1054.98 17
3 7 -3 22956.9 1303.55 9
3 7 -3 25712.9 1336.02 2
3 7 -2 14.4706 69.3087 17
3 7 -2 17.3035 61.9986 53
3 7 -2 -79.1157 155.885 9
3 7 -2 -6.0329 77.7825 42
3 7 -1 21852.6 1000.05 53
3 7 -1 25118.7 1017.33 17
3 7 -1 21001.6 1273.36 2
3 7 -1 22662.5 1256.24 9
3 7 0 601.441 83.0667 17
3 7 0 507.662 99.2525 42
3 7 0 470.654 179.901 9
3 7 0 493.02 192.489 2
3 7 1 351.566 69.113 17
-3 -7 -1 315.799 73.3178 21
3 7 1 289.515 165.341 9
3 7 1 509.713 180.34 2
3 7 2 896.419 86.1977 17
3 7 2 815.665 201.206 2
-3 -7 -2 901.021 93.9179 21
3 7 2 1025.52 226.195 9
3 7 3 4828.52 448.396 9
3 7 3 4492.02 405.543 2
3 7 3 4513.76 233.527 36
-3 -7 -4 6784.62 332.568 29
3 7 4 5849.03 303.119 6
-3 -7 -5 938.525 108.865 29
-3 -7 -5 1001.86 109.859 16
-3 -7 -6 12382.8 594.866 29
-3 -7 -6 13574.2 602.111 16
-3 -7 -7 668.022 84.7241 29
-3 -7 -7 679.716 87.3114 16
-3 -7 -8 9162.39 423.234 16
-3 -7 -9 520.108 57.3382 16
3 8 -10 18.5004 31.2072 53
3 8 -10 16.5423 34.5724 17
3 8 -9 40.2659 35.2104 52
3 8 -9 -40.3003 45.6792 17
3 8 -8 690.711 77.3282 17
3 8 -8 602.258 62.9543 52
3 8 -8 606.111 70.5493 42
3 8 -7 1054.67 103.129 17
3 8 -7 1154.17 105.517 42
3 8 -7 1320.52 111.17 53
3 8 -7 1091.6 88.5421 52
3 8 -6 3046.16 186.455 17
3 8 -6 2777.82 166.685 6
3 8 -6 3453.13 192.279 53
3 8 -6 2793.43 164.764 52
3 8 -6 3284.21 192.61 42
3 8 -5 50.7923 69.991 17
3 8 -5 -3.05538 49.9084 52
3 8 -5 -27.891 69.6446 53
3 8 -5 5.21454 76.0713 42
3 8 -4 2495.04 167.195 17
3 8 -4 2174.89 161.952 53
3 8 -3 650.267 88.8754 17
3 8 -3 660.15 207.613 2
3 8 -3 717.654 108.681 42
3 8 -3 682.669 90.8562 53
3 8 -2 994.804 116.829 42
3 8 -2 563.878 214.745 2
3 8 -2 738.469 87.0255 53
3 8 -2 773.128 204.234 9
3 8 -2 783.487 92.599 17
3 8 -1 3836 408.628 9
3 8 -1 4014.6 417.826 2
3 8 -1 3725.65 209.492 17
3 8 0 3326.61 385.779 2
3 8 0 3102.55 179.6 17
-3 -8 0 3296.74 187.927 21
3 8 0 3045.5 357.742 9
3 8 1 -24.3894 168.35 2
-3 -8 -1 6.86362 67.2796 21
-3 -8 -2 2308 147.545 21
3 8 3 5069.97 260.475 6
3 8 4 745.892 78.646 6
-3 -8 -4 774.982 95.6805 29
-3 -8 -5 69.1071 61.4739 16
-3 -8 -5 53.6752 58.7696 29
-3 -8 -6 6114.5 299.657 16
-3 -8 -6 5917.45 295.509 29
-3 -8 -7 827.973 78.3829 16
-3 -8 -8 5925.38 264.388 34
-3 -8 -8 5830.61 268.965 16
3 9 -9 196.436 33.8631 17
3 9 -8 41.4654 41.8846 53
3 9 -8 15.0272 39.2834 17
3 9 -7 1502.68 102.066 53
3 9 -7 1279.99 96.9321 17
3 9 -6 3046.78 171.934 53
3 9 -6 3003.09 169.995 17
3 9 -5 522.438 68.9628 6
3 9 -5 593.873 77.8391 53
3 9 -5 498.274 74.4336 17
3 9 -4 1441.46 112.453 53
3 9 -4 1550.08 113.402 17
3 9 -3 6549.52 324.583 53
3 9 -3 7007.07 327.081 17
3 9 -2 6553.28 338.892 53
3 9 -2 7413.29 345.064 17
-3 -9 1 15184.2 622.577 21
3 9 -1 12976.9 605.066 17
-3 -9 0 92.1618 67.2839 21
-3 -9 -1 40.6643 60.3193 21
3 9 2 2731.57 156.741 6
-3 -9 -2 2456.98 147.203 21
-3 -9 -3 5544.35 267.136 29
-3 -9 -3 5287.38 248.204 3
3 9 3 4846.35 250.54 6
-3 -9 -4 536.446 72.4651 29
-3 -9 -4 549.534 75.9027 16
-3 -9 -5 27.669 45.4746 29
-3 -9 -5 18.3247 49.7978 16
-3 -9 -6 3578.72 181.304 16
-3 -9 -7 34.2034 26.1812 16
3 10 -7 49.8858 33.4279 53
-3 -10 7 36.4401 35.8222 21
3 10 -6 2045.22 111.415 53
3 10 -6 1634.81 99.4003 17
3 10 -5 104.773 43.7861 53
-3 -10 5 167.693 54.2165 21
3 10 -5 83.9829 35.5205 17
3 10 -4 232.063 48.3542 53
3 10 -4 206.138 40.4676 17
-3 -10 4 292.983 51.7738 3
3 10 -4 325.101 56.7302 6
-3 -10 4 375.265 64.5151 21
-3 -10 3 3281.04 166.749 3
3 10 -3 2917.35 168.66 6
-3 -10 3 3285.74 172.227 21
-3 -10 2 544.016 63.1072 3
-3 -10 2 453.517 71.4881 21
3 10 -1 164.456 56.0228 6
-3 -10 1 72.3606 59.7625 21
-3 -10 0 265.085 52.6244 3
3 10 0 300.396 60.0097 6
-3 -10 0 303.179 61.1 21
-3 -10 -1 306.775 52.6765 3
3 10 1 415.203 63.2029 6
-3 -10 -1 339.79 57.3719 21
-3 -10 -2 5856.58 284.462 29
-3 -10 -2 6145.59 276.876 3
3 10 2 6002.15 280.279 6
-3 -10 -3 45.2422 41.2912 29
-3 -10 -3 75.5981 47.9974 16
3 10 3 32.5749 37.7578 6
-3 -10 -4 719.409 58.6949 29
-3 -10 -4 887.386 68.6688 16
-3 -10 -5 2314.05 117.241 16
-3 -11 5 237.525 30.7487 21
-3 -11 4 552.154 46.9385 21
3 11 -4 423.506 39.5598 6
-3 -11 3 2785.31 130.98 21
3 11 -3 2421.38 129.673 6
-3 -11 2 -6.74262 36.8718 21
3 11 -2 16.1887 22.4626 36
-3 -11 1 135.151 37.782 21
3 11 -1 104.034 41.3644 6
3 11 0 3378.23 163.648 6
3 11 1 249.307 36.4492 6
-3 -11 -1 229.157 41.1804 16
-3 -11 -2 1224.95 72.6502 16
4 -13 -3 300.851 33.7175 38
4 -13 -2 93.3852 31.3445 38
4 -13 -2 44.8359 19.4037 20
4 -13 -1 1371.76 76.8325 20
4 -13 0 1550.99 90.843 4
4 -13 0 1364.02 82.0959 20
4 -13 1 874.095 53.57 48
4 -13 1 986.977 67.3841 4
4 -13 2 2309.24 118.143 23
4 -13 2 2461.09 117.628 48
4 -13 3 1317.31 78.0188 23
4 -13 3 1366.09 73.1057 48
4 -13 4 2767.27 123.927 23
4 -13 4 2312.72 115.363 48
4 -13 5 297.076 30.6047 23
4 -12 -6 815.628 51.5431 46
4 -12 -5 3763.77 180.127 38
4 -12 -4 197.58 43.7078 38
4 -12 -4 91.7678 29.7971 20
4 -12 -3 3343.74 167.615 38
4 -12 -3 2954.06 153.933 20
4 -12 -2 290.334 50.1668 20
4 -12 -2 371.552 57.6238 4
4 -12 -1 1608.93 113.469 4
4 -12 -1 1785.89 104.542 48
4 -12 0 354.555 50.0731 48
4 -12 0 269.592 48.3815 23
4 -12 1 3805.96 211.325 4
4 -12 1 3928.04 205.544 23
4 -12 2 243.786 53.5538 4
4 -12 2 331.359 50.676 48
4 -12 2 234.127 55.5725 23
4 -12 3 3658.83 193.574 4
4 -12 3 3906.54 196.105 23
4 -12 4 6436.32 310.236 4
-4 12 -4 6510.9 303.41 51
4 -12 5 2353.83 129.826 23
-4 12 -5 2249.58 123.366 51
-4 12 -6 2568.91 128.501 51
4 -12 7 305.326 33.9948 23
4 -11 -7 341.929 41.1425 46
4 -11 -6 4920.92 237.332 30
4 -11 -6 4656.36 222.659 20
4 -11 -5 1760.72 116.573 30
4 -11 -5 1814.24 105.267 20
4 -11 -5 1950.28 118.454 38
4 -11 -4 253.421 58.5829 38
4 -11 -4 216.964 58.5489 30
4 -11 -4 164.888 47.4811 20
4 -11 -3 -18.3277 46.94 20
4 -11 -3 3.34195 50.5424 4
4 -11 -3 -17.8546 44.3758 48
4 -11 -2 93.9976 53.799 4
4 -11 -2 118.222 48.9664 48
4 -11 -1 205.479 61.5079 4
4 -11 -1 297.791 59.2083 23
4 -11 -1 273.503 56.8381 48
4 -11 0 17.2275 55.1716 23
4 -11 0 49.1718 49.1775 48
4 -11 1 745.772 83.0652 4
4 -11 1 696.974 84.1016 23
4 -11 2 2810.41 171.194 4
4 -11 2 3008.43 175.423 23
-4 11 -3 257.98 72.3292 51
4 -11 3 275.671 55.4995 26
4 -11 3 278.155 47.9323 47
4 -11 3 304.679 58.2003 4
4 -11 4 15832.8 631.809 47
4 -11 4 14536.2 636.542 26
4 -11 4 13423.7 637.494 4
-4 11 -4 13786.4 638.894 51
4 -11 5 6034.12 256.917 47
4 -11 5 5253.55 261.114 26
-4 11 -5 5188.22 272.153 51
4 -11 5 5297.25 261.945 4
-4 11 -6 4582.99 231.317 51
4 -11 6 4448.92 208.171 47
-4 11 -7 535.087 56.2798 14
-4 11 -7 587.295 75.6641 51
4 -11 7 564.633 57.2771 23
4 -11 7 513.639 38.9896 47
4 -11 8 319.177 38.7568 23
-4 11 -8 365.844 55.9707 51
4 -10 -9 113.178 28.5006 28
4 -10 -8 2938.32 149.226 46
4 -10 -7 4173.64 198.218 38
4 -10 -7 3856.93 199.277 30
4 -10 -7 3539.68 181.845 20
4 -10 -6 136.412 54.9716 38
4 -10 -6 181.535 64.7082 30
4 -10 -6 158.342 45.1858 20
4 -10 -5 1979.61 132.767 38
4 -10 -5 1680.17 130.813 30
4 -10 -5 1840.01 118.42 20
4 -10 -4 1426.38 110.85 4
4 -10 -4 1639.29 126.795 30
4 -10 -4 1710.05 115.068 48
4 -10 -4 1524.22 106.876 49
4 -10 -4 1648.55 115.524 20
4 -10 -3 13588.7 635.009 4
4 -10 -3 14208.6 639.058 30
4 -10 -3 13220.4 621.243 49
4 -10 -3 15480.3 634.014 48
4 -10 -2 1448.08 121.144 4
4 -10 -2 1642.56 114.302 48
4 -10 -2 1443.45 103.861 49
4 -10 -2 1287.22 104.726 23
4 -10 -1 156.472 46.008 49
4 -10 -1 157.752 57.9248 48
4 -10 -1 205.256 69.9823 4
4 -10 -1 -25.5968 160.356 1
4 -10 -1 211.048 146.342 11
4 -10 -1 189.323 64.9564 23
4 -10 0 31.6906 36.1658 49
4 -10 0 -23.1941 40.0419 39
4 -10 0 21.1776 64.4966 23
4 -10 0 -73.514 149.173 11
4 -10 1 1904.92 116.031 39
4 -10 1 1795.32 140.088 4
4 -10 1 1874.97 295.265 1
4 -10 1 2110.54 128.524 47
4 -10 1 1604.28 240.71 11
4 -10 2 12857.6 539.38 39
4 -10 2 11928.1 552.923 26
4 -10 2 11435.9 563.146 4
4 -10 2 11264.3 760.693 1
4 -10 2 12377.5 550.523 47
-4 10 -3 -26.6946 81.5658 51
4 -10 3 -49.7675 53.143 26
4 -10 3 -47.6067 55.2735 4
4 -10 3 20.5649 46.6666 47
4 -10 4 3396.87 203.058 4
-4 10 -4 3784.34 221.698 51
4 -10 4 3746.61 201.557 26
4 -10 4 3468.72 192.892 24
4 -10 5 1120.1 93.2406 4
-4 10 -5 1322.17 127.924 51
4 -10 5 1073 90.0401 26
4 -10 5 1123.31 91.4945 24
4 -10 5 1180.36 92.1326 47
-4 10 -6 5705.59 305.937 51
4 -10 6 5897.88 284.302 26
4 -10 6 5586.77 282.833 24
4 -10 6 6539.96 287.205 47
-4 10 -7 7696.08 365.707 51
4 -10 7 7673.64 351.48 43
4 -10 7 8069.13 343.764 47
4 -10 7 7131.59 340.448 26
4 -10 7 7046.3 342.656 24
4 -10 8 2762.51 144.088 15
-4 10 -8 2679.76 139.567 14
-4 10 -8 2744.15 160.63 51
4 -10 8 2296.21 132.991 24
4 -10 8 2364.22 133.82 23
4 -10 8 2519.79 129.008 47
-4 10 -9 4654.8 185.264 51
4 -10 9 3914.46 165.111 24
-4 10 -10 38.0732 27.9803 51
4 -9 -10 1931.05 104.134 28
4 -9 -9 1695.36 95.2685 46
4 -9 -9 1740.26 108.043 28
-4 9 9 1446.58 87.142 32
4 -9 -8 10943.1 495.216 46
4 -9 -8 11318.8 500.466 30
4 -9 -8 10821.1 482.951 20
4 -9 -7 340.297 72.6058 30
4 -9 -7 175.191 50.8876 20
4 -9 -7 254.338 60.5259 38
4 -9 -6 2969.61 173.761 38
4 -9 -6 2705.2 176.189 30
4 -9 -6 2732.92 160.117 20
4 -9 -5 3703.8 200.351 38
4 -9 -5 3244.39 200.942 30
4 -9 -5 3489.31 188.459 20
4 -9 -4 2897.28 167.37 48
4 -9 -4 2539.03 158.826 49
4 -9 -4 2868.6 169.608 4
4 -9 -4 2545.36 301.91 1
4 -9 -4 2832.57 171.344 20
4 -9 -4 2802.78 181.641 30
4 -9 -4 2324.65 319.972 11
4 -9 -3 4987.99 259.906 49
4 -9 -3 5607.03 270.389 48
4 -9 -3 5267.34 275.182 4
4 -9 -3 5288.94 458.86 1
4 -9 -3 5246.67 282.447 30
4 -9 -3 4837.27 256.754 23
4 -9 -2 898.831 83.6984 49
4 -9 -2 1067.27 96.9662 48
4 -9 -2 1014.83 109.786 4
4 -9 -2 1262.31 249.26 1
4 -9 -2 960.517 95.9175 23
4 -9 -2 920.122 232.242 11
4 -9 -2 1062.34 86.294 39
4 -9 -1 11240.9 522.928 4
4 -9 -1 12277.3 775.6 1
4 -9 -1 10670.4 505.87 23
4 -9 -1 10771.7 488.621 39
4 -9 0 2903.91 165.719 47
4 -9 0 2685.22 156.94 39
4 -9 0 2909.68 181.824 23
4 -9 0 2864.54 338.271 11
4 -9 1 1682.9 120.859 47
4 -9 1 1513.22 271.671 1
4 -9 1 1740.02 116.192 39
4 -9 1 1721.34 120.06 26
4 -9 1 1798.92 254.013 11
4 -9 2 6167.37 326.99 24
4 -9 2 8003.65 345.299 47
4 -9 2 7256.67 355.217 4
4 -9 2 7786.7 571.149 1
4 -9 2 7143.39 332.776 39
4 -9 2 6720.92 334.302 26
4 -9 2 5924.85 479.931 11
4 -9 3 192.919 61.4403 47
4 -9 3 265.87 66.2887 4
4 -9 3 415.321 174.649 1
4 -9 3 101.131 56.158 39
-4 9 -3 294.336 96.1158 51
4 -9 3 191.558 59.6178 24
4 -9 3 178.278 55.5957 26
4 -9 4 17301.2 1070.91 13
-4 9 -4 19956.9 901.028 51
4 -9 4 21109.8 897.954 43
4 -9 4 23054.7 896.219 47
4 -9 4 19651.8 889.846 4
4 -9 4 18782.4 1077.21 1
4 -9 4 20428.4 883.338 39
4 -9 4 19389.7 881.755 26
4 -9 4 19481.6 884.962 24
4 -9 5 513.138 72.7131 4
4 -9 5 588.928 87.9368 43
-4 9 -5 444.578 110.997 51
4 -9 5 362.769 65.3042 39
-4 9 -5 363.634 154.97 10
4 -9 5 425.824 73.5539 24
4 -9 5 492.4 69.081 26
-4 9 -6 5196.99 289.499 51
4 -9 6 4691.88 252.27 39
4 -9 6 5632.63 269.975 43
4 -9 6 4888.52 253.531 4
4 -9 6 5421.26 258.798 26
4 -9 7 6903.54 308.566 43
-4 9 -7 6942.37 334.553 51
4 -9 7 6331.67 297.706 26
4 -9 8 2801.01 155.795 15
4 -9 8 2566.74 146.777 43
-4 9 -8 2503.39 175.545 51
4 -9 8 2404.55 138.99 26
-4 9 -9 1995.99 113.501 14
4 -9 9 1921.38 117.028 15
-4 9 -9 2056.26 138.59 51
4 -9 9 1714.19 109.987 24
4 -9 9 1685.23 106.786 43
-4 9 -10 335.939 64.7263 51
4 -9 10 263.251 40.8993 24
4 -9 10 217.067 28.5983 47
4 -8 -10 1955.99 106.812 46
4 -8 -9 638.816 66.6508 46
-4 8 9 619.187 60.2591 32
4 -8 -9 521.4 60.8762 20
4 -8 -8 1734.44 119.384 46
4 -8 -8 1513.08 116.197 38
4 -8 -8 1527.63 108.967 20
4 -8 -8 1741.94 129.352 30
4 -8 -7 1255.35 108.004 38
4 -8 -7 1109.96 95.9159 20
4 -8 -7 1135.84 114.008 30
4 -8 -6 3859.51 212.705 38
4 -8 -6 3344.97 214.01 30
4 -8 -6 3651.03 201.193 20
4 -8 -5 8577.28 409.336 48
4 -8 -5 9417.15 415.864 20
4 -8 -5 7596.96 398.247 4
4 -8 -5 9494.61 424.007 38
4 -8 -5 8931.17 428.523 30
4 -8 -5 7697.67 603.52 11
4 -8 -4 1179.4 246.68 11
4 -8 -4 879.933 94.1766 4
4 -8 -4 884.326 195.688 1
4 -8 -4 1122.58 94.8664 48
4 -8 -4 820.568 84.2215 49
4 -8 -4 1013.88 96.5971 20
4 -8 -4 1013.61 112.314 30
4 -8 -4 971.454 84.9069 23
4 -8 -3 6661.78 326.301 49
4 -8 -3 7488.31 338.802 48
4 -8 -3 6265.49 307.298 45
4 -8 -3 7499.73 348.519 4
4 -8 -3 7693.33 548.053 1
4 -8 -3 6707.52 327.009 39
4 -8 -3 7137.69 350.123 30
4 -8 -3 6587.98 328.841 23
4 -8 -2 1685.39 120.467 48
4 -8 -2 1565.41 93.1811 45
4 -8 -2 1696.27 133.296 4
4 -8 -2 1776.56 275.491 1
4 -8 -2 1507.16 110.007 39
4 -8 -2 1556.18 121.168 23
4 -8 -2 1362.97 268.593 11
4 -8 -1 2654.99 139.802 45
4 -8 -1 2989.9 165.279 47
4 -8 -1 3157.43 191.12 4
4 -8 -1 2878.88 349.283 1
4 -8 -1 2779.95 175.135 23
4 -8 -1 2765.34 158.926 39
4 -8 0 282.374 58.6031 47
4 -8 0 318.625 42.749 45
4 -8 0 339.348 61.1767 39
4 -8 0 318.144 56.0295 26
4 -8 0 362.143 166.711 11
4 -8 0 188.423 101.702 13
4 -8 1 2137.44 133.033 24
4 -8 1 1777.27 110.174 45
4 -8 1 2618.64 145.029 47
4 -8 1 1958.86 294.199 1
4 -8 1 2063.32 137.115 39
4 -8 1 2091.45 130.223 26
4 -8 1 2345.2 287.628 11
4 -8 1 1984.36 234.29 13
4 -8 2 12097.1 568.388 24
4 -8 2 13298.1 577.913 47
4 -8 2 12739.6 587.277 4
4 -8 2 11974.6 787.527 1
4 -8 2 13080.3 577.256 39
4 -8 2 12265.5 564.064 26
4 -8 2 11665.4 738.076 11
4 -8 2 13035.3 762.748 13
4 -8 3 93.0825 56.4947 4
4 -8 3 68.7227 133.354 1
4 -8 3 39.395 67.1371 43
-4 8 -3 104.3 92.5243 51
4 -8 3 21.0986 60.5081 39
4 -8 3 88.5166 94.6746 11
4 -8 3 130.879 120.887 13
4 -8 3 7.78818 58.0984 24
4 -8 3 20.7107 51.3845 26
4 -8 4 30029.9 1286.86 4
4 -8 4 30236.6 1498.2 1
4 -8 4 31894.5 1292.26 43
-4 8 -4 28646.8 1295.5 51
4 -8 4 29132.8 1287.68 39
4 -8 4 27888.4 1507.23 13
4 -8 4 29506.5 1275.89 26
-4 8 -5 4049.61 257.131 51
4 -8 5 4358.09 227.584 4
4 -8 5 4419.48 381.155 1
4 -8 5 4706.53 237.436 43
4 -8 5 3930.41 219.59 26
-4 8 -6 6223.49 332.647 51
4 -8 6 5699.85 293.432 4
-4 8 -6 5471.81 438.663 10
4 -8 6 6608.54 309.926 43
4 -8 6 5975.72 296.804 26
4 -8 7 5696.14 277.61 43
-4 8 -7 5287.53 306.321 51
4 -8 7 5292.51 267.651 26
4 -8 8 1962.74 129.429 15
4 -8 8 1778.6 118.809 43
-4 8 -8 1710.55 160.349 51
4 -8 8 1624.02 110.197 26
-4 8 -9 1749.51 149.729 51
4 -8 9 1909.1 124.087 15
4 -8 9 1758.7 111.069 43
4 -8 10 1193.71 87.5404 15
-4 8 -10 1084.44 109.623 51
-4 8 -11 424.986 63.5653 51
4 -8 11 432.503 43.6649 24
4 -7 -11 324.281 37.3178 46
4 -7 -11 421.028 50.4549 22
4 -7 -11 440.618 57.5963 28
4 -7 -10 512.786 58.9738 46
4 -7 -9 2721.13 155.181 46
4 -7 -9 2368.7 146.75 20
4 -7 -8 7578.56 361.413 41
4 -7 -8 8703.19 394.157 46
4 -7 -8 8233.14 392.312 38
4 -7 -8 8213.02 399.739 30
4 -7 -8 8182.2 381.507 20
4 -7 -7 286.007 73.5842 38
4 -7 -7 171.724 58.7521 20
4 -7 -7 246.231 84.0408 30
4 -7 -7 270.337 57.1769 41
4 -7 -6 24489.7 1049.69 20
4 -7 -6 24229.9 1057.07 38
4 -7 -6 23639.5 1063.25 30
4 -7 -6 22980.9 1263.53 11
4 -7 -5 5398.32 271.824 48
4 -7 -5 4905.16 262.759 4
4 -7 -5 5467.18 276.232 20
4 -7 -5 5494.97 290.294 30
4 -7 -5 5761.88 475.234 11
4 -7 -4 4066.08 417.005 11
4 -7 -4 4062.93 223.408 4
4 -7 -4 4302.32 371.934 1
4 -7 -4 4442.86 224.148 48
4 -7 -4 3791.05 198.112 45
4 -7 -4 4228.81 226.834 20
4 -7 -4 4191.01 239.24 30
4 -7 -4 4248.52 216.015 23
4 -7 -3 2872.69 167.086 48
4 -7 -3 2687.15 142.83 45
4 -7 -3 3148.43 179.265 4
4 -7 -3 2665.65 309.126 1
4 -7 -3 2719.41 159.485 39
4 -7 -3 2812.47 181.119 30
4 -7 -3 2791.94 165.65 23
4 -7 -2 597.679 55.3096 45
4 -7 -2 582.769 66.9146 47
4 -7 -2 508.174 76.1208 23
4 -7 -2 616.937 70.0103 39
4 -7 -2 407.296 189.063 11
4 -7 -2 606.491 117.478 13
4 -7 -2 726.127 89.7476 4
4 -7 -1 6633.96 322.667 45
4 -7 -1 7372.32 344.122 47
4 -7 -1 7159.57 354.459 23
4 -7 -1 7265.81 343.529 39
4 -7 -1 6461.65 543.653 11
4 -7 -1 7407.21 469.986 13
4 -7 -1 8629.68 373.481 4
4 -7 -1 7888.81 568.391 1
4 -7 0 10600.8 475.283 39
4 -7 0 9971.81 465.565 24
4 -7 0 9982.48 680.762 11
4 -7 0 10437.6 623.577 13
4 -7 0 10236.3 471.516 47
4 -7 1 6664.66 325.165 47
4 -7 1 6457.08 320.713 24
4 -7 1 6651.89 328.485 39
4 -7 1 6655.3 498.829 11
4 -7 1 6792.14 478.707 13
4 -7 1 7014.89 342.352 4
4 -7 1 5874.07 502.552 1
4 -7 2 26343 1130.2 43
4 -7 2 24571.8 1124.34 24
4 -7 2 26499.6 1134.07 39
4 -7 2 25123.9 1299.35 11
4 -7 2 25388.6 1330.72 13
4 -7 2 27307.7 1140.31 4
4 -7 2 27613.4 1373.79 1
-4 7 -3 1708.85 149.223 51
4 -7 3 2326.77 143.097 43
4 -7 3 2083.88 236.256 11
4 -7 3 1890.62 262.889 13
4 -7 3 1924.64 123.385 26
4 -7 3 2082.86 141.329 4
4 -7 3 1762.86 249.144 1
4 -7 4 671.912 84.4107 43
4 -7 4 551.011 68.5751 26
4 -7 4 465.909 157.875 1
4 -7 4 605.121 81.1594 4
4 -7 5 346.356 73.4073 43
4 -7 5 303.921 58.1986 26
4 -7 5 534.284 161.303 1
4 -7 5 328.492 64.7304 4
4 -7 6 40413.4 1647.22 43
-4 7 -6 39640.2 1816.75 10
4 -7 6 37791.4 1635.61 4
4 -7 6 37485.5 1635.06 26
4 -7 7 12833.3 579.069 43
4 -7 7 12665.4 571.909 26
4 -7 8 1623.98 114.625 43
4 -7 8 1494.26 106.983 26
4 -7 8 1567.22 124.053 15
-4 7 -8 1557.31 118.931 14
4 -7 9 1602.03 108.108 43
4 -7 9 1717.18 123.429 15
-4 7 -9 1861.7 120.489 14
4 -7 9 1591.95 104.272 26
-4 7 -10 3318.52 174.064 14
4 -7 10 3256.35 180.618 15
-4 7 -10 3212.74 200.217 51
-4 7 -11 2027.14 113.656 14
-4 7 -11 2089.5 134.575 51
4 -7 12 275.07 29.0045 24
4 -6 -12 788.481 58.9058 22
4 -6 -12 824.892 64.9311 28
4 -6 -11 1418.42 93.2154 46
4 -6 -11 1666.89 107.752 22
4 -6 -11 1604.94 113.807 28
4 -6 -10 2896.98 167.963 46
4 -6 -10 3352.98 192.532 28
4 -6 -9 642.717 78.4094 20
4 -6 -9 659.339 81.2107 46
4 -6 -8 3260.54 197.199 38
4 -6 -8 3207.79 195.198 46
4 -6 -8 3253.87 172.946 41
4 -6 -8 3397.01 207.286 30
4 -6 -8 3233.26 189.555 20
4 -6 -7 4347.77 224.076 20
4 -6 -7 3888.14 227.801 38
4 -6 -7 4242.1 238.987 30
4 -6 -7 3861.77 206.843 41
4 -6 -6 22426.7 960.981 20
4 -6 -6 21544.7 973.815 30
4 -6 -6 20843.6 1155.05 11
4 -6 -5 24355.9 1084.83 4
4 -6 -5 24750.8 1078.93 23
4 -6 -5 23490.5 1070.24 45
4 -6 -5 27341 1099.51 20
4 -6 -5 27752.7 1105.73 38
4 -6 -5 26278.6 1109.5 30
4 -6 -5 25946.3 1328.2 11
4 -6 -4 2944.47 174.927 4
4 -6 -4 3215.85 313.251 1
4 -6 -4 3014.75 170.934 23
4 -6 -4 3212.39 155.649 45
4 -6 -4 3327.62 180.294 20
4 -6 -4 2767.04 168.72 39
4 -6 -4 2911.72 186.901 30
4 -6 -4 3252.09 352.789 11
4 -6 -3 5513.46 272.941 23
4 -6 -3 5499.31 252.677 45
4 -6 -3 5657.71 273.257 48
4 -6 -3 5378.76 277.423 4
4 -6 -3 5131.39 423.114 1
4 -6 -3 5338.63 267.672 39
4 -6 -3 5509.69 281.662 30
4 -6 -3 5248.17 357.907 13
4 -6 -2 1520.17 92.2293 45
4 -6 -2 1484.41 103.796 39
4 -6 -2 1465.6 112.471 23
4 -6 -2 1297.67 98.7132 24
4 -6 -2 1222.25 231.175 11
4 -6 -2 1474.92 182.175 13
4 -6 -2 1763.02 122.051 4
4 -6 -2 1551.89 227.793 1
4 -6 -1 3125.19 174.635 39
4 -6 -1 2895.95 175.7 23
4 -6 -1 3027.92 167.806 24
4 -6 -1 3287.49 336.871 11
4 -6 -1 2910.98 269.276 13
4 -6 -1 3243.8 187.128 4
4 -6 -1 3263.6 322.631 1
4 -6 0 22523.6 982.623 39
4 -6 0 21769.1 973.339 24
4 -6 0 23565.9 988.755 23
4 -6 0 22602.9 1186.4 11
4 -6 0 23497.2 1145.57 13
4 -6 0 22508.8 1186.22 1
4 -6 1 3148.15 178.271 4
4 -6 1 2536.63 292.124 1
4 -6 1 2760.87 152.748 50
4 -6 1 2909.26 152.398 33
4 -6 1 2539.97 165.924 39
4 -6 1 2899.1 297.711 11
4 -6 1 2865.89 285.417 13
4 -6 1 2634.38 160.013 24
4 -6 2 35774.7 1466.02 4
4 -6 2 33971.9 1661.01 1
4 -6 2 34325.5 1445.16 50
4 -6 2 33285.1 1453.03 43
4 -6 2 33059.2 1455.03 19
4 -6 2 35049.4 1443.72 33
4 -6 2 31600.4 1611.49 11
4 -6 2 37481.7 1683.81 13
4 -6 2 32983.4 1455.68 24
4 -6 3 138.75 46.6399 50
4 -6 3 162.406 62.4287 43
4 -6 3 29.683 55.9114 19
4 -6 3 186.167 46.0759 33
4 -6 3 186.9 110.034 11
4 -6 3 65.0279 113.887 13
4 -6 3 175.937 125.761 1
4 -6 3 223.501 63.2399 4
4 -6 4 22978.6 1011.74 19
4 -6 4 23000.1 1003.84 18
4 -6 4 22753 1010.91 4
4 -6 4 23088.5 1190.08 1
4 -6 4 23433.3 998.874 50
4 -6 4 24156.3 1013.23 43
4 -6 5 5294.49 255.609 43
4 -6 5 4920.73 248.181 4
4 -6 5 4385.58 246.613 19
4 -6 5 4914.21 238.262 50
4 -6 5 4514.26 237.803 26
4 -6 6 14140.6 639.057 19
4 -6 6 14402.9 648.12 15
4 -6 6 15036.8 644.341 43
4 -6 6 13776.3 630.732 26
-4 6 -6 13321.3 771.013 10
4 -6 7 4895.66 248.421 26
4 -6 7 4663.67 249.105 19
4 -6 7 5192.35 257.655 43
4 -6 8 4604.47 233.853 26
4 -6 8 4153.13 226.883 23
4 -6 8 4960.35 254.505 15
-4 6 -8 4821.09 248.617 14
4 -6 8 4784.59 239.29 43
4 -6 9 484.713 79.1782 15
4 -6 9 519.585 66.2163 43
4 -6 9 496.358 60.8606 26
-4 6 -9 559.086 74.3976 14
-4 6 -10 18.9535 44.9289 14
-4 6 -11 118.238 42.4941 14
4 -6 11 70.111 33.5409 18
4 -6 12 332.509 36.4693 24
4 -5 -12 11.2878 46.1946 28
4 -5 -12 28.3917 41.396 22
4 -5 -11 855.571 94.0054 28
4 -5 -11 768.34 83.3326 22
4 -5 -11 869.892 74.65 46
4 -5 -10 6012.09 311.504 28
4 -5 -10 5625.59 286.486 46
4 -5 -9 4385.36 240.829 20
4 -5 -9 4249.03 222.396 41
4 -5 -9 4894.6 246.352 46
4 -5 -8 1874.69 131.217 20
4 -5 -8 1794.45 135.995 46
4 -5 -8 1655.46 117.59 41
4 -5 -7 5288.85 270.284 20
4 -5 -7 5091.4 253.978 41
4 -5 -7 5255.72 283.928 30
4 -5 -7 4510.53 391.062 11
4 -5 -6 44384 1828.01 20
4 -5 -6 43697.6 1833.69 38
4 -5 -6 41198 1835.79 30
4 -5 -6 39926.4 2013.3 11
4 -5 -5 2325.07 281.283 11
4 -5 -5 2688.76 149.771 4
4 -5 -5 2549.25 150.175 48
4 -5 -5 2441.92 132.539 45
4 -5 -5 2707.59 157.776 20
4 -5 -5 2680.76 161.069 38
4 -5 -5 2496.01 164.409 30
4 -5 -5 2407.03 127.531 27
4 -5 -5 2337.35 142.47 23
4 -5 -4 23641.2 1189.76 11
4 -5 -4 22451.2 968.185 48
4 -5 -4 22498.6 950.078 45
4 -5 -4 22197.2 965.375 23
4 -5 -4 22376.6 977.248 30
4 -5 -4 21435.4 948.627 27
4 -5 -4 23915.1 971.967 4
4 -5 -3 7386.89 343.782 23
4 -5 -3 7320.53 325.844 45
4 -5 -3 6537.03 333.612 47
4 -5 -3 7316.56 340.644 48
4 -5 -3 7341.3 330.049 18
4 -5 -3 7230.59 441.167 13
4 -5 -3 7557.83 347.292 4
4 -5 -3 7728.92 494.569 1
4 -5 -2 158.801 56.4753 23
4 -5 -2 83.7949 38.8168 33
4 -5 -2 122.906 45.442 39
4 -5 -2 147.516 42.2021 47
4 -5 -2 -20.0086 107.101 11
4 -5 -2 148.98 84.9214 13
4 -5 -2 164.845 56.8741 4
4 -5 -2 122.352 109.518 1
4 -5 -1 -23.4684 49.8769 23
4 -5 -1 29.2634 35.3786 47
4 -5 -1 10.1209 45.7951 39
4 -5 -1 38.1027 37.0871 5
4 -5 -1 -19.1019 105.849 11
4 -5 -1 -14.8618 87.851 13
4 -5 0 35.3429 32.8355 33
4 -5 0 57.8435 51.848 39
4 -5 0 48.9299 45.4456 19
4 -5 0 108.855 110.459 1
4 -5 0 59.4792 53.7223 4
4 -5 0 35.8018 100.906 11
4 -5 0 16.1478 91.028 13
4 -5 1 13282.3 577.098 50
4 -5 1 12986.8 572.212 33
4 -5 1 12361.8 585.12 19
4 -5 1 12809.6 590.566 4
4 -5 1 13357.8 755.754 1
4 -5 1 14041.1 578.567 5
4 -5 1 12215.3 727.783 11
4 -5 1 13408.1 744.748 13
4 -5 2 31933.2 1368.92 50
4 -5 2 32066 1379.75 19
4 -5 2 31530.2 1362.73 33
4 -5 2 31684.1 1526.27 11
4 -5 2 34199.8 1584.77 13
4 -5 2 33774.3 1384.85 4
4 -5 2 34129.1 1570.39 1
4 -5 3 4564.18 227.519 4
4 -5 3 4143.32 355.957 1
4 -5 3 4301.35 215.022 50
4 -5 3 4295.42 218.606 43
4 -5 3 3621.23 220.163 19
4 -5 3 4526.04 208.497 33
4 -5 3 4308.98 229.967 31
4 -5 3 3879.28 317.848 11
4 -5 4 77767.3 3248.02 50
4 -5 4 80155.7 3254.97 43
4 -5 4 75600.3 3259.72 19
4 -5 4 75491.9 3238.31 33
4 -5 4 78206.7 3266.84 31
4 -5 4 77207.7 3434.24 1
4 -5 4 80373 3258.12 4
4 -5 5 29318.6 1222.76 43
4 -5 5 28799.2 1218.97 4
4 -5 5 28249.6 1227.92 19
4 -5 5 27583.6 1225.36 15
4 -5 5 28250.2 1232.74 31
4 -5 5 28096.6 1211.16 50
4 -5 6 528.873 77.4377 43
4 -5 6 494.767 59.4094 50
4 -5 6 540.594 81.7504 15
4 -5 6 527.113 81.6588 19
4 -5 6 570.075 85.38 31
4 -5 6 481.75 107.104 32
4 -5 6 576.615 63.5502 26
4 -5 7 47.8904 55.1184 43
4 -5 7 91.1851 39.0365 50
4 -5 7 169.359 61.5933 19
4 -5 7 8.93206 60.6693 31
4 -5 7 35.8095 92.356 32
4 -5 7 16.1739 42.3076 26
4 -5 8 558.803 67.6677 26
4 -5 8 789.301 91.9879 15
4 -5 8 612.371 77.6424 19
4 -5 8 691.903 77.4102 43
4 -5 8 818.563 119.166 32
-4 5 -8 620.224 80.9007 14
4 -5 9 48.7229 58.7593 15
4 -5 9 44.0036 40.1757 43
4 -5 9 60.9171 40.8713 26
-4 5 -9 46.6752 53.8864 14
-4 5 -10 143.912 52.9018 14
-4 5 -11 2.69949 42.4001 14
4 -5 12 118.85 30.3106 18
4 -4 -13 919.917 57.6046 22
4 -4 -13 669.019 53.2166 28
4 -4 -12 1019.4 86.2107 22
4 -4 -12 1036.53 90.7751 28
4 -4 -11 5612.16 280.207 46
4 -4 -11 5748.09 292.601 22
4 -4 -11 5955.78 301.942 28
4 -4 -10 6766.77 359.366 28
4 -4 -10 6965.37 338.416 46
4 -4 -9 77.8806 61.3541 41
4 -4 -9 64.4832 58.4513 46
4 -4 -9 -22.5496 60.703 20
4 -4 -8 39876.9 1734.93 20
4 -4 -8 44638.4 1747.3 46
4 -4 -8 38797 1716.5 41
4 -4 -7 6204.47 325.042 38
4 -4 -7 6250.31 305.706 41
4 -4 -7 6706.72 329.676 46
4 -4 -7 6626.7 322.451 20
4 -4 -7 5953.45 446.59 11
4 -4 -6 10576.2 472.949 20
4 -4 -6 9768.46 444.251 27
4 -4 -6 10243 482.69 30
4 -4 -6 10550.3 637.918 11
4 -4 -6 10441.8 478.958 38
4 -4 -5 13188.3 575.859 23
4 -4 -5 12325.9 570.293 37
4 -4 -5 13973.2 591.063 38
4 -4 -5 12639.4 590.833 30
4 -4 -5 12997.1 561.276 27
4 -4 -5 13645.4 763.316 11
4 -4 -4 1885.02 120.819 4
4 -4 -4 1940.84 117.601 48
4 -4 -4 2022.82 126.112 20
4 -4 -4 1937.35 116.774 39
4 -4 -4 1778.38 121.804 38
4 -4 -4 1735.93 103.683 27
4 -4 -4 1938.18 120.823 23
4 -4 -3 8794.75 402.416 45
4 -4 -3 9372.29 415.291 39
4 -4 -3 9928.93 532.418 13
4 -4 -3 9378.88 422.438 4
4 -4 -2 9382.56 583.949 11
4 -4 -2 9766.33 538.857 13
4 -4 -2 8942.08 422.501 4
4 -4 -2 9847.39 565.566 1
4 -4 -1 -33.5283 97.5821 11
4 -4 -1 42.6615 77.4302 13
4 -4 0 16120.8 904.369 11
4 -4 0 17874 906.878 13
4 -4 0 18069.9 766.785 4
4 -4 0 15725.2 895.896 1
4 -4 1 1935.2 220.59 11
4 -4 1 2221.03 233.945 13
4 -4 1 1989.95 129.159 4
4 -4 1 1957.85 226.712 1
4 -4 2 2936.66 272.922 11
4 -4 2 3550.17 309.733 13
4 -4 2 3319.76 180.309 4
4 -4 2 3097.17 289.661 1
4 -4 3 3945.2 204.072 4
4 -4 3 3572.69 194.93 50
4 -4 3 4241.6 193.541 44
4 -4 3 3550.32 205.629 19
4 -4 3 3634.39 207.175 31
4 -4 3 3745.39 216.474 32
4 -4 3 3991 300.906 11
4 -4 4 52757.6 2095.76 4
4 -4 4 52748.2 2082.31 5
4 -4 4 49833.9 2090.4 50
4 -4 4 47665.3 2086.03 44
4 -4 4 49457.1 2094.74 15
4 -4 4 48341.5 2078.8 33
4 -4 4 50424.7 2105.9 31
4 -4 4 44909.8 2105.51 32
4 -4 4 49174.3 2186.94 11
4 -4 5 120.54 60.5313 15
4 -4 5 25.4549 46.339 50
4 -4 5 54.5913 63.4362 31
4 -4 5 141.286 80.3564 32
4 -4 5 155.119 50.4985 43
4 -4 6 57525.1 2379.73 43
4 -4 6 55443.6 2373.88 50
4 -4 6 60466.9 2394.06 15
4 -4 6 58206.4 2397.41 31
4 -4 6 52985.7 2374.4 23
-4 4 -7 28525.5 1003.71 14
4 -4 7 26596.9 981.405 50
4 -4 7 28589.7 1017.35 31
-4 4 -8 5016.4 243.035 14
4 -4 8 4123.43 222.99 43
4 -4 8 4603.86 245.106 31
4 -4 8 4740.19 265.077 32
4 -4 8 4205.76 223.991 26
4 -4 9 264.858 47.3054 26
4 -4 9 265.585 59.2137 31
4 -4 9 345.49 95.1012 32
-4 4 -9 395.107 65.7107 14
4 -4 9 323.829 64.9665 19
4 -4 10 -4.7893 82.0255 32
-4 4 -10 3.43626 47.9724 14
4 -4 10 49.444 43.6012 19
-4 4 -11 4899 241.429 14
-4 4 -12 5402.15 252.652 14
4 -3 -13 8.04247 33.9338 28
4 -3 -12 840.572 85.2756 22
4 -3 -12 815.162 89.227 28
4 -3 -11 284.411 65.1287 46
4 -3 -11 382.686 78.0163 22
4 -3 -11 325.129 83.0767 28
4 -3 -10 69.9168 58.3094 46
4 -3 -10 53.0324 79.0763 28
4 -3 -10 5.05923 70.4473 22
4 -3 -9 483.966 74.9547 35
4 -3 -9 499.02 99.6112 28
4 -3 -9 444.777 80.1681 20
4 -3 -9 532.116 79.9469 41
4 -3 -9 483.008 83.1841 46
4 -3 -8 55324.4 2372.34 20
4 -3 -8 60597.2 2380.23 46
4 -3 -8 53561.3 2352.6 41
4 -3 -7 12251.5 583.644 20
4 -3 -7 12945.8 571.436 41
4 -3 -7 13394 593.397 46
4 -3 -7 13719.8 611.518 28
4 -3 -6 16523.3 755.648 37
4 -3 -6 18059.1 777.44 38
4 -3 -6 17427.6 746.656 45
4 -3 -6 17748.5 746.286 27
4 -3 -6 18006.8 932.19 11
4 -3 -5 1109.34 91.6644 20
4 -3 -5 1051.85 69.5616 45
4 -3 -5 919.655 87.796 37
4 -3 -5 1146.96 93.9945 38
4 -3 -5 1036.7 70.2091 27
4 -3 -5 1004.95 170.884 11
4 -3 -4 -2.82919 44.8184 23
4 -3 -4 -5.41224 30.2215 45
4 -3 -4 26.6185 36.171 39
4 -3 -4 13.8193 33.1953 27
4 -3 -4 -3.1646 47.859 20
4 -3 -4 17.1488 35.8405 18
4 -3 -4 51.4737 96.7017 11
4 -3 -3 1333.16 160.915 13
4 -3 -2 14595.6 631.248 4
4 -3 -2 13911.9 775.173 11
4 -3 -2 13468.8 734.796 13
4 -3 -1 945.84 161.981 11
4 -3 -1 956.858 146.784 13
4 -3 0 32317.7 1378.97 4
4 -3 0 32614.3 1530.65 11
4 -3 0 32622.4 1519.89 13
4 -3 1 2843.63 156.163 15
4 -3 1 3451.69 174.294 4
4 -3 1 3274.07 276.178 11
4 -3 1 3491.83 287.314 13
4 -3 2 4689.97 242.461 15
4 -3 2 5655.9 256.718 4
4 -3 2 5139.96 355.337 11
4 -3 3 9860.15 528.374 11
4 -3 3 9048.8 420.337 15
4 -3 4 16094.8 704.598 15
4 -3 4 15442.7 715.654 31
4 -3 4 15131.7 712.8 32
4 -3 4 16674.8 693.042 44
4 -3 5 87.7803 53.4176 40
4 -3 5 53.4607 59.1141 15
4 -3 5 124.586 38.0649 44
4 -3 5 113.373 69.2337 31
4 -3 5 128.992 42.1872 33
4 -3 5 120.228 74.4635 32
4 -3 6 26605.4 1066.44 15
4 -3 6 22586.1 1053.86 40
4 -3 6 24213.8 1069.34 31
4 -3 6 24266.5 1070.69 32
-4 3 -7 12290 535.582 14
4 -3 7 11023 537.049 40
4 -3 7 11708.2 549.873 31
-4 3 -8 5598.77 267.753 14
4 -3 8 5091.75 275.619 31
4 -3 8 4655.14 266.702 40
4 -3 9 703.228 85.0845 31
4 -3 9 840.687 107.235 32
-4 3 -9 769.932 82.596 14
4 -3 9 565.136 82.4488 40
4 -3 10 1014.49 108.718 32
4 -3 10 861.949 80.0312 31
-4 3 -10 899.965 85.8006 14
4 -3 11 1007.33 102.587 32
-4 3 -11 969.945 83.6734 14
-4 3 -12 114.517 43.6807 14
4 -2 -13 953.805 70.8716 28
4 -2 -13 1060.77 60.7788 25
4 -2 -12 4260.28 216.901 28
4 -2 -12 3520.82 196.916 55
4 -2 -11 92.4155 71.2596 22
4 -2 -11 194.089 81.0002 28
4 -2 -11 158.028 58.6014 46
4 -2 -10 14338.4 609.162 46
4 -2 -10 14109.3 602.181 35
4 -2 -10 14586.6 633.743 28
4 -2 -10 14125.2 618.588 22
4 -2 -9 9917.72 462.631 46
4 -2 -9 8931.44 435.918 52
4 -2 -9 9650.62 458.609 35
4 -2 -9 10549.1 489.144 28
4 -2 -9 9645.02 470.805 22
4 -2 -8 30928.8 1487.03 35
4 -2 -8 33359.9 1477.31 52
4 -2 -8 36551.2 1509.65 22
4 -2 -8 33916.5 1496.68 20
4 -2 -8 36459.8 1481.49 41
4 -2 -8 38715 1505.48 46
4 -2 -7 198.843 67.0207 35
4 -2 -7 155.818 57.7282 37
4 -2 -7 212.796 58.2694 52
4 -2 -7 195.393 84.1819 28
4 -2 -7 271.764 67.4832 41
4 -2 -6 59002 2447.32 11
4 -2 -6 55831.5 2265.46 41
4 -2 -6 53296.9 2281.97 46
4 -2 -6 55960.5 2251.09 45
4 -2 -6 52149.2 2265.22 52
4 -2 -6 49702.4 2264.94 37
4 -2 -6 52708.4 2251.95 27
4 -2 -6 56169.8 2301.24 28
4 -2 -6 55317.7 2279.15 20
4 -2 -5 47554.2 1942.49 20
4 -2 -5 47081.9 1948.12 46
4 -2 -5 46683.7 1918.22 45
4 -2 -5 44825.2 1937.94 37
4 -2 -5 44015.6 1941.16 38
4 -2 -5 44755.7 1920.26 27
4 -2 -5 47439.8 1962.15 28
4 -2 -5 45534.9 2096.74 11
4 -2 -4 79.8132 32.617 27
4 -2 -4 82.9341 37.9402 18
4 -2 -4 175.637 102.665 11
4 -2 -3 15930.2 810.983 2
4 -2 -3 16147.9 832.064 11
4 -2 -3 14517.5 781.14 13
4 -2 -2 -13.6975 82.184 2
4 -2 -2 12.2713 65.6113 13
4 -2 -1 248.753 105.693 11
4 -2 -1 154.855 85.3926 13
4 -2 0 6900.16 442.426 2
4 -2 0 7140.24 446.875 11
4 -2 1 25314 1095.88 2
4 -2 1 24379.5 1078.2 11
4 -2 2 64715.8 2590.09 2
4 -2 2 66796.6 2572.07 11
4 -2 2 60589 2595.76 13
4 -2 3 444.844 123.354 13
4 -2 3 387.554 62.5975 15
4 -2 4 9916.49 439.601 44
4 -2 4 10049.3 453.565 15
4 -2 4 9438.41 456.905 32
4 -2 4 9945.46 613.576 13
4 -2 5 2381.26 142.672 33
4 -2 5 2870.88 162.624 15
4 -2 5 2597.08 166.908 32
4 -2 5 2683.62 138.922 44
4 -2 5 2253.78 147.953 40
4 -2 6 202.205 67.0948 15
4 -2 6 183.105 56.9792 40
4 -2 6 234.295 77.166 32
-4 2 -6 218.725 58.1961 14
-4 2 -7 1560.65 114.527 14
4 -2 7 1459.68 118.833 40
4 -2 7 1528.64 132.184 31
4 -2 7 1795.43 140.341 32
-4 2 -8 15906.1 688.658 14
4 -2 8 15296.6 705.42 31
4 -2 8 15063.3 692.46 40
4 -2 9 606.854 84.947 31
-4 2 -9 626.395 77.9299 14
4 -2 9 600.463 80.7424 40
4 -2 10 13.7038 49.9792 31
4 -2 10 -49.6797 72.7406 32
-4 2 -10 -10.2423 52.107 14
4 -2 10 39.3377 52.6868 40
-4 2 -11 988.677 83.945 14
4 -2 11 1034 100.847 32
4 -2 12 30.3727 53.1682 32
4 -2 13 3221.89 146.12 18
4 -1 -13 149.917 31.32 42
4 -1 -13 288.623 48.4132 28
4 -1 -12 246.342 68.2497 28
4 -1 -12 191.99 63.6258 55
4 -1 -11 980.399 116.615 28
4 -1 -11 927.886 104.008 55
4 -1 -10 12628.3 587.213 52
4 -1 -10 14030 606.255 35
4 -1 -10 12934.4 606.422 46
4 -1 -10 13860.9 631.804 28
4 -1 -10 12610.9 613.148 22
4 -1 -9 220.988 67.8743 52
4 -1 -9 236.702 55.2537 54
4 -1 -9 303.525 90.6733 35
4 -1 -9 275.358 78.8875 46
4 -1 -9 242.197 94.4947 28
4 -1 -9 304.204 86.2348 22
4 -1 -8 10235 473.345 52
4 -1 -8 9329.75 458.537 37
4 -1 -8 9653.27 479.317 35
4 -1 -8 9785.23 464.837 41
4 -1 -8 11112.3 488.859 46
4 -1 -8 10649.2 507.087 28
4 -1 -8 10691.6 494.148 22
4 -1 -7 2460.7 163.46 35
4 -1 -7 2396.2 149.445 41
4 -1 -7 2534.74 156.39 52
4 -1 -7 2202.86 156.059 20
4 -1 -7 2523.54 170.148 22
4 -1 -6 14955.6 638.702 52
4 -1 -6 14270.7 645.442 46
4 -1 -6 14312.4 611.314 45
4 -1 -6 13412.9 635.9 35
4 -1 -6 14454.9 665.144 28
4 -1 -6 14113.2 649.713 22
4 -1 -6 14190.3 642.724 20
4 -1 -5 23226.6 1057.01 11
4 -1 -5 21377.2 889.864 41
4 -1 -5 20725.3 904.487 46
4 -1 -5 22000.2 875.212 45
4 -1 -5 19397 1009.61 2
4 -1 -5 19511.8 893.556 52
4 -1 -5 20365.3 878.73 27
4 -1 -5 20439.8 920.847 28
4 -1 -5 20323.2 899.847 20
4 -1 -5 18849.1 904.067 22
4 -1 -4 3022.21 271.649 11
4 -1 -4 3005.2 273.568 2
4 -1 -4 3110.01 154.011 27
4 -1 -3 1641.19 197.013 11
4 -1 -3 1429.75 161.819 13
4 -1 -3 1487.13 191.703 2
4 -1 -2 4230.56 325.707 2
4 -1 -1 155.157 92.0177 11
4 -1 0 3628.93 280.845 11
4 -1 0 3055.15 258.293 13
4 -1 0 3273.69 279.631 2
4 -1 1 7790.19 473.144 13
4 -1 1 7803.16 486.443 2
4 -1 2 16349.3 863.858 13
4 -1 2 17536.9 883.402 2
4 -1 3 5981.99 415.576 13
4 -1 3 6246.62 412.852 2
4 -1 4 41175.6 1976.39 13
4 -1 4 44058.6 1807.75 44
-4 1 -4 41948.9 1802.61 14
4 -1 4 42204.1 1816.59 33
4 -1 4 43665.7 1811.9 36
4 -1 4 42007.2 1818.44 32
4 -1 4 46965.3 1964.93 2
4 -1 5 1503.79 96.3345 44
4 -1 5 1402.08 102.957 40
-4 1 -5 1456.3 99.9158 14
4 -1 5 1352.39 117.005 32
4 -1 5 1574.08 210.498 13
4 -1 5 1457.33 106.176 33
-4 1 -6 2652 149.647 14
4 -1 6 2370.8 151.867 40
4 -1 6 2191.74 263.321 13
4 -1 6 2593.1 166.76 32
4 -1 7 3354.15 192.731 40
4 -1 7 3537.5 207.049 32
-4 1 -7 3489.97 187.275 14
4 -1 8 1025.02 89.6867 24
-4 1 -8 1125.86 110.028 34
4 -1 8 1126.17 101.446 40
4 -1 8 1176.89 116.177 32
-4 1 -8 1288.08 100.274 14
4 -1 9 878.913 73.4227 24
4 -1 9 1051.25 94.1887 40
-4 1 -9 1095.2 105.838 34
-4 1 -9 971.962 92.8979 14
-4 1 -9 934.447 169.51 8
4 -1 9 1073.81 106.391 31
4 -1 10 413.774 65.4208 40
-4 1 -10 361.529 75.3708 34
4 -1 10 284.891 62.8431 31
-4 1 -10 398.582 66.9826 14
4 -1 11 4065.15 202.964 31
-4 1 -11 4356.86 212.592 14
4 -1 12 236.863 56.7531 32
4 -1 12 105.232 28.2324 19
4 0 -13 302.23 49.3962 28
4 0 -13 445.157 46.9381 25
4 0 -13 351.765 49.929 55
4 0 -12 268.676 69.9011 28
4 0 -12 353.465 70.5883 55
4 0 -11 2341.09 174.052 28
4 0 -11 2543.79 145.797 52
4 0 -11 2294.86 161.474 55
4 0 -10 28429.5 1254.06 28
4 0 -10 29324.3 1223.68 52
4 0 -10 26779.6 1234.82 55
4 0 -9 10184.6 500.351 46
4 0 -9 11140.4 498.92 52
4 0 -9 10682.9 526.259 28
4 0 -9 9797.05 506.067 22
4 0 -8 50583.6 2150.19 46
4 0 -8 48752.8 2142.56 52
4 0 -8 49942.6 2122.47 54
4 0 -8 54214.4 2178.77 28
4 0 -8 50731.9 2146.46 35
4 0 -8 49400.2 2155.03 22
4 0 -7 199.955 75.9016 52
4 0 -7 41.0164 53.3193 54
4 0 -7 98.7527 61.7773 53
4 0 -7 16.2679 78.5796 22
4 0 -6 6618.86 316.946 52
4 0 -6 6006.7 320.437 55
4 0 -6 6637.28 306.138 54
4 0 -6 6138.02 314.406 53
4 0 -6 6148.81 316.966 46
4 0 -6 6642.67 303.593 41
4 0 -6 5689.82 400.109 2
4 0 -6 6518.04 343.229 28
4 0 -6 5669.26 311.93 20
4 0 -6 5876.6 322.135 22
4 0 -5 10310 482.192 52
4 0 -5 9774.65 485.045 55
4 0 -5 10705.3 479.523 54
4 0 -5 11344 490.99 53
4 0 -5 11303.4 473.29 41
4 0 -5 10505.7 487.435 46
4 0 -5 10533.9 607.393 2
4 0 -5 10354.8 482.786 20
4 0 -5 10210.3 492.698 22
4 0 -5 10654.9 510.423 28
4 0 -5 9788.4 479.007 17
4 0 -4 3561.17 294.224 2
4 0 -4 2848.96 168.805 52
4 0 -4 3297.84 172.611 54
4 0 -4 3273.77 178.876 53
4 0 -4 2868.86 158.782 18
4 0 -3 8207.64 516.976 2
4 0 -2 7304.93 472.947 2
4 0 -2 7205.4 428.67 13
4 0 -1 1616.18 172.603 13
4 0 0 811.77 147.947 2
4 0 0 889.272 134.407 13
4 0 1 48905.6 2219.15 2
4 0 1 49005.1 2183.43 13
4 0 2 643.915 144.137 2
4 0 2 570.676 123.895 13
4 0 3 16724.9 729.837 36
4 0 3 16074.7 853.422 13
4 0 3 17292.9 879.027 2
4 0 4 23512.2 1027.21 44
4 0 4 24512.5 1177.34 13
4 0 4 24194.3 1029.9 36
4 0 4 23529 1035.87 32
4 0 4 26336.7 1186.48 2
4 0 5 1705.78 208.045 2
4 0 5 1541.97 110.767 24
4 0 5 1795.45 111.872 44
4 0 5 1869.6 115.984 36
4 0 5 1730.16 123.815 33
4 0 5 1958.9 133.985 32
4 0 6 829.685 83.8038 33
4 0 6 825.434 83.9034 40
-4 0 -6 865.474 78.7252 14
4 0 6 641.949 139.718 13
4 0 6 1030.88 99.7525 32
4 0 7 519.921 73.5682 40
-4 0 -7 587.41 72.2909 14
4 0 7 618.791 89.5978 32
4 0 8 22.5585 53.7494 40
-4 0 -8 -27.1772 80.5977 34
4 0 8 9.24372 70.2213 32
-4 0 -8 15.7325 104.914 8
-4 0 -8 31.3752 54.8766 14
4 0 9 720.774 79.5273 40
-4 0 -9 440.358 76.9712 16
-4 0 -9 683.413 97.0442 34
4 0 9 577.417 92.3584 32
-4 0 -9 651.113 79.0443 14
4 0 10 2940.94 167.577 40
-4 0 -10 3301.81 180.156 34
4 0 10 3199.44 180.511 31
4 0 10 3468.36 189.572 32
-4 0 -10 2824.72 167.909 16
-4 0 -10 2963.26 169.292 14
4 0 11 2283.61 126.616 31
4 0 12 250.635 34.3667 19
4 1 -13 654.07 61.1486 55
4 1 -13 722.505 56.1648 25
4 1 -12 4687.04 237.202 55
4 1 -12 4783.46 245.926 28
4 1 -12 4838.54 230.339 25
4 1 -12 4203.82 228.946 42
4 1 -11 1723.01 118.789 52
4 1 -11 1487.65 128.436 55
4 1 -11 1473.47 137.887 28
4 1 -10 2476.75 162.021 52
4 1 -10 2139.23 168.051 55
4 1 -10 2352.48 183.815 28
4 1 -9 217.046 83.8841 52
4 1 -9 247.619 95.7779 55
4 1 -9 137.349 86.7668 22
4 1 -9 92.9335 96.4627 28
4 1 -8 13999.1 698.311 52
4 1 -8 15597.9 710.445 55
4 1 -8 15222.6 668.541 54
4 1 -8 15613.8 692.908 53
4 1 -8 15452.9 712.945 22
4 1 -8 16347.1 733.446 28
4 1 -7 19095.5 917.832 52
4 1 -7 20187.3 925.62 55
4 1 -7 21569.7 896.219 54
4 1 -7 21183.9 915.539 53
4 1 -7 20613.9 930.956 22
4 1 -6 3345.66 297.622 2
4 1 -6 3560.35 198.474 41
4 1 -6 3563.71 212.99 46
4 1 -6 3707.6 215.811 52
4 1 -6 3697.17 220.083 55
4 1 -6 3830.94 196.781 54
4 1 -6 3881.16 215.658 53
4 1 -6 3281.62 219.04 22
4 1 -5 9451.63 453.258 52
4 1 -5 10233.4 457.968 53
4 1 -5 9021.74 456.037 55
4 1 -5 10021.3 442.784 54
4 1 -5 9445.02 455.883 46
4 1 -5 9912.98 438.111 41
4 1 -5 9852.11 443.176 6
4 1 -5 9318.3 579.502 2
4 1 -5 9880.43 484.755 28
4 1 -5 8624.18 459.117 22
4 1 -4 2183.02 145.454 46
4 1 -4 2452.84 135.222 41
4 1 -4 2217.37 144.666 52
4 1 -4 1913.32 147.477 55
4 1 -4 2694.68 143.466 54
4 1 -4 2264.59 170.844 28
4 1 -4 2497.59 123.335 27
4 1 -4 2231.11 143.606 6
4 1 -4 2148.22 250.369 2
4 1 -4 2179.87 147.393 17
4 1 -4 2283.31 128.844 18
4 1 -3 3864.34 198.238 54
4 1 -3 3706.5 204.302 53
4 1 -3 3766.26 325.737 2
4 1 -2 801.18 159.375 2
4 1 -1 23325.6 1104.97 13
4 1 0 565.307 135.059 2
4 1 0 679.282 117.345 13
4 1 1 44852.9 2141.08 2
4 1 1 48561.5 2091.94 13
4 1 2 17876.6 795.067 36
4 1 2 19099.6 903.642 13
4 1 2 18913.6 957.506 2
4 1 3 551.453 67.0911 36
4 1 3 455.557 72.9518 17
4 1 3 461.592 109.366 13
4 1 3 401.824 129.66 2
4 1 3 467.627 69.9771 6
4 1 4 27157.5 1348.11 13
4 1 4 30365.3 1247.39 36
4 1 4 28313 1248.03 32
4 1 4 29253.1 1243.65 6
4 1 4 28531.8 1395.8 2
4 1 5 4835.59 235.44 36
4 1 5 4397.95 229.471 44
4 1 5 4690.28 247.196 32
4 1 5 4455.89 353.912 2
4 1 6 7330.84 366.369 33
4 1 6 8225.53 381.402 32
4 1 7 3410.25 193.803 40
4 1 7 3664.77 210.913 32
-4 -1 -7 3943.58 310.843 8
4 1 8 789.121 80.8836 40
-4 -1 -8 749.192 93.5947 16
4 1 8 1000.81 102.565 32
-4 -1 -8 770.324 148.551 8
4 1 9 496.167 81.9067 32
-4 -1 -9 386.663 74.7492 16
4 1 9 447.336 61.2728 40
-4 -1 -9 455.793 92.5567 34
4 1 10 1277.52 104.817 31
4 1 10 1331.62 106.937 32
-4 -1 -10 1079.33 93.6079 16
-4 -1 -10 1425.71 112.771 34
-4 -1 -11 1102.87 86.8157 34
4 1 11 923.957 73.8805 31
4 1 11 1149.32 90.3296 32
4 1 12 89.5115 37.5278 32
4 2 -13 389.72 37.893 25
4 2 -12 5814.67 256.76 52
4 2 -12 5359.66 265.876 55
4 2 -12 5447.34 257.354 25
4 2 -12 5059.91 254.345 42
4 2 -11 5674.63 261.971 52
4 2 -11 4956.37 267.579 55
4 2 -11 4800.65 264.389 42
4 2 -11 5210.93 281.516 28
4 2 -11 4842 254.203 25
4 2 -10 9384.07 459.664 55
4 2 -10 8830.96 439.492 17
4 2 -10 9585.5 477.974 28
4 2 -10 9008.76 446.436 25
4 2 -10 9492.14 465.698 42
4 2 -9 3010.52 205.052 55
4 2 -9 2737.32 181.011 53
4 2 -9 3004.53 218.81 28
4 2 -8 9974.95 490.127 52
4 2 -8 9327.25 490.499 55
4 2 -8 10698.3 483.645 53
4 2 -8 10156.3 516.414 28
4 2 -7 216.341 91.2057 55
4 2 -7 253.047 50.6846 54
4 2 -7 249.519 77.6075 53
4 2 -7 248.459 105.641 28
4 2 -7 334.817 78.5784 25
4 2 -6 16857.7 811.319 55
4 2 -6 18507.4 784.427 54
4 2 -6 19057.7 811.734 53
4 2 -6 18096.1 804.627 25
4 2 -6 17315.2 783.704 6
4 2 -6 18351.1 949.004 2
4 2 -5 89.8528 75.2803 55
4 2 -5 103.616 49.4971 54
4 2 -5 90.4721 122.178 2
4 2 -5 166.921 67.5765 6
4 2 -5 183.662 92.971 28
4 2 -5 69.2099 57.7021 25
4 2 -4 4486.81 237.445 52
4 2 -4 4053.56 243.791 55
4 2 -4 4550.15 224.856 54
4 2 -4 4873.1 246.484 53
4 2 -4 4208.83 219.829 41
4 2 -4 4340.19 241.397 17
4 2 -4 4285.4 366.86 2
4 2 -4 4294.68 233.409 6
4 2 -4 4393.57 267.15 28
4 2 -4 4652.49 238.615 25
4 2 -3 4673.33 235.299 52
4 2 -3 4508.89 225.67 54
4 2 -3 4412.72 235.591 53
4 2 -3 4791.34 383.686 2
4 2 -3 4454.18 235.799 6
4 2 -3 4234.87 237.616 17
4 2 -3 4399.31 208.29 27
4 2 -3 4277.67 260.061 28
4 2 -3 4563.46 238.207 25
4 2 -2 210.963 74.0804 42
4 2 -2 319.165 69.5075 6
4 2 -2 190.322 125.763 2
4 2 -2 197.655 64.9781 17
4 2 -2 237.733 57.2106 25
4 2 -2 217.449 56.3287 52
4 2 -2 235.875 49.5711 54
4 2 -2 224.193 59.6063 53
4 2 -1 11017.8 490.783 25
4 2 -1 10150.8 481.701 53
4 2 -1 10734 485.961 52
4 2 0 400.777 68.7778 52
4 2 0 220.291 116.045 2
4 2 0 447.44 71.3986 6
4 2 1 16878.2 923.662 2
4 2 1 16506.7 754.687 6
4 2 1 17785.8 763.711 17
4 2 1 17983.4 838.34 13
4 2 2 5509.18 275.935 36
4 2 2 5611.2 414.082 2
4 2 2 5580.26 276.13 6
4 2 2 6329.12 288.453 17
4 2 2 5113.9 268.217 18
4 2 2 5077.35 360.131 9
4 2 2 5397.24 338.498 13
4 2 3 18553.1 800.763 36
4 2 3 17302.2 956.158 2
4 2 3 17240.1 793.638 6
4 2 3 19225.1 807.201 17
4 2 4 9636.96 444.706 36
4 2 4 9880.46 444.167 6
4 2 4 9329.43 588.884 2
4 2 4 9403.39 446.774 32
4 2 5 69.425 60.3196 32
4 2 5 -3.35993 47.7897 36
4 2 6 409.285 79.7629 32
4 2 6 417.729 60.4579 36
-4 -2 -6 509.417 81.3859 16
4 2 7 245.625 58.7776 33
4 2 7 247.564 75.252 32
-4 -2 -7 274.421 72.7741 16
4 2 8 685.704 89.9321 32
4 2 8 550.162 61.8722 40
-4 -2 -8 582.426 85.355 16
4 2 9 4584.2 246.343 32
-4 -2 -9 5140.36 255.617 34
-4 -2 -9 4511.16 243.827 16
4 2 10 404.053 66.1645 32
-4 -2 -10 310.194 76.5733 34
-4 -2 -10 268.561 58.1809 16
4 2 11 1771.22 101.597 32
-4 -2 -11 1682.3 100.061 34
4 3 -12 2390.27 129.44 25
4 3 -12 2584.16 132.595 52
4 3 -11 5908.05 299.67 42
4 3 -11 6741.9 301.491 52
4 3 -11 5868.96 291.844 25
4 3 -10 6007.85 304.531 53
4 3 -10 6508.19 315.151 17
4 3 -10 6700.04 346.86 28
4 3 -10 6325.81 311.878 25
4 3 -10 6268.63 326.968 42
4 3 -9 81.768 85.8147 55
4 3 -9 34.6162 64.8425 53
4 3 -9 -13.9019 93.2658 28
4 3 -9 30.3604 60.3883 25
4 3 -9 29.8072 79.9918 42
4 3 -8 4309.45 267.562 55
4 3 -8 5065.36 263.214 53
4 3 -8 4654.53 293.007 28
4 3 -8 4259.78 249.563 25
4 3 -8 4720.94 282.279 42
4 3 -7 17676.9 768.978 52
4 3 -7 15168.8 767.88 55
4 3 -7 17586.6 769.666 53
4 3 -7 16964.4 786.215 42
4 3 -7 17160.8 799.279 28
4 3 -7 16447.7 756.857 25
4 3 -6 3934.36 239.121 42
4 3 -6 3139.13 187.647 6
4 3 -6 3488.2 322.936 2
4 3 -6 3628.06 213.838 52
4 3 -6 3161.92 217.773 55
4 3 -6 3383.15 204.389 25
4 3 -5 8824.07 436.156 42
4 3 -5 7616.89 551.914 2
4 3 -5 8843.95 398.721 6
4 3 -5 8845.65 408.065 52
4 3 -5 8062.38 417.117 55
4 3 -5 8907.99 407.67 25
4 3 -4 419.118 74.5704 52
4 3 -4 422.873 84.4551 53
4 3 -4 486.902 157.965 2
4 3 -4 391.987 78.5792 6
4 3 -4 404.844 84.1609 17
4 3 -4 418.967 101.085 28
4 3 -4 361.859 73.007 25
4 3 -3 166.405 85.3098 42
4 3 -3 130.507 122.681 2
4 3 -3 92.8503 68.4191 6
4 3 -3 146.918 62.1775 25
4 3 -3 71.2946 58.973 52
4 3 -3 122.694 64.1032 53
4 3 -2 308.285 83.6957 42
4 3 -2 259.255 66.1162 52
4 3 -2 336.017 66.1283 53
4 3 -2 196.405 131.584 2
4 3 -2 359.329 81.8426 6
4 3 -2 359.508 67.3424 25
4 3 -1 20929.7 903.678 17
4 3 -1 18976 908.671 42
4 3 -1 19996.3 892.3 53
4 3 -1 21811.5 900.016 52
4 3 0 12085.3 545.356 53
4 3 0 11421.6 558.966 42
4 3 0 11000.8 654.586 9
4 3 0 12331.5 740.226 2
4 3 0 12250.8 553.9 6
4 3 0 12830.1 561.538 17
4 3 1 32293.5 1394.27 42
4 3 1 31241.3 1514.57 9
4 3 1 32234.9 1585.82 2
4 3 1 31824 1387.16 6
4 3 1 33390.2 1394.82 17
4 3 2 25465.2 1071.99 42
4 3 2 24952 1212.81 9
4 3 2 27341.1 1079.41 17
4 3 2 21894.3 1052.52 18
4 3 2 25629 1264.65 2
4 3 2 25527.2 1069.41 6
4 3 3 321.159 65.0216 36
4 3 3 148.875 117.198 9
4 3 3 190.19 55.1594 18
4 3 3 290.293 70.3148 17
4 3 3 319.304 135.726 2
4 3 3 331.165 70.73 6
4 3 4 31079.2 1252.21 36
-4 -3 -4 28069.6 1252.31 16
4 3 4 28237.6 1244.3 6
4 3 4 28387.5 1422.4 2
-4 -3 -5 2503.14 160.188 16
4 3 5 3013.99 148.867 36
4 3 6 8535.06 426.261 32
-4 -3 -6 9135.31 434.118 16
4 3 6 9248.58 412.131 36
4 3 7 1855.07 129.925 32
-4 -3 -7 1803.24 134.613 16
4 3 7 1451.68 114.657 33
4 3 8 3629.96 200.24 32
-4 -3 -8 3507.42 203.449 16
4 3 9 244.99 62.2925 32
-4 -3 -9 187.284 61.3948 16
-4 -3 -9 270.772 79.8991 34
4 3 10 391.935 57.8941 32
-4 -3 -10 307.553 52.5444 16
-4 -3 -10 388.53 71.3703 34
4 3 11 1385.9 80.9207 31
-4 -3 -11 1977.94 95.0675 34
4 4 -12 -5.36409 24.4619 25
4 4 -11 1764.8 107.897 42
4 4 -11 1649.05 102.94 25
4 4 -10 3338.81 185.82 17
4 4 -10 3427.21 187.724 52
4 4 -10 3247.92 179.267 53
4 4 -10 3241.06 191.173 42
4 4 -10 3136.29 176.765 25
4 4 -9 47.2734 68.5593 17
4 4 -9 185.292 78.1998 52
4 4 -9 100.745 67.5844 53
4 4 -9 99.2366 57.0482 25
4 4 -9 53.1719 76.3068 42
4 4 -8 11230.8 520.498 52
4 4 -8 11683.2 523.088 53
4 4 -8 10190.9 504.331 25
4 4 -8 10725.8 532.506 42
4 4 -7 135.895 80.8708 52
4 4 -7 162.944 85.1027 53
4 4 -7 92.2999 65.2824 25
4 4 -7 74.1487 91.6157 42
4 4 -6 1376.69 150.067 42
4 4 -6 1628.73 134.154 52
4 4 -6 1404.73 140.419 17
4 4 -6 1478.99 117.991 6
4 4 -6 1503.32 231.083 2
4 4 -6 1672.22 130.301 25
4 4 -5 5138.91 299.957 42
4 4 -5 4995.61 271.657 52
4 4 -5 4490.42 279.34 53
4 4 -5 5299.52 272.256 25
4 4 -5 4845.05 427.161 2
4 4 -5 5186.6 267.505 6
4 4 -4 4739.33 254.843 52
4 4 -4 4664.42 266.859 53
4 4 -4 4061.79 415.225 2
4 4 -4 4951.43 261.444 6
4 4 -4 4480.42 253.936 25
4 4 -3 1619.93 151.17 42
4 4 -3 1968 143.272 53
4 4 -3 1654.33 126.983 52
4 4 -3 1508.25 133.684 17
4 4 -3 1896.35 141.808 6
4 4 -3 1411.31 254.211 2
4 4 -3 1653.42 130.289 25
4 4 -2 637.307 93.347 17
4 4 -2 659.458 105.441 42
4 4 -2 606.436 185.72 2
4 4 -2 592.826 82.306 52
4 4 -2 676.963 88.191 53
4 4 -1 6399.16 323.689 53
4 4 -1 6554.52 327.585 52
4 4 -1 7224 339.654 17
4 4 -1 6346.34 342.983 42
4 4 -1 6185.5 520.176 2
4 4 -1 6579.71 339.752 6
4 4 -1 6217.59 452.866 9
4 4 0 3691.21 197.845 53
4 4 0 3347.28 214.036 42
4 4 0 3307.96 310.436 9
4 4 0 3299.68 363.006 2
4 4 0 3515.63 212.954 6
4 4 0 3756.53 211.138 17
4 4 1 27762.3 1237.63 42
4 4 1 27100.8 1387.8 9
4 4 1 28268.8 1454.15 2
4 4 1 28413 1233.02 6
4 4 1 29501.6 1236.5 17
4 4 2 25986.1 1134.23 42
4 4 2 24466.3 1291.38 9
4 4 2 28212.7 1137.9 17
4 4 2 25678.3 1339.27 2
4 4 2 24624.9 1126.84 6
4 4 3 12.1807 54.6439 36
4 4 3 56.8757 97.5458 9
4 4 3 84.2521 59.2858 17
4 4 3 -3.85701 59.4092 6
4 4 3 -60.7455 123.268 2
4 4 4 8722.65 404.532 36
4 4 4 7913.25 569.409 9
-4 -4 -4 8753.38 416.457 16
4 4 4 8096.61 560.021 2
4 4 4 8556.86 403.903 6
-4 -4 -5 3627.56 220.069 29
-4 -4 -5 3980.1 228.606 16
4 4 5 4356.79 211.326 36
4 4 6 697.204 82.0906 32
-4 -4 -6 699.469 93.2062 16
4 4 7 179.709 63.0637 32
-4 -4 -7 269.757 70.6643 16
4 4 8 181.496 56.4011 32
-4 -4 -8 229.075 66.1876 16
-4 -4 -9 325.306 57.765 16
-4 -4 -9 391.56 81.2072 34
-4 -4 -10 483.363 45.5971 16
-4 -4 -10 888.119 72.0547 34
4 5 -12 19.2888 18.9243 52
4 5 -11 7343.78 309.164 52
4 5 -11 6293.01 302.889 17
4 5 -10 4204.32 207.896 17
4 5 -10 4287.33 207.945 52
4 5 -10 3659 200.616 53
4 5 -10 4149.4 208.014 42
4 5 -10 3745.42 194.324 25
4 5 -9 57.2806 63.7397 17
4 5 -9 58.4059 61.9791 52
4 5 -9 79.9358 63.1865 53
4 5 -9 48.4784 66.0575 42
4 5 -9 18.3183 48.1987 25
4 5 -8 7833.47 388.559 17
4 5 -8 7780.56 394.772 42
4 5 -8 7343.98 368.357 25
4 5 -8 7703.19 379.272 52
4 5 -8 8565.33 393.175 53
4 5 -7 68.6046 83.854 42
4 5 -7 141.173 63.0316 25
4 5 -7 171.79 74.3403 52
4 5 -6 3313.18 228.937 42
4 5 -6 3507.55 206.006 52
4 5 -6 3830.67 228.951 53
4 5 -6 3038.41 188.906 6
4 5 -6 3562.87 201.201 25
4 5 -5 8018.55 421.732 42
4 5 -5 8134.88 395.125 52
4 5 -5 7485.02 408.396 53
4 5 -5 8023.52 407.592 17
4 5 -5 7889.34 587.666 2
4 5 -5 8060.29 392.754 6
4 5 -5 8375.48 395.066 25
4 5 -4 15.7742 70.1549 17
4 5 -4 74.7032 86.7413 42
4 5 -4 52.8448 66.9337 52
4 5 -4 5.63177 77.9883 53
4 5 -4 203.419 159.163 2
4 5 -4 63.6306 74.2185 6
4 5 -3 2608.73 172.87 17
4 5 -3 2845.31 185.56 6
4 5 -3 2385.09 330.78 2
4 5 -3 2363.22 171.034 53
4 5 -3 2359.82 159.614 52
4 5 -2 5739.87 308.067 17
4 5 -2 5667.79 323.596 42
4 5 -2 6201.29 534.9 2
4 5 -2 6236.7 307.74 53
4 5 -2 5806.2 299.766 52
4 5 -1 11900 522.713 17
4 5 -1 11939.6 533.84 42
4 5 -1 8013.34 694.114 2
4 5 -1 8619.22 510.44 6
4 5 -1 11995.1 507.939 53
4 5 0 3388.22 194.214 53
4 5 0 3408.57 216.199 42
4 5 0 3006.52 320.186 9
4 5 0 3734.46 393.378 2
4 5 0 3646.15 219.574 6
4 5 0 3775.46 212.719 17
4 5 1 5013.42 280.325 42
4 5 1 4387.77 404.155 9
4 5 1 5137.68 459.558 2
4 5 1 5005.62 278.288 6
4 5 1 5489.8 274.492 17
4 5 2 1471.19 233.528 9
4 5 2 1839.58 132.082 17
4 5 2 1712.79 132.776 6
4 5 2 1470.51 244.546 2
4 5 3 18641.9 781.94 36
4 5 3 16603 971.722 9
4 5 3 17244 976.935 2
4 5 3 16829.5 777.861 6
4 5 4 22312.1 927.302 36
-4 -5 -4 22910.1 945.284 16
-4 -5 -4 19872.7 930.252 29
4 5 4 20478.8 925.294 6
-4 -5 -5 186.306 63.7453 29
-4 -5 -5 222.645 72.5738 16
4 5 5 248.207 49.0054 36
-4 -5 -6 12599.5 577.694 16
-4 -5 -7 280.692 66.1503 16
-4 -5 -8 831.996 80.5317 16
-4 -5 -9 39.6371 37.6292 16
-4 -5 -9 -13.0709 54.8703 34
4 5 10 -5.72204 21.2644 31
-4 -5 -10 -14.692 31.6362 34
4 6 -11 2269.15 97.9892 52
4 6 -11 1621.68 93.1455 17
4 6 -10 1191.96 83.0019 53
4 6 -10 1318.24 84.5726 52
4 6 -10 1283.87 79.8571 42
4 6 -10 1154.32 84.0458 17
4 6 -9 38.8726 48.5724 52
4 6 -9 -34.6495 53.3594 53
4 6 -9 29.0657 53.0677 42
4 6 -8 6976.57 346.351 52
4 6 -8 7771.25 364.936 42
4 6 -7 132.701 63.4116 52
4 6 -7 248.22 86.4438 53
4 6 -7 165.009 83.536 42
4 6 -7 163.588 69.2115 17
4 6 -6 3176.9 215.752 42
4 6 -6 3962.22 221.822 53
4 6 -6 3599.14 198.897 52
4 6 -6 2937.77 182.282 6
4 6 -6 3504.29 207.801 17
4 6 -5 44.4557 85.73 42
4 6 -5 49.7634 62.0199 52
4 6 -5 116.977 83.4823 53
4 6 -5 50.2103 67.5616 6
4 6 -5 15.4481 70.1259 17
4 6 -4 757.258 121.184 42
4 6 -4 661.442 106.855 53
4 6 -4 869.109 93.7793 52
4 6 -4 945.552 230.065 2
4 6 -4 883.784 106.385 6
4 6 -4 727.477 100.363 17
4 6 -3 16543.6 750.098 53
4 6 -3 16062.7 736.486 52
4 6 -3 18271.5 1037.92 2
4 6 -3 17325.1 759.058 6
4 6 -3 16137.2 749.857 17
4 6 -2 4303.54 257.392 42
4 6 -2 4134.98 233.66 53
4 6 -2 4127.29 447.637 2
4 6 -2 4291.01 240.585 17
4 6 -1 8703.21 408.537 42
4 6 -1 7422.23 373.874 53
4 6 -1 6845.16 607.819 2
4 6 -1 6809.59 391.85 6
4 6 -1 8942.04 394.022 17
4 6 0 7893.35 371.336 17
4 6 0 7226.42 378.483 6
4 6 0 7423.94 382.046 42
4 6 1 931.451 97.2948 17
4 6 1 872.428 105.397 6
4 6 2 12427 572.383 36
4 6 2 13330.5 574.29 17
4 6 2 11904.8 782.803 2
4 6 2 12078.9 576.705 6
4 6 3 10507 458.271 36
-4 -6 -3 9254.41 457.929 29
4 6 3 9904.09 460.657 6
4 6 4 759.531 70.4262 36
-4 -6 -4 762.177 92.463 16
4 6 4 801.393 80.8874 6
-4 -6 -4 644.577 79.8234 29
-4 -6 -5 105.783 55.5982 29
-4 -6 -5 134.741 63.349 16
-4 -6 -6 2920.46 170.759 16
4 6 7 891.157 73.6193 33
-4 -6 -7 1129.72 89.9796 16
-4 -6 -8 879.202 68.2608 16
-4 -6 -9 289.123 41.32 34
4 7 -10 253.263 28.1309 52
4 7 -9 5807.7 257.131 42
4 7 -9 6050.73 264.176 53
4 7 -8 4502.26 234.187 17
4 7 -8 4770.55 237.763 42
4 7 -8 4718.04 226.713 52
4 7 -7 629.033 80.2685 17
4 7 -7 655.588 88.5781 42
4 7 -7 869.846 92.6156 53
4 7 -7 738.954 75.1978 52
4 7 -6 4117.42 219.282 17
4 7 -6 3855.32 226.599 42
4 7 -6 3454.36 195.809 6
4 7 -6 4123.49 224.221 53
4 7 -6 4062.32 205.904 52
4 7 -5 66.5231 63.2934 17
4 7 -5 160.71 83.6436 42
4 7 -5 46.8387 57.3823 6
4 7 -5 43.7867 54.5405 52
4 7 -5 74.06 72.5995 53
4 7 -4 237.214 72.0448 17
4 7 -4 301.507 93.3858 42
4 7 -4 400.707 78.7052 6
4 7 -4 356.559 65.3523 52
4 7 -4 370.475 84.5206 53
4 7 -3 3693.4 217.643 17
4 7 -3 3953.28 238.021 42
4 7 -3 3602.1 214.177 53
4 7 -3 3951.82 224.367 6
4 7 -2 13538.4 587.056 17
4 7 -2 12060 574.188 53
4 7 -1 12338.8 591.388 53
4 7 -1 14899.8 631.315 42
-4 -7 1 13025.4 591.494 21
4 7 -1 14260.2 608.989 17
4 7 -1 13037 617.546 6
4 7 0 1881.05 130.634 17
4 7 0 2011.32 151.041 6
4 7 1 15872.6 696.382 17
4 7 1 15538.3 709.029 6
4 7 2 26113.8 1119.9 36
4 7 2 27508.7 1129.98 6
-4 -7 -2 24787.7 1118.96 29
4 7 3 31.7334 41.2787 36
-4 -7 -3 9.96394 49.2983 29
4 7 3 25.8708 53.3536 6
-4 -7 -4 683.54 73.4769 29
4 7 4 680.03 70.0704 6
-4 -7 -4 852.814 85.6229 16
-4 -7 -5 293.414 61.9224 16
-4 -7 -6 4964.74 241.609 16
-4 -7 -7 393.32 45.7257 16
4 7 7 284.748 33.4029 33
4 8 -9 334.181 32.624 17
4 8 -8 727.379 62.1273 17
4 8 -8 840.67 64.9426 53
4 8 -7 25.1612 43.1764 17
4 8 -7 15.8915 46.3387 53
4 8 -6 2066.58 130.216 17
4 8 -6 2197.83 139.023 42
4 8 -6 2157.86 134.045 53
4 8 -5 789.543 81.1705 17
4 8 -5 738.181 90.5941 42
4 8 -5 619.959 73.1698 6
4 8 -5 712.506 81.5683 53
4 8 -4 1016.91 92.2587 17
4 8 -4 1076.04 109.082 42
4 8 -4 1066.55 93.5882 6
4 8 -4 896.394 90.5317 53
4 8 -3 211.753 65.5401 6
4 8 -3 179.013 60.6024 17
4 8 -3 121.041 54.382 53
4 8 -2 162.386 57.79 17
-4 -8 2 182.388 63.1419 21
4 8 -2 165.923 52.7025 53
-4 -8 1 4565.33 235.502 21
4 8 -1 4814.26 256.962 6
4 8 -1 5144.48 243.787 17
4 8 0 2639.07 161.559 6
4 8 0 2425.59 142.769 17
4 8 1 7341.09 349.692 36
4 8 1 7816.15 362.38 6
4 8 2 2208.64 126.309 36
4 8 2 2486.25 141.696 6
4 8 3 1189.49 86.8737 6
-4 -8 -3 1269.28 97.0495 16
-4 -8 -4 11838.3 525.308 16
-4 -8 -5 1811.2 106.499 16
4 8 6 109.372 28.5886 33
-4 -9 7 846.134 50.5301 21
4 9 -7 651.141 46.5883 17
4 9 -6 1124.81 71.7167 53
-4 -9 6 1173.33 72.1024 21
4 9 -6 933.863 67.3267 17
4 9 -5 74.565 38.538 53
-4 -9 5 95.3494 44.5108 21
4 9 -5 70.363 38.6695 17
4 9 -4 1568.04 97.7298 17
-4 -9 4 1766.37 101.161 21
4 9 -4 1531.39 100.842 6
4 9 -3 213.681 44.6865 17
-4 -9 3 243.131 52.4871 21
4 9 -3 231.553 54.6204 6
-4 -9 2 1421.71 91.4544 21
4 9 -2 1346.59 85.4371 17
-4 -9 1 37.9928 42.4318 21
4 9 -1 50.4527 50.8564 6
4 9 0 283.165 56.6584 6
4 9 0 305.731 47.1199 36
4 9 1 10954.3 424.252 6
4 9 1 8570.55 406.033 36
4 9 2 125.407 42.1137 6
-4 -9 -2 108.087 44.2198 16
-4 -9 -3 571.428 54.6462 16
-4 -9 -4 4884.51 218.645 16
4 10 -4 322.111 31.8071 36
4 10 -3 28.4774 24.0456 36
4 10 -3 41.9779 28.732 6
4 10 -2 83.9719 24.3692 36
4 10 -1 2580.27 134.315 36
4 10 -1 4248.57 153.651 6
4 10 0 2247.64 113.835 6
4 10 1 1758.52 93.3549 33
4 10 1 2057.52 94.5884 6
5 -13 -1 1105.75 59.8235 20
5 -13 -1 1154.4 63.3216 38
5 -13 0 599.135 44.1086 38
5 -13 0 726.343 45.411 20
5 -13 1 2355.71 95.2598 48
5 -13 1 2194.91 96.9619 20
5 -13 2 5373.36 221.223 48
5 -13 2 4671.37 221.869 20
5 -12 -4 218.451 35.1859 38
5 -12 -4 179.148 27.8075 20
5 -12 -3 942.227 63.7557 20
5 -12 -2 386.602 46.9104 20
5 -12 -1 4590.9 193.118 48
5 -12 -1 4166.18 196.562 4
5 -12 -1 4425.72 194.101 20
5 -12 0 5594.56 237.057 48
5 -12 0 4529.47 226.878 23
5 -12 1 2028.64 110.799 48
5 -12 1 1921.69 110.303 23
5 -12 1 1854.19 114.86 4
5 -12 2 3092.71 151.17 48
5 -12 2 2754.85 150.443 23
5 -12 2 2926.25 153.428 4
5 -12 3 1339.07 81.7511 48
5 -12 3 1346.89 86.2702 23
5 -12 3 1171.56 80.5043 4
5 -12 4 1118.31 76.22 23
5 -12 4 1219.77 73.9144 48
5 -12 5 255.635 32.3018 48
5 -12 6 -7.88784 17.4875 23
5 -12 6 11.7419 14.6368 48
5 -11 -7 341.775 28.7522 46
5 -11 -6 1485.36 83.9622 38
5 -11 -6 1308.28 74.7584 20
5 -11 -5 1675.49 101.508 38
5 -11 -5 1636.1 94.7871 20
5 -11 -4 245.532 46.1619 20
5 -11 -3 3023.47 167.756 4
5 -11 -3 3440.94 170.989 20
5 -11 -2 4323.55 204.13 48
5 -11 -2 3956.63 206.116 4
5 -11 -2 3569.91 187.409 23
5 -11 -2 4092.81 203.587 20
5 -11 -1 5540.17 257.291 48
5 -11 -1 4972.69 249.275 23
5 -11 -1 5177.73 263.061 4
5 -11 0 1497.18 108.907 23
5 -11 0 1762.49 111.888 48
5 -11 1 55.7807 45.3156 48
5 -11 1 91.8662 52.9538 23
5 -11 1 84.9827 50.1044 4
5 -11 2 6731.9 320.88 23
5 -11 2 6628.53 320.879 4
5 -11 3 3070.28 151.343 47
5 -11 3 2604.19 155.585 4
5 -11 3 2777.19 161.216 23
5 -11 4 1786.72 111.449 4
5 -11 4 1916.37 120.823 23
5 -11 4 1617.05 106.785 15
5 -11 5 894.911 71.9719 15
5 -11 5 1304.7 74.3645 47
5 -11 6 4735.79 237.424 23
5 -11 6 5539 233.601 47
5 -11 7 16.6693 23.7219 23
5 -10 -8 106.995 26.881 46
5 -10 -7 1046.02 71.5369 20
5 -10 -7 827.145 68.9325 46
5 -10 -6 659.33 62.0575 20
5 -10 -6 776.019 71.5461 38
5 -10 -5 742.383 61.1632 41
5 -10 -5 921.021 74.405 20
5 -10 -4 64.4697 45.2311 4
5 -10 -4 70.6421 49.3075 20
5 -10 -3 44.1426 48.3066 48
5 -10 -3 -36.2307 52.8716 4
5 -10 -3 68.0754 42.0671 23
5 -10 -3 45.5367 50.4786 20
5 -10 -2 125.208 53.0878 48
5 -10 -2 115.138 52.5206 23
5 -10 -2 141.493 61.6704 4
5 -10 -1 4558.02 261.586 4
5 -10 -1 4716.83 249.53 23
5 -10 0 5335.04 267.356 48
5 -10 0 5118.09 268.946 23
5 -10 0 5218.32 252.979 39
5 -10 1 92.0472 50.5344 47
5 -10 1 183.177 61.4297 4
5 -10 1 156.598 67.4512 23
5 -10 1 166.497 47.817 39
5 -10 2 23052.2 948.383 47
5 -10 2 20044.1 955.742 4
5 -10 2 21772.7 960.673 23
5 -10 2 22198.8 937.551 39
5 -10 3 20514 824.375 47
5 -10 3 19774.6 812.847 39
5 -10 3 17461 826.044 4
5 -10 3 19851.4 837.098 23
5 -10 3 17274.3 810.218 24
5 -10 4 318.862 54.4994 47
5 -10 4 247.242 55.5247 15
5 -10 4 323.242 47.1316 39
5 -10 4 273.386 57.4796 4
5 -10 4 246.246 54.4963 24
-5 10 -5 694.83 79.4639 51
5 -10 5 845.181 69.2967 47
5 -10 5 566.449 66.5853 15
5 -10 5 683.411 58.4647 39
5 -10 5 606.167 64.6117 4
5 -10 5 600.551 65.211 24
5 -10 5 684.102 77.5207 23
5 -10 6 6534.58 307.579 15
-5 10 -6 5912.58 305.691 51
5 -10 6 6465.09 304.588 24
5 -10 6 6562.92 309.404 23
-5 10 -7 -47.7076 52.7016 51
5 -10 7 -2.08759 34.8426 15
-5 10 -7 -31.5283 37.0826 14
5 -10 7 -24.3309 31.0605 47
5 -10 7 -7.31267 35.4997 24
5 -10 7 3.63605 34.6525 23
5 -10 8 2136.58 99.4682 47
5 -10 8 1887.88 100.613 24
-5 10 -8 1868.66 102.84 51
5 -9 -9 2931.78 140.843 46
5 -9 -8 5045.88 241.054 20
5 -9 -8 5265.68 244.286 46
5 -9 -7 233.533 49.8549 20
5 -9 -7 176.053 52.1173 46
5 -9 -6 639.168 63.6013 41
5 -9 -6 704.023 71.9574 20
5 -9 -5 467.393 73.1142 38
5 -9 -5 569.296 69.0355 20
5 -9 -4 186.044 59.3411 48
5 -9 -4 134.748 64.7747 38
5 -9 -4 159.315 55.5538 4
5 -9 -4 138.583 46.6262 23
5 -9 -4 233.824 62.1185 20
5 -9 -3 4582.46 239.465 48
5 -9 -3 4812.91 245.428 20
5 -9 -3 4295.8 230.541 23
5 -9 -3 4649.46 246.52 4
5 -9 -2 748.052 75.3657 39
5 -9 -2 635.694 58.5373 45
5 -9 -2 687.081 82.7777 23
5 -9 -2 782.391 95.6668 4
5 -9 -1 747.761 90.0588 23
5 -9 -1 787.36 79.0626 39
5 -9 -1 655.017 57.2093 45
5 -9 -1 456.328 172.774 11
5 -9 -1 781.198 99.4878 4
5 -9 -1 1007.56 249.204 1
5 -9 0 14087.4 581.028 39
5 -9 0 13631.6 584.09 47
5 -9 0 11870.6 553.579 45
5 -9 0 12265.4 799.515 11
5 -9 0 13600.3 597.494 23
5 -9 1 415.702 64.8542 24
5 -9 1 513.562 87.3358 23
5 -9 1 466.158 67.3804 39
5 -9 1 390.878 44.8957 45
5 -9 1 428.475 66.8746 47
5 -9 1 385.176 150.292 11
5 -9 1 312.29 71.4492 4
5 -9 1 348.312 193.727 1
5 -9 2 479.209 49.1985 45
5 -9 2 674.16 78.4968 47
5 -9 2 662.043 84.4136 4
5 -9 2 738.305 205.47 1
5 -9 2 519.411 71.4993 24
5 -9 2 645.096 97.7963 23
5 -9 2 580.117 76.7221 39
5 -9 3 7031.93 322.196 47
5 -9 3 6302.25 324.08 4
5 -9 3 6116.48 312.977 24
5 -9 3 6502.79 317.595 39
5 -9 4 3334.74 177.449 47
5 -9 4 2996 171.837 39
5 -9 4 2731.87 170.335 4
5 -9 4 2762.42 169.584 24
-5 9 -5 1272.35 121.44 51
5 -9 5 1684.04 112.686 47
5 -9 5 1337.7 105.083 15
5 -9 5 1500.21 110.333 39
5 -9 5 1426.91 103.541 4
5 -9 5 1592.11 112.137 24
5 -9 5 1316.52 114.034 23
5 -9 6 1853.55 116.749 47
5 -9 6 1650.38 112.993 15
5 -9 6 1669.2 113.151 39
-5 9 -6 1647.3 131.548 51
5 -9 6 1783.66 117.278 24
5 -9 6 1628.87 115.477 23
5 -9 7 345.079 52.3577 47
5 -9 7 265.842 52.2989 15
5 -9 7 248.342 46.9167 39
-5 9 -7 250.954 78.3099 51
5 -9 7 265.623 52.5102 24
5 -9 7 182.936 47.4568 23
5 -9 8 3191.53 153.129 47
5 -9 8 3289 157.412 15
-5 9 -8 3604.85 160.24 14
-5 9 -8 3019.05 164.179 51
5 -9 8 3288.01 155.253 24
-5 9 -9 9095.82 401.717 51
5 -9 9 9643.83 399.998 24
5 -9 9 8834.82 396.368 47
5 -8 -10 3374.16 156.214 28
5 -8 -10 3876.04 153.48 46
5 -8 -9 2493.43 130.332 46
5 -8 -9 2197.7 135.106 28
5 -8 -8 2254.57 112.76 41
5 -8 -8 1854.26 124.162 46
5 -8 -8 2365.27 130.376 20
5 -8 -8 1689.08 130.782 28
5 -8 -7 1330.54 85.1342 41
5 -8 -7 964.904 91.3253 20
5 -8 -6 5794.96 272.526 41
5 -8 -6 6007.57 287.913 20
5 -8 -6 5434.41 290.024 38
5 -8 -5 643.748 85.2795 38
5 -8 -5 565.193 83.3266 30
5 -8 -5 621.036 80.2461 20
5 -8 -4 134.753 57.1507 4
5 -8 -4 168.488 54.7175 23
5 -8 -4 183.024 65.3444 20
5 -8 -4 200.062 71.4369 38
5 -8 -4 213.709 63.5948 30
5 -8 -4 380.909 170.46 11
5 -8 -3 10504.9 495.952 45
5 -8 -3 11909.4 530.337 20
5 -8 -3 11376 516.225 39
5 -8 -3 11668.2 520.089 23
5 -8 -3 12397.7 534.979 4
5 -8 -2 1799.99 129.581 23
5 -8 -2 1660.79 120.176 39
5 -8 -2 1681.11 124.293 48
5 -8 -2 1610.08 100.497 45
5 -8 -2 1682.44 280.751 11
5 -8 -2 2065.82 143.327 4
5 -8 -2 1812.02 288.369 1
5 -8 -1 1377.62 120.845 23
5 -8 -1 1463.26 110.04 39
5 -8 -1 1394.64 90.3676 45
5 -8 -1 1522.51 116.202 48
5 -8 -1 1491.22 265.829 11
5 -8 -1 1592.76 133.394 4
5 -8 -1 1633.59 291.689 1
5 -8 0 15943.4 695.121 39
5 -8 0 16925.4 698.486 47
5 -8 0 14798.3 670.864 45
5 -8 0 14870.7 924.846 11
5 -8 0 13722.5 835.121 13
5 -8 0 17316.8 714.844 23
5 -8 0 14780.8 687.047 24
5 -8 1 3181.53 183.373 24
5 -8 1 3263.66 203.679 23
5 -8 1 3265.08 188.93 39
5 -8 1 3594.35 189.685 47
5 -8 1 2937.45 160.688 45
5 -8 1 2917.95 324.927 11
5 -8 1 3303.6 315.902 13
5 -8 1 3069.71 198.46 4
5 -8 1 2772.71 352.809 1
5 -8 2 6926.43 356.319 24
5 -8 2 7493.37 364.397 39
5 -8 2 7957.93 364.344 47
5 -8 2 6883.32 504.561 11
5 -8 2 6768.94 518.76 13
5 -8 2 7515.45 372.939 4
5 -8 2 7011.13 572.633 1
5 -8 3 4063.87 227.865 24
5 -8 3 4228.34 229.74 47
5 -8 3 4180.77 234.114 39
5 -8 3 4061.3 383.111 13
5 -8 3 4265.27 232.882 4
5 -8 3 4275.34 402.313 1
5 -8 4 826.962 87.3473 15
5 -8 4 856.827 92.427 24
5 -8 4 1096.87 105.295 39
5 -8 4 682.955 181.052 13
5 -8 4 886.275 88.82 4
5 -8 5 6574.45 325.625 15
-5 8 -5 6455.55 335.85 51
5 -8 5 6997.68 336.883 39
5 -8 5 6382.06 321.042 4
5 -8 5 6944.2 333.489 24
5 -8 5 6643.03 335.73 23
5 -8 6 2012.13 148.337 39
5 -8 6 2206.88 141.709 15
-5 8 -6 2207.21 164.368 51
5 -8 6 2491.76 151.809 24
5 -8 6 2405.62 147.094 23
5 -8 7 275.532 67.6482 39
5 -8 7 438.456 65.2567 15
-5 8 -7 365.921 95.8632 51
5 -8 7 458.646 68.6205 24
5 -8 7 374.642 57.3066 23
-5 8 -8 -59.5087 79.9975 51
5 -8 8 -10.6732 44.9478 39
5 -8 8 37.6682 45.1186 15
-5 8 -8 -2.86995 44.1982 14
5 -8 8 -2.83623 46.0519 24
-5 8 -9 8938.63 343.537 14
-5 8 -9 8148.9 350.424 51
5 -8 9 8676.52 342.239 24
-5 8 -10 1747.88 98.5302 51
5 -8 10 1844.99 91.0451 24
5 -8 10 1513.82 86.0557 47
5 -7 -10 2188.68 118.477 46
5 -7 -10 2140.75 128.647 28
5 -7 -9 1748.55 109.204 46
5 -7 -9 1501.41 105.666 20
5 -7 -9 1677.13 120.003 28
5 -7 -8 6528.71 314.543 46
5 -7 -8 6396.84 296.017 41
5 -7 -8 6241.65 325.556 28
5 -7 -8 6487.83 311.728 20
5 -7 -7 148.343 63.7718 38
5 -7 -7 219.488 59.6923 20
5 -7 -7 195.225 77.8428 28
5 -7 -7 263.441 58.8503 41
5 -7 -6 553.18 82.1353 38
5 -7 -6 488.771 76.478 20
5 -7 -5 1948.8 135.513 20
5 -7 -5 1919.21 135.525 38
5 -7 -5 1906.65 143.003 30
5 -7 -5 1649.18 255.381 11
5 -7 -4 5267.29 472.691 11
5 -7 -4 5342.43 259.844 48
5 -7 -4 4803.89 236.205 45
5 -7 -4 4929.14 251.164 23
5 -7 -4 5180.82 266.192 38
5 -7 -4 4349.98 257.608 30
5 -7 -4 5147.71 229.67 27
5 -7 -4 4674.29 255.974 4
5 -7 -3 5974.87 286.491 48
5 -7 -3 5717.48 263.443 45
5 -7 -3 5564.39 283.909 23
5 -7 -3 5750.53 283.214 39
5 -7 -3 5258.96 259.944 27
5 -7 -3 5609.88 292.599 4
5 -7 -2 371.247 75.39 23
5 -7 -2 353.233 70.0318 39
5 -7 -2 468.79 55.8385 45
5 -7 -2 473.293 70.7298 48
5 -7 -2 447.254 68.2146 47
5 -7 -2 540.234 183.567 11
5 -7 -2 369.156 124.875 13
5 -7 -2 423.989 81.1473 4
5 -7 -1 11873.7 532.462 23
5 -7 -1 11327.7 517.343 24
5 -7 -1 11740.1 524.193 39
5 -7 -1 10824.3 501.05 45
5 -7 -1 11756.2 521.424 47
5 -7 -1 10363.7 746.069 11
5 -7 -1 11190.7 674.223 13
5 -7 -1 11994.1 774.472 1
5 -7 0 30433 1290.88 23
5 -7 0 29383.6 1274.61 24
5 -7 0 28351.3 1509.04 11
5 -7 0 30047.1 1466.86 13
5 -7 0 28994.5 1295.96 4
5 -7 0 29921.5 1282.18 39
5 -7 1 3100.93 181.079 24
5 -7 1 3286.45 198.894 23
5 -7 1 3039.73 318.075 11
5 -7 1 3028.82 315.365 13
5 -7 1 2759.6 188.199 4
5 -7 1 3029.22 352.887 1
5 -7 1 2884.71 184.129 39
5 -7 2 13982.1 617.209 24
5 -7 2 11877.7 761.084 11
5 -7 2 12994.5 811.585 13
5 -7 2 13205 623.231 4
5 -7 2 13322.7 841.666 1
5 -7 2 13921.9 623.818 39
5 -7 3 101.931 66.3258 24
5 -7 3 128.074 82.5601 23
5 -7 3 97.7479 72.9239 39
5 -7 3 197.836 129.874 13
5 -7 3 186.31 61.2637 4
5 -7 4 25414.4 1058.35 4
-5 7 -4 23057.9 1056 51
5 -7 4 23798.2 1041.66 18
5 -7 4 24585.5 1055.07 15
5 -7 4 26583 1070.37 24
5 -7 4 22053.9 1065.69 23
5 -7 4 25977.2 1331.28 13
5 -7 5 3277.32 187.354 18
5 -7 5 3805.66 204.584 15
5 -7 5 3623.94 388.176 13
5 -7 5 3731.98 217.804 24
5 -7 5 3675.28 211.243 23
5 -7 6 4147.73 223.582 24
5 -7 6 3890.33 208.955 23
5 -7 6 3832.29 206.404 43
5 -7 6 3764.09 209.959 15
5 -7 6 3542.13 196.048 18
5 -7 7 1301.6 100.151 15
5 -7 7 1248.18 106.28 24
5 -7 7 1111.96 85.8668 23
5 -7 8 1644.46 113.996 15
-5 7 -8 1724.74 113.628 14
5 -7 8 1854.61 119.242 24
-5 7 -9 5440.38 258.302 14
-5 7 -9 5372.77 274.983 51
-5 7 -10 1034.56 64.6191 14
-5 7 -10 925.76 83.479 51
-5 7 -11 2308.24 96.8552 51
5 -7 11 2278.47 91.0668 24
5 -6 -11 2037.19 107.297 46
5 -6 -10 5841.29 294.338 28
5 -6 -10 6054.77 282.475 46
5 -6 -9 159.993 69.0139 28
5 -6 -9 144.285 52.9092 46
5 -6 -9 210.176 55.8055 20
5 -6 -8 569.496 73.9852 41
5 -6 -8 174.93 67.4012 46
5 -6 -8 446.862 71.2266 20
5 -6 -8 341.158 83.8256 28
5 -6 -8 234.179 63.9085 22
5 -6 -7 1302.68 98.334 41
5 -6 -7 1030.76 105.553 38
5 -6 -7 1291.18 128.245 28
5 -6 -7 1105.18 103.623 22
5 -6 -7 1146.34 100.818 20
5 -6 -6 67.4214 65.3796 20
5 -6 -6 53.78 74.4045 38
5 -6 -6 90.0324 76.1885 28
5 -6 -6 21.1561 113.146 11
5 -6 -5 381.677 165.169 11
5 -6 -5 1805.9 92.6251 27
5 -6 -5 1955.92 106.33 45
5 -6 -4 6695.97 532.043 11
5 -6 -4 6788.1 322.706 48
5 -6 -4 6427.49 301.821 45
5 -6 -4 6808.75 328.115 38
5 -6 -4 6227.77 325.747 30
5 -6 -4 6370.79 299.251 27
5 -6 -4 7047.16 322.921 23
5 -6 -3 15602.9 658.78 4
5 -6 -3 14693.8 648.56 23
5 -6 -3 14706.9 628.415 45
5 -6 -3 14351.8 644.858 48
5 -6 -3 14598.5 651.339 20
5 -6 -3 13445.9 626.645 27
5 -6 -3 14300.2 781.828 13
5 -6 -2 12228.1 555.518 23
5 -6 -2 11514.4 531.332 45
5 -6 -2 12224 548.575 48
5 -6 -2 12031.4 545.802 47
5 -6 -2 12049.7 536.422 18
5 -6 -2 12283.6 550.513 39
5 -6 -2 11367.2 780.164 11
5 -6 -2 11918.3 690.726 13
5 -6 -2 13221.7 567.104 4
5 -6 -1 11484.4 516.554 47
5 -6 -1 11179.8 504.263 18
5 -6 -1 11640.8 524.579 39
5 -6 -1 10484.5 733.306 11
5 -6 -1 11198.2 682.124 13
5 -6 -1 11246.1 527.031 23
5 -6 -1 11505.8 520.549 24
5 -6 0 10440.7 501.505 24
5 -6 0 11048.5 512.388 23
5 -6 0 10937.2 501.18 47
5 -6 0 11076.4 489.648 18
5 -6 0 10790.3 508.939 39
5 -6 0 10721 493.13 33
5 -6 0 11060.4 707.023 11
5 -6 0 10535.4 669.461 13
5 -6 0 11662.4 520.03 4
5 -6 1 10774.4 506.57 4
5 -6 1 11294.1 485.629 50
5 -6 1 10659.8 493.352 47
5 -6 1 10794.6 503.723 39
5 -6 1 11419.5 485.307 33
5 -6 1 10841 497.179 24
5 -6 1 10688.3 673.737 11
5 -6 1 10876 686.678 13
5 -6 1 10569.9 482.244 18
5 -6 1 9353.87 478.63 15
5 -6 2 3241.37 189.942 4
5 -6 2 2951.69 183.319 19
5 -6 2 2722.43 170.447 15
5 -6 2 3051.94 172.995 18
5 -6 2 3357.92 172.471 50
5 -6 2 2981.61 167.229 33
5 -6 2 2632.83 283.36 11
5 -6 2 2632.99 320.746 13
5 -6 2 2908.83 182.909 24
5 -6 2 3391.69 197.245 23
5 -6 3 934.877 96.1422 4
5 -6 3 900.022 97.9131 19
5 -6 3 870.429 93.4425 18
5 -6 3 909.928 90.9364 15
5 -6 3 1073.49 85.1855 50
5 -6 3 1026.94 83.8488 33
5 -6 3 906.464 158.568 11
5 -6 3 631.243 178.717 13
5 -6 3 951.548 104.046 24
5 -6 3 1063.97 111.385 23
5 -6 4 5195 281.932 4
5 -6 4 5923.65 275.703 50
5 -6 4 5687.45 288.588 19
5 -6 4 5244.91 279.904 18
5 -6 4 5217.66 280.389 15
5 -6 4 5861.89 270.009 33
5 -6 4 5503.02 497.419 13
5 -6 4 5865.18 299.331 24
5 -6 4 5346.11 292.772 23
5 -6 5 6390.91 291.364 50
5 -6 5 5853.37 300.924 15
5 -6 5 5799.22 303.061 19
5 -6 5 5591.48 297.409 18
5 -6 5 6156.21 299.072 43
5 -6 5 6065.62 528.335 13
5 -6 5 6234.86 320.088 24
5 -6 5 5815.35 305.514 23
5 -6 6 32.7924 57.7692 18
5 -6 6 80.6672 58.3022 19
5 -6 6 82.5662 59.6723 15
5 -6 6 -3.43551 48.5315 43
5 -6 6 114.586 76.9339 24
5 -6 6 21.5406 54.3468 23
5 -6 6 123.939 47.7374 50
-5 6 -7 4451.17 226.323 14
5 -6 7 4575.6 229.579 15
5 -6 7 4141.47 219.162 19
5 -6 7 4025.6 218.334 18
5 -6 7 3852.99 206.532 23
5 -6 8 1296.83 95.8552 19
5 -6 8 1368.31 106.785 15
-5 6 -8 1508.04 106.547 14
5 -6 8 1334.92 99.1355 18
-5 6 -9 16465.4 649.025 14
5 -6 9 15285.4 648.555 24
5 -6 10 5308.63 228.239 24
-5 6 -10 5412.06 229.156 14
-5 6 -11 238.738 50.5889 51
5 -6 11 233.177 28.6803 24
5 -5 -12 372.033 37.3106 28
5 -5 -11 38.7136 34.6064 46
5 -5 -10 2835.16 151.525 46
5 -5 -10 2365.62 133.865 54
5 -5 -10 2719.6 165.449 28
5 -5 -10 2523.77 151.04 22
5 -5 -9 382.992 68.3197 20
5 -5 -9 356.42 64.9007 41
5 -5 -9 362.676 64.9481 46
5 -5 -9 433.568 86.938 28
5 -5 -9 420.046 76.6295 22
5 -5 -8 109.368 58.5946 20
5 -5 -8 112.229 61.8783 41
5 -5 -8 185.174 81.3521 28
5 -5 -8 90.1528 66.7489 22
5 -5 -7 557.146 86.327 22
5 -5 -7 499.652 75.9553 41
5 -5 -7 486.278 76.5877 20
5 -5 -7 551.823 100.068 28
5 -5 -7 228.86 111.974 11
5 -5 -6 320.027 70.7243 22
5 -5 -6 355.951 71.9692 38
5 -5 -6 266.842 67.4945 46
5 -5 -6 419.358 92.8306 28
5 -5 -6 184.998 114.645 11
5 -5 -5 3416.86 192.954 20
5 -5 -5 3136.11 189.961 38
5 -5 -5 3286.18 165.581 27
5 -5 -5 3324.32 215.24 28
5 -5 -5 3726.05 349.398 11
5 -5 -4 569.661 76.4074 23
5 -5 -4 608.843 70.647 48
5 -5 -4 865.143 83.5068 20
5 -5 -4 651.022 77.3723 38
5 -5 -4 659.497 72.8 39
5 -5 -4 436.576 86.156 28
5 -5 -4 535.936 57.4142 27
5 -5 -4 585.673 175.628 11
5 -5 -3 5096.8 270.912 48
5 -5 -3 5952.62 264.155 45
5 -5 -3 5580.41 281.097 20
5 -5 -3 5462.29 274.746 18
5 -5 -3 6479.81 274.712 33
5 -5 -3 5297.64 275.297 39
5 -5 -3 5131.28 276.611 38
5 -5 -3 5225.2 398.294 13
5 -5 -3 5333.05 279.715 23
5 -5 -2 3972.36 220.013 23
5 -5 -2 4161.56 212.313 48
5 -5 -2 4006.84 209.528 47
5 -5 -2 4021.85 205.843 18
5 -5 -2 3996.73 216.298 39
5 -5 -2 3948.4 207.827 33
5 -5 -2 3592.62 379.008 11
5 -5 -2 4217.52 343.029 13
5 -5 -2 4531.8 230.485 4
5 -5 -2 4207.21 212.578 5
5 -5 -1 640.715 66.5616 50
5 -5 -1 572.988 63.4093 44
5 -5 -1 483.691 62.3785 47
5 -5 -1 567.26 68.7237 18
5 -5 -1 538.754 161.686 11
5 -5 -1 467.298 137.846 13
5 -5 -1 533.615 75.4619 24
5 -5 -1 592.174 80.6396 23
5 -5 0 24800.6 1053.13 4
5 -5 0 25567.4 1036.12 5
5 -5 0 23500.7 1032.74 50
5 -5 0 25229.8 1035.31 44
5 -5 0 22254.6 1035.89 47
5 -5 0 23112.4 1034.07 18
5 -5 0 24427.2 1031.71 33
5 -5 0 24141.3 1249.6 11
5 -5 0 24516.1 1234.49 13
5 -5 0 23506.9 1042.55 24
5 -5 1 7850.7 392.261 54
5 -5 1 8617.53 413.722 19
5 -5 1 8838.9 406.183 18
5 -5 1 9457.42 420.979 4
5 -5 1 8997.44 400.587 5
5 -5 1 8822.33 398.807 33
5 -5 1 7650.41 554.63 11
5 -5 1 8729.1 587.005 13
5 -5 1 8563.31 411.622 24
5 -5 1 9001.8 417.662 23
5 -5 2 131.356 50.6926 50
5 -5 2 107.105 59.5591 18
5 -5 2 121.474 63.3168 19
5 -5 2 84.5418 51.2734 15
5 -5 2 158.275 57.2495 4
5 -5 2 133.229 48.3893 5
5 -5 2 110.572 49.7448 33
5 -5 2 173.783 108.879 11
5 -5 2 137.778 125.124 13
5 -5 2 104.776 64.0023 24
5 -5 2 72.8971 63.8191 23
5 -5 3 5929.85 311.625 15
5 -5 3 6493.23 326.421 19
5 -5 3 6421.54 322.499 18
5 -5 3 6879.54 315.535 50
5 -5 3 6656.55 305.966 33
5 -5 3 6297.1 329.651 24
5 -5 3 6688.49 328.406 23
5 -5 3 5602.82 421.809 11
5 -5 3 6702.93 529.001 13
5 -5 4 13187.6 831.099 13
5 -5 4 12062.4 568.927 15
5 -5 4 12840.9 580.79 19
5 -5 4 12238.9 574.228 18
5 -5 4 12748.4 565.562 50
5 -5 4 12781.1 555.531 33
5 -5 4 12904.4 587.142 31
5 -5 4 12333.4 575.322 23
5 -5 5 310.584 72.5793 18
5 -5 5 371.69 76.9904 19
5 -5 5 348.343 71.9814 15
5 -5 5 379.492 59.8963 50
5 -5 5 396.782 52.6448 33
5 -5 5 342.77 78.9282 31
5 -5 5 321.652 67.8364 23
5 -5 6 1717.39 131.321 15
5 -5 6 1858.91 133.401 19
5 -5 6 2070.06 119.916 50
5 -5 6 1413.57 275.7 13
5 -5 6 1615.32 116.471 23
5 -5 7 23991.9 1014.25 15
-5 5 -7 23822.4 1006.49 14
5 -5 7 23840.6 1010.14 19
5 -5 7 25053.6 992.03 50
5 -5 7 19202.9 1010.16 24
5 -5 7 16937.3 1205.39 13
5 -5 8 249.175 68.0341 24
-5 5 -8 187.907 55.3776 14
5 -5 8 155.418 56.9321 19
5 -5 9 9010.67 393.651 24
5 -5 9 7721.99 379.824 19
-5 5 -9 9377.81 391.211 14
5 -5 9 8080.6 387.327 18
5 -5 10 3840.51 191.632 24
-5 5 -10 4286.4 195.424 14
5 -5 10 3666.97 189.414 18
5 -5 11 627.281 45.7946 18
5 -4 -12 6442.03 294.744 28
5 -4 -11 2157.33 122.614 46
5 -4 -11 1938.27 122.562 22
5 -4 -10 10375 439.981 46
5 -4 -10 9926.77 440.656 22
5 -4 -9 1794.58 122.024 46
5 -4 -9 1257.5 104.686 41
5 -4 -9 1624.03 137.04 28
5 -4 -9 1440.94 114.154 20
5 -4 -9 1280.52 102.017 25
5 -4 -9 1418.01 122.486 22
5 -4 -8 295.21 71.9793 20
5 -4 -8 411.502 98.1971 28
5 -4 -8 271.836 81.6611 22
5 -4 -8 301.963 64.5122 25
5 -4 -8 398.728 78.4292 41
5 -4 -7 2338.68 148.969 25
5 -4 -7 2472.99 172.609 22
5 -4 -7 2504.73 153.596 41
5 -4 -7 2431.97 160.756 46
5 -4 -7 2520.23 182.653 28
5 -4 -7 2075.43 242.291 11
5 -4 -6 2434.14 148.847 20
5 -4 -6 1923.42 132.73 25
5 -4 -6 1850.1 145.807 22
5 -4 -6 2451.5 142.621 41
5 -4 -6 2272.41 150.254 46
5 -4 -6 2192.02 122.027 45
5 -4 -6 2130.09 130.836 37
5 -4 -6 1985.68 142.444 38
5 -4 -6 2076.55 119.25 27
5 -4 -6 2235.44 168.481 28
5 -4 -6 2040.3 251.961 11
5 -4 -5 361.298 57.7949 25
5 -4 -5 367.447 47.659 45
5 -4 -5 351.526 68.2669 46
5 -4 -5 410.796 68.6162 20
5 -4 -5 373.112 66.4919 38
5 -4 -5 416.903 66.2211 37
5 -4 -5 324.191 45.5297 27
5 -4 -5 341.944 86.855 28
5 -4 -5 328.895 120.585 11
5 -4 -4 1180.34 84.5209 5
5 -4 -4 1108.87 98.3761 20
5 -4 -4 1138.76 94.7997 23
5 -4 -4 950.869 72.9361 44
5 -4 -4 942.561 93.676 46
5 -4 -4 1087.7 98.1604 37
5 -4 -4 1016.38 87.2307 39
5 -4 -4 1086.07 84.1556 33
5 -4 -4 963.899 92.6091 38
5 -4 -4 896.94 105.771 28
5 -4 -4 987.992 78.7861 27
5 -4 -3 22803.5 1075.88 13
5 -4 -3 22268.2 908.092 5
5 -4 -3 19983.6 905.869 48
5 -4 -3 21483.5 901.306 44
5 -4 -3 21903.1 916.15 20
5 -4 -3 20356.4 906.838 18
5 -4 -3 21307.8 913.979 37
5 -4 -3 21023.6 910.722 39
5 -4 -3 20308.4 909.528 38
5 -4 -3 21882.9 903.645 33
5 -4 -3 18659.2 919.629 28
5 -4 -3 21040 915.169 23
5 -4 -2 2951.22 154.341 5
5 -4 -2 2846.67 150.259 50
5 -4 -2 2694.12 148.859 47
5 -4 -2 2998.27 151.239 44
5 -4 -2 2409.37 147.086 48
5 -4 -2 2638.04 157.301 20
5 -4 -2 2782.01 153.936 18
5 -4 -2 2810.14 162.903 37
5 -4 -2 2748.65 150.898 33
5 -4 -2 2743.38 159.93 39
5 -4 -2 2414.57 151.52 38
5 -4 -2 2294.57 279.409 11
5 -4 -2 2777.13 267.714 13
5 -4 -2 2815.16 163.142 23
5 -4 -1 35144 1477.48 50
5 -4 -1 35321.7 1476.53 44
5 -4 -1 32967.2 1474.22 48
5 -4 -1 33995.5 1476.6 47
5 -4 -1 35780.7 1480.84 18
5 -4 -1 36067.8 1477.81 33
5 -4 -1 34188.2 1489 39
5 -4 -1 35403.8 1697.89 11
5 -4 -1 36815.4 1668.85 13
5 -4 -1 35067.5 1486.21 24
5 -4 0 35931.9 1537.17 5
5 -4 0 36784.6 1538.99 50
5 -4 0 37684.7 1537.74 44
5 -4 0 34449.4 1537.21 47
5 -4 0 36536.9 1550.18 19
5 -4 0 36438.7 1542.69 18
5 -4 0 35751.9 1552.29 39
5 -4 0 37120.9 1547.16 24
5 -4 0 35530 1546.9 23
5 -4 0 37879.9 1744.8 11
5 -4 0 35509.9 1725.98 13
5 -4 1 14512.9 799.823 11
5 -4 1 13500.6 806.174 13
5 -4 1 15182 627.058 5
5 -4 1 13234.4 619.181 54
5 -4 1 14191 633.762 18
5 -4 1 14616.8 626.715 33
5 -4 1 14219.5 640.734 31
5 -4 1 14176.3 635.17 24
5 -4 1 13630.2 634.227 23
5 -4 2 183.005 108.331 11
5 -4 2 96.2055 47.571 5
5 -4 2 81.3871 49.2565 50
5 -4 2 76.2624 41.871 44
5 -4 2 66.1022 64.1205 18
5 -4 2 107.906 62.6012 19
5 -4 2 95.1269 46.0006 15
5 -4 2 101.28 61.737 31
5 -4 2 91.8694 52.4761 33
5 -4 2 53.0688 61.5328 23
5 -4 3 58.4692 48.6005 50
5 -4 3 50.5343 43.1577 44
5 -4 3 -8.17519 59.7854 18
5 -4 3 8.98541 59.3885 19
5 -4 3 3.35913 50.9244 15
5 -4 3 -3.04665 45.221 33
5 -4 3 11.248 54.4306 23
5 -4 3 24.7591 42.658 5
5 -4 4 12291.6 762.885 13
5 -4 4 11827.6 491.712 5
5 -4 4 11414 503.824 50
5 -4 4 10963.8 497.226 44
5 -4 4 10952.9 491.086 33
5 -4 4 11021.7 517.789 24
5 -4 4 10125.6 500.553 23
5 -4 4 10741.9 515.936 31
5 -4 4 10423.2 501.222 15
5 -4 4 10881.3 515.256 19
5 -4 4 10684.8 510.365 18
5 -4 5 54.8287 126.494 13
5 -4 5 244.85 71.3167 19
5 -4 5 245.156 64.2947 15
5 -4 5 219.902 57.6938 50
5 -4 5 224.089 48.0903 33
5 -4 5 257.588 73.8979 31
5 -4 5 217.284 76.4451 24
5 -4 5 218.947 56.0245 23
5 -4 6 2729.34 360.467 13
-5 4 -6 3080.18 181.982 14
5 -4 6 3199.31 192.565 15
5 -4 6 3207.82 196.77 19
5 -4 6 3379.33 181.343 50
5 -4 6 3514.95 167.17 33
5 -4 6 3316.72 201.483 31
5 -4 6 2956.55 206.413 32
5 -4 6 3318.45 205.112 24
5 -4 7 8975.87 431.014 19
-5 4 -7 8958.36 419.53 14
5 -4 7 9483.48 413.403 50
5 -4 7 8666.23 445.042 32
5 -4 7 9514.6 437.818 31
5 -4 7 8828.99 434.89 24
-5 4 -8 54.4014 51.759 14
5 -4 8 30.323 52.0437 19
5 -4 8 21.9787 34.7553 50
5 -4 8 24.4984 56.5315 31
5 -4 8 -27.5678 58.0288 24
5 -4 9 3765.06 201.629 24
-5 4 -9 4036.53 200.604 14
5 -4 9 3907.07 201.738 19
-5 4 -10 4660.37 210.228 14
5 -4 10 3985.86 201.32 19
5 -4 11 5016.03 229.659 18
5 -3 -12 2456.89 136.879 28
5 -3 -11 153.578 63.8178 28
5 -3 -11 85.0267 56.1368 22
5 -3 -11 86.2556 42.5681 25
5 -3 -10 1225.45 84.4645 54
5 -3 -10 1304.2 112.534 22
5 -3 -10 1383.47 101.878 25
5 -3 -10 1387.63 108.108 46
5 -3 -9 515.225 64.7568 54
5 -3 -9 524.409 76.5748 46
5 -3 -9 415.405 84.4093 22
5 -3 -9 533.151 78.7036 25
5 -3 -9 475.914 96.6583 28
5 -3 -8 972.173 97.4918 41
5 -3 -8 1032.25 122.668 28
5 -3 -8 1021.62 111.662 22
5 -3 -8 948.854 99.6299 25
5 -3 -7 714.044 84.5411 41
5 -3 -7 652.191 85.4115 46
5 -3 -7 632.291 86.009 20
5 -3 -7 704.802 71.7515 37
5 -3 -7 694.473 109.112 28
5 -3 -7 666.852 97.2234 22
5 -3 -7 493.31 82.9241 25
5 -3 -6 1678.06 121.861 41
5 -3 -6 1787.12 131.238 46
5 -3 -6 1742.92 102.884 45
5 -3 -6 1737.03 130.469 20
5 -3 -6 1571.28 123.057 25
5 -3 -6 1570.15 132.205 22
5 -3 -6 1776.35 119.221 37
5 -3 -6 1722.74 102.696 27
5 -3 -6 1771.11 153.505 28
5 -3 -6 1886.05 230.835 11
5 -3 -5 4203.76 201.322 5
5 -3 -5 3814.5 213.165 25
5 -3 -5 4131.34 219.453 20
5 -3 -5 4069.49 221.256 46
5 -3 -5 4124.7 194.04 45
5 -3 -5 3696.58 211.411 37
5 -3 -5 3890.41 196.796 33
5 -3 -5 4056.3 196.11 27
5 -3 -5 3725.81 236.504 28
5 -3 -5 3696.14 345.155 11
5 -3 -4 -39.6525 102.004 11
5 -3 -4 13.7725 40.383 5
5 -3 -4 32.6948 43.144 52
5 -3 -4 -25.9432 36.0768 45
5 -3 -4 11.3711 30.4218 44
5 -3 -4 15.7486 48.2761 46
5 -3 -4 -14.4901 50.9728 20
5 -3 -4 37.3641 44.5361 18
5 -3 -4 -14.2171 61.9583 37
5 -3 -4 24.8423 36.522 33
5 -3 -4 11.1162 37.1747 39
5 -3 -4 -24.112 51.4853 38
5 -3 -4 -14.648 37.1755 27
5 -3 -4 5.03332 61.934 28
5 -3 -4 -19.9343 46.2469 25
5 -3 -3 39019.4 1668.3 13
5 -3 -3 36610.3 1490.98 5
5 -3 -3 37779.1 1482.19 50
5 -3 -3 34090 1483.49 48
5 -3 -3 33809 1481.39 44
5 -3 -3 33591.9 1494.39 46
5 -3 -3 36104.1 1488.19 18
5 -3 -3 36399.3 1498.57 37
5 -3 -3 35384.3 1482.78 33
5 -3 -3 35653.1 1488.32 39
5 -3 -3 32386.3 1485.48 38
5 -3 -3 32050.2 1503.78 28
5 -3 -3 36625.6 1496.61 23
5 -3 -3 36529.7 1494.04 20
5 -3 -3 33350.7 1488.72 25
5 -3 -2 18295.8 776.761 5
5 -3 -2 19184.9 772.233 50
5 -3 -2 16707.2 765.461 48
5 -3 -2 17618.5 772.646 44
5 -3 -2 17094.6 764.935 47
5 -3 -2 16279.3 773.243 46
5 -3 -2 17848.3 774.719 20
5 -3 -2 18584.6 775.091 18
5 -3 -2 18475.8 773.777 33
5 -3 -2 17655.6 777.139 39
5 -3 -2 18451 974.944 11
5 -3 -2 19652.1 943.625 13
5 -3 -2 18127.6 775.67 25
5 -3 -1 4820.56 228.973 50
5 -3 -1 4500.62 221.386 47
5 -3 -1 4295.34 226.017 44
5 -3 -1 4226.07 223.627 20
5 -3 -1 4816.08 238.784 19
5 -3 -1 4771.26 233.578 18
5 -3 -1 4677.83 222.626 36
5 -3 -1 4232.12 227.135 33
5 -3 -1 4678.32 237.35 39
5 -3 -1 4728.36 236.887 24
5 -3 -1 4311.64 366.974 11
5 -3 -1 5308.7 375.927 13
5 -3 0 688.333 157.146 11
5 -3 0 850.109 77.3214 5
5 -3 0 766.343 73.478 54
5 -3 0 849.071 77.3423 50
5 -3 0 807.597 74.2806 44
5 -3 0 741.226 67.4091 47
5 -3 0 814.057 85.8056 19
5 -3 0 855.99 83.618 18
5 -3 0 739.222 83.5961 37
5 -3 0 841.195 70.9334 36
5 -3 0 724.297 86.8317 39
5 -3 0 796.439 83.399 31
5 -3 0 740.42 82.8532 23
5 -3 1 189.037 98.754 11
5 -3 1 233.989 54.6356 5
5 -3 1 192.294 45.959 54
5 -3 1 216.771 59.6696 18
5 -3 1 153.609 66.3432 19
5 -3 1 149.374 60.9026 37
5 -3 1 157.577 59.294 31
5 -3 1 186.834 58.7259 33
5 -3 1 173.51 56.5343 23
5 -3 2 38605.8 1788.23 13
5 -3 2 38672.8 1568.29 5
5 -3 2 39020.2 1558.69 54
5 -3 2 39626.5 1568.33 44
5 -3 2 32811.3 1558 15
5 -3 2 37586.7 1580.04 18
5 -3 2 37439.7 1569.85 33
5 -3 2 36209 1582.45 31
5 -3 2 36185.2 1575.17 24
5 -3 2 35065.5 1569.07 23
5 -3 3 1031.88 82.3997 5
5 -3 3 1021.77 99.1374 24
5 -3 3 1067.03 91.7621 23
5 -3 3 1104.55 84.1879 44
5 -3 3 892.589 103.339 19
5 -3 3 897.899 85.3927 15
5 -3 3 1019.14 101.631 18
5 -3 3 1023.72 87.9507 33
5 -3 3 1052.58 106.496 31
5 -3 3 1029.28 191.822 13
5 -3 4 18627.8 761.741 5
5 -3 4 17468.9 782.617 24
5 -3 4 16899.4 764.238 23
5 -3 4 18803 765.372 44
5 -3 4 16729.7 771.283 15
5 -3 4 17358.1 764.934 33
5 -3 4 16074.5 785.457 32
5 -3 4 16845.6 993.807 13
5 -3 5 235.404 46.1668 5
5 -3 5 130.296 66.6943 24
5 -3 5 201.252 46.4674 44
5 -3 5 252.924 70.7335 31
5 -3 5 194.991 51.558 33
5 -3 5 194.943 85.9364 32
-5 3 -5 148.554 55.5076 14
5 -3 5 223.852 151.631 13
-5 3 -6 2964.71 167.265 14
5 -3 6 3255.13 187.312 24
5 -3 6 2838.32 155.222 33
5 -3 6 3062.93 190.491 31
5 -3 6 2869.49 193.295 32
5 -3 6 2391.45 323.618 13
5 -3 7 15179.3 981.744 13
-5 3 -7 17607.4 774.712 14
5 -3 7 18101.7 797.091 31
5 -3 7 17430.8 803.266 32
5 -3 7 17745.3 788.507 24
5 -3 7 18206.8 778.189 50
-5 3 -8 692.434 72.7625 14
5 -3 8 485.698 58.792 50
5 -3 8 705.259 83.9328 31
5 -3 8 670.862 100.401 32
5 -3 8 713.743 79.0054 24
5 -3 9 10524.8 484.925 24
5 -3 9 10676.7 507.545 32
5 -3 9 11474.4 498.25 31
-5 3 -9 10846.9 485.19 14
5 -3 9 11008.2 494.075 19
-5 3 -10 6605.65 299.21 14
5 -3 10 6402.59 299.946 19
5 -3 11 724.618 59.4602 18
5 -2 -12 5348.2 251.047 28
5 -2 -12 5059.71 234.797 25
5 -2 -11 511.145 80.4067 28
5 -2 -11 547.531 64.227 25
5 -2 -10 7161.49 337.621 22
5 -2 -10 7669.12 333.971 25
5 -2 -10 7137.02 333.151 46
5 -2 -9 162.333 66.2281 55
5 -2 -9 216.902 53.1266 54
5 -2 -9 245.359 78.3797 22
5 -2 -9 225.963 73.257 25
5 -2 -8 7492.28 335.521 41
5 -2 -8 5704.24 334.686 55
5 -2 -8 7940.09 335.925 54
5 -2 -8 7191.46 325.404 52
5 -2 -8 7080.26 320.244 37
5 -2 -8 7535.65 374.389 28
5 -2 -8 6971.69 354.215 22
5 -2 -8 4906.07 333.823 25
5 -2 -7 1502.63 119.558 46
5 -2 -7 1142.1 110.616 55
5 -2 -7 1436.48 109.076 54
5 -2 -7 1403.43 104.816 52
5 -2 -7 1415.59 107.201 37
5 -2 -7 1406.89 141.312 28
5 -2 -7 1387.02 117.731 20
5 -2 -7 1469.45 129.499 22
5 -2 -7 1328.98 119.869 25
5 -2 -6 10213.2 432.517 5
5 -2 -6 9909.97 462.33 46
5 -2 -6 9662.29 427.018 45
5 -2 -6 9475.09 445.747 52
5 -2 -6 9595.15 451.993 37
5 -2 -6 9589.85 431.917 27
5 -2 -6 9524.48 482.737 28
5 -2 -6 9040.12 461.354 22
5 -2 -6 9822.23 462.322 25
5 -2 -6 9776.83 460.602 20
5 -2 -5 10934 482.482 5
5 -2 -5 10530.6 489.263 52
5 -2 -5 11903 491.788 41
5 -2 -5 10284.3 498.293 46
5 -2 -5 11721.8 472.843 45
5 -2 -5 10424.9 497.117 37
5 -2 -5 10630.7 473.009 33
5 -2 -5 10652.5 522.821 28
5 -2 -5 10445.5 475.257 27
5 -2 -5 10836.6 499.709 20
5 -2 -5 9649.46 498.683 22
5 -2 -5 10671.8 500.247 25
5 -2 -4 278.27 118.026 11
5 -2 -4 252.885 51.6561 5
5 -2 -4 256.582 57.0699 52
5 -2 -4 233.764 41.2322 45
5 -2 -4 233.761 45.0841 44
5 -2 -4 236.363 56.4204 46
5 -2 -4 247.847 53.2569 18
5 -2 -4 253.224 58.74 20
5 -2 -4 196.152 70.993 37
5 -2 -4 124.836 41.7134 39
5 -2 -4 174.857 45.1604 33
5 -2 -4 272.031 45.4458 27
5 -2 -4 262.573 74.4557 28
5 -2 -4 181.079 59.3697 25
5 -2 -3 14114.3 737.177 13
5 -2 -3 13146.9 583.418 5
5 -2 -3 13558.5 571.463 50
5 -2 -3 12841.9 582.122 52
5 -2 -3 12885.9 579.302 44
5 -2 -3 12872.9 584.665 46
5 -2 -3 12901.3 577.012 18
5 -2 -3 13040 589.471 37
5 -2 -3 13205.5 576.89 33
5 -2 -3 13209 574.611 39
5 -2 -3 12776.3 571.767 27
5 -2 -3 12038.5 597.27 28
5 -2 -3 13320.1 582.206 20
5 -2 -3 13305 586.594 25
5 -2 -2 20162.1 1002.38 2
5 -2 -2 18632.7 810.137 5
5 -2 -2 18701 801.201 50
5 -2 -2 18216.7 810.76 54
5 -2 -2 18822 808.415 44
5 -2 -2 19541.4 809.489 19
5 -2 -2 18634.1 804.305 18
5 -2 -2 17788 798.023 36
5 -2 -2 18987.1 806.686 33
5 -2 -2 18042.4 802.623 39
5 -2 -2 18044 808.694 25
5 -2 -2 18092.9 801.266 20
5 -2 -2 20330.8 1003.61 11
5 -2 -1 50551.8 2076.46 11
5 -2 -1 44879 1861.67 54
5 -2 -1 43654.5 1860.28 44
5 -2 -1 42580.5 1853.93 17
5 -2 -1 45084.7 1864.01 19
5 -2 -1 44479.5 1859.64 18
5 -2 -1 44274 1862.03 37
5 -2 -1 42437.9 1858.46 39
5 -2 -1 43759.9 1853.19 36
5 -2 -1 43049.3 1858.82 33
5 -2 -1 43714.1 1859.13 31
5 -2 -1 45641.5 1861.38 23
5 -2 0 117.938 101.155 13
5 -2 0 92.3634 102.427 2
5 -2 0 94.7877 53.6387 5
5 -2 0 114.757 45.8173 54
5 -2 0 72.4489 59.0902 18
5 -2 0 68.7488 51.2294 17
5 -2 0 122.972 58.5195 19
5 -2 0 80.6361 57.6982 37
5 -2 0 43.2979 43.3006 36
5 -2 0 84.4244 54.5389 39
5 -2 0 105.699 52.9009 31
5 -2 0 84.6271 56.8211 24
5 -2 0 117.858 56.0335 23
5 -2 1 8038.89 518.408 13
5 -2 1 8189.92 527.055 2
5 -2 1 7972.61 367.574 5
5 -2 1 7988.58 359.247 54
5 -2 1 8039.03 366.969 44
5 -2 1 7430.73 374.44 19
5 -2 1 7984.23 374.079 18
5 -2 1 7896.95 364.613 37
5 -2 1 7889.76 369.15 33
5 -2 1 7386.33 360.46 36
5 -2 1 7424.8 373.794 31
5 -2 1 7544.53 367.799 24
5 -2 1 8002.75 365.752 23
5 -2 2 32340.7 1381.66 5
5 -2 2 31309.8 1383.35 24
5 -2 2 32146.6 1377.77 23
5 -2 2 31885.6 1381.5 44
5 -2 2 32821.9 1392.93 18
5 -2 2 34622.8 1380.93 37
5 -2 2 32003.4 1385.45 33
5 -2 2 32815.5 1380.94 36
5 -2 2 30776.8 1394.4 31
5 -2 2 34529.3 1581.66 13
5 -2 3 6015.18 286.109 5
5 -2 3 5865.84 293.947 24
5 -2 3 5943.16 283.63 23
5 -2 3 5936.58 286.685 44
5 -2 3 5849.71 302.327 18
5 -2 3 6038.56 293.186 33
5 -2 3 5838.07 308.254 31
5 -2 3 5632.51 300.62 32
5 -2 3 5758.17 440.561 13
5 -2 4 2217.48 147.754 24
5 -2 4 2368.63 136.547 44
5 -2 4 2310.66 134.899 5
5 -2 4 2335.58 143.879 33
5 -2 4 2180.76 159.618 32
5 -2 4 2238.27 273.969 13
5 -2 5 11487.6 488.698 44
5 -2 5 10519.2 501.515 24
5 -2 5 10987.1 493.468 33
5 -2 5 10788.4 518.486 31
5 -2 5 10533.9 515.475 32
5 -2 5 9761.7 672.127 13
5 -2 6 210.503 62.3562 24
5 -2 6 184.632 72.7337 31
5 -2 6 182.282 49.8989 33
5 -2 6 206.839 82.713 32
5 -2 6 304.596 136.452 13
5 -2 6 231.312 44.6254 44
5 -2 7 1951.59 139.18 31
5 -2 7 1610.7 140.167 32
-5 2 -7 1591 110.234 14
5 -2 7 1458.25 223.659 13
5 -2 7 1716.47 120.962 24
-5 2 -8 709.36 71.1533 14
5 -2 8 666.722 67.6056 50
5 -2 8 652.84 70.8054 24
5 -2 8 751.489 89.5257 31
5 -2 8 798.537 99.3143 32
5 -2 9 8722.55 372.401 31
5 -2 9 8791.18 382.464 32
5 -2 10 5677.31 278.13 32
5 -2 10 5842.72 267.007 31
5 -2 10 5360.95 264.963 19
5 -2 11 992.659 62.7567 19
5 -2 11 1036.54 70.8464 18
5 -1 -12 194.202 52.0053 28
5 -1 -12 175.245 47.288 42
5 -1 -12 214.259 38.3521 25
5 -1 -11 241.649 56.1929 25
5 -1 -11 168.739 69.1936 28
5 -1 -10 2100.05 142.451 55
5 -1 -10 1927.72 145.185 22
5 -1 -10 2433.67 147.343 25
5 -1 -10 2037.13 159.349 28
5 -1 -9 4667.37 257.002 55
5 -1 -9 4441.06 226.434 54
5 -1 -9 4585.9 238.062 52
5 -1 -9 4659.04 260.724 22
5 -1 -9 5373.8 264.655 25
5 -1 -8 1265.78 115.416 46
5 -1 -8 1324.37 108.212 52
5 -1 -8 1026.35 119.106 55
5 -1 -8 1240.8 97.8298 54
5 -1 -8 1194.93 100.796 37
5 -1 -8 1176.14 134.525 28
5 -1 -8 1232.82 122.512 22
5 -1 -8 1128.75 120.617 25
5 -1 -7 97.7642 62.2724 46
5 -1 -7 44.2764 58.9253 52
5 -1 -7 91.4484 71.4759 55
5 -1 -7 66.5675 56.3766 54
5 -1 -7 82.7451 64.6983 37
5 -1 -7 114.802 88.4827 28
5 -1 -7 52.7323 74.8398 22
5 -1 -7 -10.1736 66.6735 25
5 -1 -6 850.807 70.3385 5
5 -1 -6 782.574 94.0136 46
5 -1 -6 909.661 93.361 41
5 -1 -6 821.497 95.7134 55
5 -1 -6 827.543 89.3804 54
5 -1 -6 908.704 91.8415 52
5 -1 -6 811.195 97.7859 37
5 -1 -6 1028.81 123.909 28
5 -1 -6 810.05 100.385 22
5 -1 -6 812.009 93.9223 20
5 -1 -6 773.882 96.205 25
5 -1 -5 15732.9 709.754 5
5 -1 -5 14281.7 717.295 55
5 -1 -5 16097 722.249 54
5 -1 -5 16480.3 721.316 52
5 -1 -5 18349.1 717.617 41
5 -1 -5 15270.4 704.065 44
5 -1 -5 16373.2 727.929 46
5 -1 -5 17963.5 695.783 45
5 -1 -5 16113.8 752.29 28
5 -1 -5 16243.7 702.133 27
5 -1 -5 14571.7 725.087 22
5 -1 -5 16718.4 731.022 25
5 -1 -5 15610.7 722.95 20
5 -1 -4 650.997 157.384 2
5 -1 -4 449.994 66.721 5
5 -1 -4 590.754 76.1283 52
5 -1 -4 582.091 75.8774 54
5 -1 -4 617.822 51.9324 45
5 -1 -4 618.997 74.6567 41
5 -1 -4 424.803 61.1586 44
5 -1 -4 561.841 73.6599 46
5 -1 -4 518.036 67.5684 17
5 -1 -4 508.304 72.3853 20
5 -1 -4 596.578 65.1272 18
5 -1 -4 574.208 60.3054 33
5 -1 -4 635.273 99.1799 28
5 -1 -4 644.614 77.8903 25
5 -1 -3 20729.6 1045.13 2
5 -1 -3 21290.5 858.898 54
5 -1 -3 19252.1 852.429 52
5 -1 -3 18827 851.48 46
5 -1 -3 18482.2 846.852 17
5 -1 -3 20480.5 844.527 18
5 -1 -3 18889.7 842.645 36
5 -1 -3 19538.6 844.623 33
5 -1 -3 19009.8 871.392 28
5 -1 -3 19179.7 846.92 20
5 -1 -3 20279.1 858.225 25
5 -1 -2 8216.04 355.714 52
5 -1 -2 6721.64 343.59 17
5 -1 -2 7337.45 344.096 19
5 -1 -2 7456.4 343.334 18
5 -1 -2 7931.74 521.166 2
5 -1 -2 7609.41 349.334 33
5 -1 -2 7238.78 336.431 39
5 -1 -2 6540.13 349.477 37
5 -1 -2 7155.32 342.746 36
5 -1 -2 9110.58 499.969 13
5 -1 -2 7754.62 355.368 25
5 -1 -1 30463.3 1333.39 17
5 -1 -1 31358.1 1335.54 19
5 -1 -1 31546.2 1333.77 18
5 -1 -1 30250.7 1336.26 37
5 -1 -1 29888.7 1327.36 39
5 -1 -1 32455.7 1339.21 33
5 -1 -1 30967.6 1332.09 36
5 -1 -1 33327.9 1337.21 54
5 -1 -1 33556.6 1496.75 13
5 -1 0 25387.9 1177.63 13
5 -1 0 25233.9 1212.11 2
5 -1 0 24385.7 1007.95 54
5 -1 0 23371.8 1010.89 17
5 -1 0 23430.2 1015.08 19
5 -1 0 23234.1 1012.15 18
5 -1 0 22467.7 1008.97 37
5 -1 0 22868.3 1007.47 36
5 -1 0 21333.8 1005.96 39
5 -1 0 22438.5 1013.91 31
5 -1 0 25043.1 1009.58 23
5 -1 0 25060.8 1013.02 24
5 -1 1 1451.97 200.926 13
5 -1 1 1483.16 215.359 2
5 -1 1 1855.26 108.673 54
5 -1 1 1263.26 107.073 44
5 -1 1 1800.08 119.904 17
5 -1 1 1704.68 123.184 18
5 -1 1 1552.47 114.304 37
5 -1 1 1631.87 110.404 36
5 -1 1 1606.73 120.197 33
5 -1 1 1652.06 123.422 31
5 -1 1 1834.28 112.918 23
5 -1 1 1630.28 113.22 24
5 -1 2 53188.9 2273.01 2
5 -1 2 51589 2061.77 23
5 -1 2 47997.7 2067.23 24
5 -1 2 47661.2 2068.29 44
5 -1 2 45972.1 2075.18 18
5 -1 2 50956.2 2064.29 37
5 -1 2 48770.6 2073.46 33
5 -1 2 47164 2082.91 31
5 -1 2 50987.9 2246.26 13
5 -1 3 5081.2 382.005 2
5 -1 3 4325.7 227.017 5
5 -1 3 4213.28 228.755 24
5 -1 3 4639.51 230.973 44
5 -1 3 4301.77 242.269 18
5 -1 3 4958.22 233.686 36
5 -1 3 4530.08 237.173 33
5 -1 3 4102.91 235.805 32
5 -1 3 4312.06 360.876 13
5 -1 4 6493.8 339.093 24
5 -1 4 7294.66 337.298 44
5 -1 4 7460.89 337.617 5
5 -1 4 7339.26 344.991 36
5 -1 4 7075.52 345.646 33
5 -1 4 7151.15 355.632 32
5 -1 4 6726.63 489.476 13
5 -1 5 2358.54 128.298 44
5 -1 5 1993.36 135.59 24
5 -1 5 2042.29 135.737 33
5 -1 5 2056.8 155.36 32
5 -1 5 1914.16 240.588 13
5 -1 6 917.786 70.1911 44
5 -1 6 797.607 78.6536 33
5 -1 6 880.768 101.424 31
5 -1 6 730.495 102.587 32
5 -1 6 940.125 165.935 13
5 -1 6 811.107 81.6115 24
5 -1 7 2323.87 140.587 24
5 -1 7 2631.03 172.835 31
5 -1 7 2705.69 173.614 32
5 -1 8 311.386 71.948 31
5 -1 8 275.049 78.152 32
5 -1 9 8382.74 360.821 31
5 -1 9 8211.23 363.863 32
5 -1 10 184.985 47.5546 31
5 -1 10 98.6329 56.7958 32
5 -1 11 1842.63 97.248 19
5 0 -12 391.445 50.1901 42
5 0 -12 531.785 60.6084 28
5 0 -11 640.133 83.1963 42
5 0 -11 833.342 92.7821 28
5 0 -10 9295.96 442.921 55
5 0 -10 9545.36 430.083 52
5 0 -10 9391.88 461.372 28
5 0 -9 487.346 65.1352 37
5 0 -9 557.636 82.114 52
5 0 -9 501.648 92.712 55
5 0 -9 405.583 51.7638 54
5 0 -8 2635.88 166.786 37
5 0 -8 2840.15 177.325 52
5 0 -8 2524.94 182.944 55
5 0 -8 2998.41 157.617 54
5 0 -7 -60.4319 67.4524 41
5 0 -7 10.0214 61.4456 46
5 0 -7 -9.191 71.2497 52
5 0 -7 30.7483 74.7657 55
5 0 -7 -3.37316 47.5985 54
5 0 -7 -43.4203 49.8206 17
5 0 -7 -55.6621 88.8498 28
5 0 -7 -41.0294 67.1744 25
5 0 -6 138.667 45.8103 5
5 0 -6 164.86 67.2899 46
5 0 -6 309.662 73.1864 41
5 0 -6 293.75 76.5558 52
5 0 -6 173.502 76.8152 55
5 0 -6 308.241 60.6485 54
5 0 -6 183.671 62.5836 17
5 0 -6 95.8088 87.2308 28
5 0 -6 235.17 74.2351 25
5 0 -5 8938.46 563.373 2
5 0 -5 7585.29 397.309 55
5 0 -5 8541.13 393.502 54
5 0 -5 8409.63 399.213 52
5 0 -5 7850.9 400.117 46
5 0 -5 8275.77 385.327 41
5 0 -5 8619.96 362.661 45
5 0 -5 7757.73 391.661 17
5 0 -5 8085.62 426.215 28
5 0 -5 8281.76 403.198 25
5 0 -4 290.596 143.254 2
5 0 -4 343.674 72.308 52
5 0 -4 462.697 70.0864 54
5 0 -4 412.449 40.9375 45
5 0 -4 497.204 70.6161 41
5 0 -4 301.144 65.0966 46
5 0 -4 348.059 63.7082 20
5 0 -4 367.596 67.323 17
5 0 -4 450.355 59.0579 18
5 0 -4 365.442 58.5402 36
5 0 -4 440.973 51.7037 27
5 0 -4 285.126 52.3284 33
5 0 -4 355.089 90.9437 28
5 0 -4 403.077 74.8941 25
5 0 -3 54159.1 2350.44 2
5 0 -3 56641.5 2133.26 54
5 0 -3 52296.4 2131.55 52
5 0 -3 46932.2 2100.97 45
5 0 -3 54159 2116.07 41
5 0 -3 47983.4 2127.22 46
5 0 -3 47267.9 2125.47 17
5 0 -3 52574.5 2117.12 18
5 0 -3 49355.5 2120.61 33
5 0 -3 46672.8 2120.15 36
5 0 -3 48475.8 2150.14 28
5 0 -3 52049.9 2110.96 27
5 0 -3 52418.1 2136.51 25
5 0 -2 17207.5 931.82 2
5 0 -2 17618.4 739.652 52
5 0 -2 17380.2 717.306 41
5 0 -2 15690.5 730.985 17
5 0 -2 16740.2 722.665 18
5 0 -2 17003.6 733.346 33
5 0 -2 14853.1 724.862 36
5 0 -2 15437.3 746.573 28
5 0 -2 16575.6 715.96 27
5 0 -2 17794.8 742.287 25
5 0 -1 78.1926 47.7254 54
5 0 -1 22.6651 60.6985 42
5 0 -1 52.6742 51.1849 18
5 0 -1 25.0873 56.1155 17
5 0 -1 130.12 52.9355 19
5 0 -1 35.1173 62.959 37
5 0 -1 76.5682 46.2936 36
5 0 -1 94.2796 57.3595 33
5 0 -1 43.6515 82.0514 13
5 0 0 13132.3 530.132 54
5 0 0 12058.3 533.663 17
5 0 0 11292.2 528.871 19
5 0 0 11723.7 527.818 18
5 0 0 13375.5 676.215 13
5 0 0 11477 529.069 37
5 0 0 11448.8 535.591 33
5 0 0 11168.8 526.982 36
5 0 0 10867.5 531.274 31
5 0 0 11810.1 709.057 2
5 0 1 29921.8 1295.58 37
5 0 1 30917.1 1307.71 33
5 0 1 29161 1297.02 36
5 0 1 31982.1 1305.65 17
5 0 1 29552.3 1299.52 18
5 0 1 29894.5 1492.1 2
5 0 1 32696.8 1451.85 13
5 0 2 23896.1 1029.07 24
5 0 2 22660.8 1040.41 18
5 0 2 24630.4 1028.45 37
5 0 2 24328 1044.73 33
5 0 2 23492.6 1214.86 2
5 0 2 23925.6 1176.5 13
5 0 3 5612.4 279.477 24
5 0 3 5863.39 286.804 44
5 0 3 5899.67 298.254 18
5 0 3 5537.04 292.191 33
5 0 3 6160.23 288.181 36
5 0 3 5360.08 399.134 13
5 0 3 5268.95 421.577 2
5 0 4 567.592 146.957 2
5 0 4 326.85 57.7068 24
5 0 4 454.033 68.731 36
5 0 4 384.438 61.0605 44
5 0 4 441.48 72.0262 33
5 0 4 520.853 79.7292 32
5 0 4 446.931 116.727 13
5 0 5 1746.97 105.914 44
5 0 5 1604.47 130.399 32
5 0 5 1594.8 116.575 33
5 0 6 8374.35 387.207 33
5 0 6 8497.5 373.844 44
5 0 6 7600.08 402.349 32
5 0 7 10534.8 470.751 33
5 0 7 10654.5 498.845 32
5 0 8 4126.1 233.017 31
5 0 8 4380.07 234.313 32
5 0 9 3414.27 185.95 31
5 0 9 3207.82 185.484 32
5 0 10 496.791 56.5397 31
5 0 10 471.244 65.2303 32
5 0 10 446.671 56.1757 18
5 0 11 3047.62 143.775 19
5 0 11 3012.66 143.205 18
5 1 -12 2095.83 102.929 25
5 1 -12 1728.02 99.4412 42
5 1 -11 535.157 79.2094 28
5 1 -11 673.143 66.4746 25
5 1 -11 582.526 73.619 42
5 1 -10 5122.15 270.893 55
5 1 -10 5401.98 263.401 52
5 1 -10 5218.43 281.716 42
5 1 -10 5325.23 288.958 28
5 1 -10 5309.44 266.248 25
5 1 -9 69.6258 60.2058 37
5 1 -9 109.194 69.5235 52
5 1 -9 37.4738 76.1583 55
5 1 -9 161.24 68.4119 25
5 1 -8 53.3799 54.66 17
5 1 -8 19.2302 73.7173 52
5 1 -8 -10.3779 82.0338 55
5 1 -8 33.9137 65.0111 25
5 1 -7 1096.7 133.758 28
5 1 -7 981.376 112.853 52
5 1 -7 887.691 115.535 55
5 1 -7 991.635 83.3869 54
5 1 -7 942.328 102.516 17
5 1 -6 5714.93 297.742 52
5 1 -6 5506.13 301.782 55
5 1 -6 5846.1 278.711 54
5 1 -6 5398.62 294.738 17
5 1 -6 5494.93 325.482 28
5 1 -6 5573.78 415.618 2
5 1 -5 16308.9 713.975 52
5 1 -5 17411.7 705.378 54
5 1 -5 14648.3 694.339 41
5 1 -5 15129.3 711.449 17
5 1 -5 15655.2 744.346 28
5 1 -5 15963.2 884.852 2
5 1 -4 4998.41 238.888 54
5 1 -4 4279.78 242.75 52
5 1 -4 4403.05 227.349 41
5 1 -4 4448.47 243.621 17
5 1 -4 4023.01 221.887 33
5 1 -4 4688.27 218.186 27
5 1 -4 4498.47 271.189 28
5 1 -4 4776.33 400.447 2
5 1 -3 48503.8 1904.64 54
5 1 -3 45541.2 1887.45 41
5 1 -3 45578.1 1931.39 42
5 1 -3 41762.2 1904.16 17
5 1 -3 44911 1887.63 18
5 1 -3 42131 1896.29 33
5 1 -3 45640.7 1881.77 27
5 1 -3 42139.8 1928.69 28
5 1 -3 45906 1908.28 6
5 1 -3 47125.6 2140.06 2
5 1 -2 3350.94 178.759 54
5 1 -2 3110.06 199.634 42
5 1 -2 2984.13 183.005 17
5 1 -2 3042.93 164.474 18
5 1 -2 2968.33 180.552 33
5 1 -2 3068.55 157.65 27
5 1 -2 3236.36 188.431 6
5 1 -2 2942.14 325.854 2
5 1 -1 7074.58 353.248 33
5 1 -1 6649.81 343.575 36
5 1 -1 7296.25 352.374 17
5 1 -1 7254.22 337.614 18
5 1 -1 7410.42 328.139 27
5 1 -1 7535.89 365.585 42
5 1 0 42364.9 1816.25 42
5 1 0 41179.5 1804.11 37
5 1 0 40784.7 1806.24 36
5 1 0 43428.7 1817.32 33
5 1 0 45088.9 1815.2 17
5 1 0 40399 1801.96 19
5 1 0 42905.7 1802.7 18
5 1 0 41846.8 1787.01 27
5 1 0 44597.4 1815.2 6
5 1 0 45457.1 2042.11 2
5 1 1 1250.15 103.578 37
5 1 1 1203.71 101.456 18
5 1 1 1213.16 164.838 13
5 1 1 1336.13 108.595 6
5 1 1 1258.23 214.316 2
5 1 2 24746.6 1021.39 37
5 1 2 21732.5 1033.1 33
5 1 2 24287.7 1030.16 36
5 1 2 22802.6 1028.12 18
5 1 2 25241 1149.82 13
5 1 2 23986.7 1030.86 6
5 1 2 24455.8 1226.53 2
5 1 3 312.062 90.7018 13
5 1 3 288.638 72.0075 18
5 1 3 273.622 61.1799 36
5 1 3 299.956 71.2422 33
5 1 3 283.911 135.462 2
5 1 4 799.829 82.1739 36
5 1 4 799.93 89.5642 33
5 1 4 573.607 86.9484 18
5 1 4 706.214 75.9764 44
5 1 4 952.601 173.889 2
5 1 5 779.493 86.2091 33
5 1 5 868.866 83.1125 36
5 1 5 731.236 93.7724 18
5 1 5 785.941 74.0072 44
5 1 5 833.799 94.8891 32
5 1 6 761.22 99.6398 32
5 1 6 1061.82 89.0084 33
5 1 7 1650.02 129.777 32
5 1 7 1699.06 108.101 33
5 1 8 7.28539 60.4403 32
-5 -1 -8 13.7696 64.4958 34
5 1 9 5633.56 269.455 31
5 1 9 5567.21 265.253 32
5 1 9 5114.02 257.619 18
-5 -1 -9 5378.07 254.152 34
5 1 10 176.211 38.7038 18
5 1 10 153.035 39.6522 31
5 1 11 2829.38 130.76 19
5 2 -12 477.668 37.9427 25
5 2 -11 397.211 60.6305 42
5 2 -11 402.217 50.7842 25
5 2 -11 418.832 52.0827 52
5 2 -10 2109.22 150.309 42
5 2 -10 2324.09 138.252 25
5 2 -10 2427.33 143.37 52
5 2 -9 584.211 100.148 42
5 2 -9 461.513 84.7254 52
5 2 -9 447.369 101.141 28
5 2 -9 530.452 77.5228 25
5 2 -8 777.642 95.3164 17
5 2 -8 822.158 103.589 52
5 2 -8 961.383 112.251 55
5 2 -8 736.645 91.1863 25
5 2 -8 915.312 121.401 42
5 2 -7 5206.44 292.737 42
5 2 -7 4635.52 269.126 52
5 2 -7 6116.73 281.681 53
5 2 -7 5081.01 296.611 28
5 2 -7 5759.66 271.636 25
5 2 -6 1790.5 146.374 53
5 2 -6 1268.02 132.588 17
5 2 -6 1521.35 160.378 28
5 2 -6 1712.41 131.18 25
5 2 -5 2402.17 184.279 42
5 2 -5 2295.02 157.143 25
5 2 -5 2223.99 159.137 17
5 2 -5 1956.72 179.716 28
5 2 -5 2184.07 271.668 2
5 2 -4 784.885 195.689 2
5 2 -4 407.764 80.0705 6
5 2 -4 685.814 98.7249 53
5 2 -4 622.953 109.006 42
5 2 -4 561.687 90.5011 17
5 2 -4 446.204 62.2468 33
5 2 -4 511.146 107.264 28
5 2 -4 658.619 86.8494 25
5 2 -3 6245.06 313.974 6
5 2 -3 6184.01 493.579 2
5 2 -3 6624.8 320.831 53
5 2 -3 6070.53 309.578 52
5 2 -3 5768.62 331.147 42
5 2 -3 5793.14 312.57 17
5 2 -3 6209.2 286.828 18
5 2 -3 5404.92 297.392 33
5 2 -3 6220.92 282.377 27
5 2 -3 6189.01 313.557 25
5 2 -2 771.996 90.1745 52
5 2 -2 769.011 106.362 42
5 2 -2 465.252 63.8175 18
5 2 -2 796.799 93.2987 17
5 2 -2 744.817 59.584 27
5 2 -2 725.548 87.7255 33
5 2 -2 984.645 220.072 2
5 2 -2 683.152 93.6752 6
5 2 -1 51433.1 2384.27 33
5 2 -1 61017.9 2357.18 27
5 2 -1 55940.4 2400 42
5 2 -1 56334.6 2389.79 17
5 2 -1 53987.3 2363.07 18
5 2 0 91597.1 3826.73 42
5 2 0 86610.8 3799.04 18
5 2 0 93085.4 3786.55 27
5 2 0 92941.7 3821.9 6
5 2 0 91086.6 4063.36 2
5 2 1 1901.63 129.915 37
5 2 1 1915.76 133.799 36
5 2 1 1813.92 122.493 18
5 2 1 2113.23 139.823 42
5 2 1 1945.04 141.209 6
5 2 1 2398.13 283.529 2
5 2 2 2321.89 141.74 36
5 2 2 1948.09 137.782 6
5 2 2 1820.3 253.869 2
5 2 2 2079.61 147.149 17
5 2 2 1818.71 131.413 18
5 2 3 314.821 64.4206 36
5 2 3 276.84 63.8829 18
5 2 3 450.087 161.607 2
5 2 3 329.15 67.2483 6
5 2 4 14314 680.049 33
5 2 4 16358.3 679.063 36
5 2 4 14727.9 674.742 18
5 2 4 15332.3 674.143 44
5 2 4 14910.8 844.381 2
5 2 5 6403.08 325.254 33
5 2 5 6079.64 319.528 18
5 2 5 6487.74 311.35 44
5 2 6 1130.73 94.2719 33
5 2 6 1151.19 97.9466 18
5 2 6 995.078 95.5675 32
5 2 7 6507.43 325.172 18
5 2 7 7191.61 320.283 33
5 2 8 166.222 50.0713 18
-5 -2 -8 208.179 67.7578 34
5 2 9 2792.61 155.182 31
-5 -2 -9 2785.41 147.317 34
5 2 10 1502.58 86.2734 31
5 3 -11 536.565 49.0845 25
5 3 -11 512.593 54.0849 42
5 3 -10 3011.4 156.012 52
5 3 -10 2580.59 158.922 42
5 3 -10 2646.75 148.337 25
5 3 -9 137.969 73.6789 42
5 3 -9 239.589 57.9676 25
5 3 -9 141.817 57.6613 17
5 3 -8 -22.2848 80.2571 42
5 3 -8 -7.95028 56.3815 25
5 3 -8 13.1541 67.2239 17
5 3 -7 1357.67 128.788 53
5 3 -7 1227.57 133.26 42
5 3 -7 1286.87 109.044 25
5 3 -6 58.3474 76.0748 52
5 3 -6 60.6961 66.0852 25
5 3 -6 42.4952 74.1759 17
5 3 -5 11315.7 555.876 53
5 3 -5 11984.1 547.038 52
5 3 -5 11762.5 551.457 17
5 3 -5 12522.3 547.537 25
5 3 -5 10897.9 532.156 6
5 3 -5 11034.6 718.324 2
5 3 -4 308.496 164.678 2
5 3 -4 458.204 83.5195 6
5 3 -4 383.93 82.4001 52
5 3 -4 348.433 91.9205 53
5 3 -4 430.347 105.163 42
5 3 -4 454.699 86.3113 17
5 3 -4 382.669 57.5003 33
5 3 -4 478.042 82.8806 25
5 3 -3 6088.53 345.349 42
5 3 -3 6304.94 329.934 17
5 3 -3 5861.91 313.719 33
5 3 -3 6881.47 336.65 53
5 3 -3 6675.97 328.048 52
5 3 -3 6809.9 333.549 6
5 3 -3 6544.37 526.646 2
5 3 -2 8509.73 436.943 42
5 3 -2 8546.03 387.955 18
5 3 -2 8132.41 414.445 33
5 3 -2 9431.11 424.819 53
5 3 -2 8844.75 419.634 52
5 3 -2 8977 640.066 2
5 3 -1 14987.3 671.339 18
5 3 -1 17197.5 716.521 6
5 3 -1 15545.3 716.227 42
5 3 0 5601 274.199 17
5 3 0 4391.62 237.08 18
5 3 0 5297.02 278.31 42
5 3 0 5313.2 457.442 2
5 3 0 5564.61 276.576 6
5 3 1 16880.4 767.731 37
5 3 1 17460.7 779.644 36
5 3 1 20231.9 792.868 17
5 3 1 16079.9 756.626 18
5 3 1 18322.2 785.887 42
5 3 1 18203.8 786.673 6
5 3 1 17723.6 1004.49 2
5 3 2 19638.3 823.518 36
5 3 2 18917.2 821.967 6
5 3 2 18573.7 1028.55 2
5 3 2 21802.7 836.297 17
5 3 2 16256.7 799.916 18
5 3 3 9811.59 415.375 36
5 3 3 9109.94 410.021 6
5 3 3 8872.44 587.096 2
5 3 4 142.238 53.3823 36
5 3 4 42.8631 43.3456 18
5 3 5 1230.11 108.351 33
5 3 5 1480.81 100.094 36
5 3 5 1331.31 91.1496 44
5 3 5 1109.05 89.9991 18
5 3 6 328.428 61.5195 33
5 3 7 7563.56 343.96 33
-5 -3 -8 342.382 70.6757 34
-5 -3 -9 4043.23 189.723 34
5 3 9 3932.43 195.954 31
5 4 -10 914.366 76.7389 42
5 4 -9 737.394 77.6681 17
5 4 -9 687.879 86.9822 42
5 4 -9 829.122 79.9905 52
5 4 -9 750.487 70.6531 25
5 4 -8 119.148 62.6216 17
5 4 -8 72.4198 71.5694 42
5 4 -8 48.5637 62.5637 52
5 4 -8 64.8644 68.5158 53
5 4 -8 119.521 53.4892 25
5 4 -7 903.314 101.396 17
5 4 -7 783.666 112.058 42
5 4 -7 854.623 97.7146 52
5 4 -7 662.001 82.1218 25
5 4 -6 10.1844 72.6158 17
5 4 -6 49.6469 86.1576 42
5 4 -6 44.5296 74.0358 52
5 4 -6 55.7351 86.2261 53
5 4 -6 21.3544 59.3013 25
5 4 -5 19165 800.569 17
5 4 -5 19129.3 792.584 52
5 4 -5 19071.2 783.289 6
5 4 -4 2391.1 180.02 42
5 4 -4 2172.64 158.617 53
5 4 -4 2049.42 142.88 52
5 4 -4 2200.8 147.229 6
5 4 -4 2030.48 288.404 2
5 4 -3 2657.99 191.464 42
5 4 -3 2124.51 151.073 33
5 4 -3 2776.03 180.62 53
5 4 -3 2659.87 169.002 52
5 4 -3 2798.87 179.458 6
5 4 -3 2587.8 341.153 2
5 4 -2 9659.79 487.031 42
5 4 -2 10300.1 473.788 53
5 4 -2 9324.59 700.634 2
5 4 -2 9842.08 473.379 17
5 4 -1 1161.62 112.128 17
5 4 -1 1120.07 120.797 6
5 4 -1 1208.13 251.793 2
5 4 -1 1274.44 126.895 42
5 4 0 1990.63 142.062 17
5 4 0 2007.84 149.14 42
5 4 0 1907.97 148.995 6
5 4 0 2053.28 300.369 2
5 4 1 8999.76 438.267 36
5 4 1 9712.2 445.479 17
5 4 1 9278.54 444.809 42
5 4 1 9526.78 661.895 2
5 4 1 9150.87 444.283 6
5 4 2 6428.16 310.79 17
5 4 2 5856.38 303.35 6
5 4 2 5752.85 484.065 2
5 4 2 5878.47 300.974 36
5 4 3 3285.76 190.512 6
5 4 3 3603.9 194.059 36
5 4 4 1420.8 101.801 36
5 4 5 399.914 73.1808 33
5 4 5 567.026 63.0487 36
5 4 6 6521.98 308.248 33
5 4 7 3770.28 182.465 33
-5 -4 -8 5013.19 236.565 34
5 4 9 10378.2 448.513 31
5 5 -10 4870.76 209.336 52
5 5 -10 4310.73 205.931 42
5 5 -9 17.8356 43.948 52
5 5 -9 29.892 47.4534 42
5 5 -9 -24.5456 40.3619 17
5 5 -8 559.36 69.3381 52
5 5 -8 491.787 78.6973 42
5 5 -8 650.532 72.5582 17
5 5 -7 266.59 65.8796 52
5 5 -7 131.026 75.1653 42
5 5 -7 254.622 69.1222 17
5 5 -6 -5.34936 78.8172 42
5 5 -6 52.7306 61.6539 52
5 5 -6 9.8479 79.4736 53
5 5 -5 1612.55 121.222 6
5 5 -5 1741.84 144.797 53
5 5 -5 1758.01 128.4 52
5 5 -4 1685.69 133.404 17
5 5 -4 1742 144.526 53
5 5 -4 1767.43 130.464 52
5 5 -4 1734.03 135.337 6
5 5 -3 27710.1 1153.5 42
5 5 -3 26489.5 1132.44 17
5 5 -3 28150.4 1137.7 53
5 5 -3 29358.3 1144.4 6
5 5 -2 6094.34 313.41 17
5 5 -2 5429.41 512.365 2
5 5 -2 6331.83 330.131 42
5 5 -1 14350.5 539.353 17
5 5 -1 7330.71 696.81 2
5 5 -1 14125.5 553.625 42
5 5 0 17744.1 776.596 17
5 5 0 17547.5 784.636 42
5 5 0 15491.1 1007.5 2
5 5 0 17307.3 784.056 6
5 5 1 3430.93 199.641 36
5 5 1 3586.24 209.673 6
5 5 1 3830.63 207.056 17
5 5 2 6460.15 319.316 6
5 5 2 6451.6 315.13 36
5 5 3 2007.17 132.886 6
5 5 3 2217.27 132.281 36
5 5 4 67.8018 39.8443 44
5 5 4 91.4044 41.7654 36
5 5 5 1181.76 95.5401 33
5 5 6 246.587 50.1255 33
5 5 7 70.98 26.2625 33
-5 -5 -8 917.658 61.665 34
5 6 -9 219.202 36.2786 37
5 6 -9 214.436 34.3518 42
5 6 -9 213.225 33.3214 17
5 6 -8 33.0354 38.5232 52
5 6 -8 2.60239 44.1711 42
5 6 -7 545.056 65.2373 52
5 6 -7 666.941 80.1021 42
5 6 -6 77.4846 51.0376 52
5 6 -6 11.4838 63.6301 53
5 6 -6 194.14 71.199 42
5 6 -6 115.014 55.693 17
5 6 -5 716.536 98.684 42
5 6 -5 653.786 90.4974 53
5 6 -5 555.022 70.9268 6
5 6 -5 702.421 80.85 17
5 6 -4 33.0315 66.6381 53
5 6 -4 11.169 56.6936 6
5 6 -4 -3.98575 55.4825 17
5 6 -3 9253.48 456.24 17
5 6 -3 10100.6 475.634 42
5 6 -3 10277 466.267 6
5 6 -2 2264.27 156.925 42
5 6 -2 2128.32 139.255 17
5 6 -2 1839.18 130.514 33
5 6 -1 3211.58 179.283 37
5 6 -1 3689.74 195.222 17
5 6 -1 4005.07 214.402 42
5 6 -1 3169.54 201.13 6
5 6 0 3228.75 180.295 17
5 6 0 3228.86 190.442 6
5 6 0 2994.01 179.482 36
5 6 1 632.091 72.8195 17
5 6 1 517.861 79.7272 6
5 6 1 457.521 67.2349 36
5 6 2 1026.31 92.6199 6
5 6 2 1238.17 89.8128 36
5 6 3 685.474 69.0732 6
5 6 3 592.151 58.5029 36
5 6 4 402.72 42.4666 36
5 6 5 236.46 50.0915 33
5 6 6 6668.68 294.647 33
5 6 7 3821.34 189.472 31
-5 -6 -7 4635.08 191.73 34
5 7 -8 323.857 35.6104 37
5 7 -7 666.084 64.8114 42
5 7 -7 791.26 60.9134 17
5 7 -6 346.186 60.5664 42
5 7 -6 379.532 53.3452 17
5 7 -5 3102.62 160.604 6
5 7 -5 3264.96 181.443 42
5 7 -5 3175.15 169.056 17
5 7 -4 40.9488 48.5368 17
5 7 -4 22.011 48.1363 6
-5 -7 4 6.20995 40.6739 21
5 7 -3 6234.75 287.02 6
5 7 -3 5423.37 277.227 17
5 7 -2 32.8059 44.2387 37
5 7 -2 172.003 52.4485 17
5 7 -1 6542.8 316.595 36
5 7 -1 7530.81 328.947 6
5 7 -1 7427.53 317.578 17
5 7 0 788.616 80.7642 6
5 7 0 616.22 67.3419 36
5 7 1 391.283 62.4242 6
5 7 1 376.594 51.8346 36
5 7 2 129.324 46.5875 6
5 7 2 147.531 36.8137 36
5 7 3 121.223 29.3668 36
5 7 3 124.093 29.2851 44
5 7 3 133.1 50.3577 33
5 7 4 2405.98 129.475 33
5 7 5 961.778 60.9539 33
5 8 -6 960.191 54.5381 17
5 8 -6 804.834 51.3041 37
5 8 -6 889.429 49.8568 36
5 8 -5 1277.36 69.5228 17
5 8 -5 1133.34 67.2734 36
5 8 -4 894.057 61.5473 17
5 8 -4 701.724 52.2691 37
5 8 -3 4431.65 218.468 36
5 8 -3 4678.37 216.462 17
5 8 -3 4787.15 221.152 6
5 8 -2 1154.73 74.7157 17
5 8 -2 1049.87 75.5517 36
5 8 -1 708.998 65.4223 6
5 8 -1 601.001 56.0684 36
5 8 0 2144.35 113.314 36
5 8 0 1960.74 115.702 33
5 8 1 1206.96 74.8636 6
5 8 1 1058.4 73.8309 33
5 8 2 408.187 30.993 44
5 8 3 523.692 44.8588 33
6 -12 -2 1776.2 88.8147 20
6 -12 -1 1712.26 88.4218 20
6 -12 1 5483.38 241.283 20
6 -12 1 5400.08 238.712 23
6 -12 2 3304.14 162.993 20
6 -12 2 4026.9 166.022 23
6 -12 3 540.452 37.0511 23
6 -11 -5 3784.56 171.34 20
6 -11 -4 682.838 53.7232 38
6 -11 -4 921.504 58.5038 20
6 -11 -3 2030.62 113.121 38
6 -11 -3 2356 117.324 20
6 -11 -2 53.7715 35.7086 20
6 -11 -2 26.2986 32.4982 38
6 -11 -1 2657.5 134.598 23
6 -11 0 55.878 39.0413 23
6 -11 0 15.5367 35.8482 20
6 -11 1 1132.43 81.018 23
6 -11 1 1205.91 80.0931 20
6 -11 2 484.448 56.7251 23
6 -11 2 382.909 48.4866 20
6 -11 3 561.881 49.8223 48
6 -11 3 425.731 53.5258 23
6 -11 4 1960.21 101.796 48
6 -11 5 9926.39 449.573 48
6 -11 5 11291.3 451.995 23
6 -10 -6 3463.89 167.321 46
6 -10 -6 3064.8 162.817 54
6 -10 -5 6964.85 313.857 38
6 -10 -5 6919.43 302.24 41
6 -10 -5 6144.15 309.922 46
6 -10 -4 3199.14 163.543 38
6 -10 -4 3663.27 165.635 20
6 -10 -3 13793.2 604.239 38
6 -10 -2 481.411 55.8865 23
6 -10 -2 384.967 55.8643 38
6 -10 -1 978.83 83.8487 20
6 -10 -1 882.465 78.9867 38
6 -10 -1 1177.47 83.7281 48
6 -10 -1 897.969 79.4605 23
6 -10 0 1810.5 107.491 39
6 -10 0 1554.55 113.653 20
6 -10 0 1846.22 117.524 23
6 -10 0 1940.2 115.17 48
6 -10 1 318.51 63.1262 23
6 -10 1 340.562 53.6292 48
6 -10 1 323.694 48.2949 39
6 -10 2 1584.61 123.286 23
6 -10 2 1771.4 115.036 47
6 -10 2 2089.51 119.159 48
6 -10 2 2119.88 112.629 39
6 -10 3 2324.21 133.811 48
6 -10 3 2406.44 133.471 47
6 -10 3 2524.51 129.014 39
6 -10 4 2526.92 140.36 23
6 -10 4 2293.05 129.077 24
6 -10 4 2829.98 136.374 47
6 -10 4 2590.7 129.085 39
6 -10 5 1667.05 98.1811 23
6 -10 5 1913.27 97.7366 47
6 -10 5 1769.37 90.1698 39
6 -10 6 2040.53 96.5948 47
6 -10 6 1553.07 90.2738 24
6 -10 7 4755.25 208.075 47
6 -9 -8 950.32 53.2298 54
6 -9 -7 12637.1 520.294 20
6 -9 -7 11358.3 517.325 46
6 -9 -6 4542 210.491 41
6 -9 -6 4177.13 218.676 46
6 -9 -5 6004.19 273.464 20
6 -9 -5 5780.72 263.33 41
6 -9 -5 5348.1 272.308 46
6 -9 -5 5677.6 273.416 38
6 -9 -4 937.678 85.6649 46
6 -9 -4 1113.75 88.5791 38
6 -9 -3 10904.6 490.513 38
6 -9 -3 11432.1 489.853 48
6 -9 -3 10319.1 480.181 23
6 -9 -2 377.287 62.9293 38
6 -9 -2 456.361 65.6886 20
6 -9 -2 389.37 59.4708 48
6 -9 -2 413.228 45.9993 45
6 -9 -2 434.338 63.599 23
6 -9 -1 2926.38 157.213 48
6 -9 -1 2667.99 133.804 45
6 -9 -1 2940.58 161.969 20
6 -9 -1 2953.35 154.313 39
6 -9 -1 2559.04 153.922 38
6 -9 -1 2871.3 161.384 23
6 -9 0 239.384 38.7746 45
6 -9 0 246.399 54.8916 48
6 -9 0 214.374 66.6809 23
6 -9 0 274.271 56.2513 39
6 -9 1 225.933 38.8397 45
6 -9 1 408.588 62.1839 48
6 -9 1 183.29 62.4072 4
6 -9 1 337.434 58.7048 39
6 -9 1 298.123 75.3574 23
6 -9 2 1401.89 84.4336 45
6 -9 2 1529.07 105.635 24
6 -9 3 30555.8 1235.32 39
6 -9 3 27534.5 1212.71 45
6 -9 3 30545.1 1236.89 47
6 -9 3 29049.9 1233.31 24
6 -9 4 1594.44 103.016 39
6 -9 4 1820.6 106.602 47
6 -9 4 1557.76 110.413 23
6 -9 4 1641.55 105.038 24
6 -9 5 1378.53 92.9627 39
6 -9 5 1259.71 94.2471 23
6 -9 5 1368.69 96.7389 24
6 -9 5 1497.43 94.7669 47
6 -9 6 1293.5 78.7998 39
-6 9 -6 974.096 77.1597 14
6 -9 6 930.763 78.376 24
6 -9 6 1192.42 79.5389 47
6 -9 7 2168.24 106.795 24
6 -9 7 2329.2 106.189 47
6 -9 8 424.801 33.1419 47
6 -9 8 478.859 35.7529 24
6 -8 -9 2921.27 131.278 54
6 -8 -8 1796.43 99.1593 46
6 -8 -8 1880.1 100.515 20
6 -8 -7 5485.45 254.027 41
6 -8 -7 5521.61 264.903 46
6 -8 -7 5824.83 266.861 20
6 -8 -6 2651.06 142.984 41
6 -8 -6 2575.39 152.832 46
6 -8 -6 2817.65 153.713 20
6 -8 -5 32305.9 1387.45 38
6 -8 -5 32833.2 1391.79 46
6 -8 -4 7146.87 332.878 38
6 -8 -4 6635.76 333.449 46
6 -8 -3 10246.6 458.345 48
6 -8 -3 9577.16 439.51 45
6 -8 -3 10468.7 462.762 38
6 -8 -3 9798.33 433.351 27
6 -8 -3 10114.2 456.267 23
6 -8 -3 10474.7 464.776 20
6 -8 -2 7458.95 349.156 48
6 -8 -2 7483.3 330.872 45
6 -8 -2 7838.76 357.696 20
6 -8 -2 7540.91 349.751 39
6 -8 -2 7519.5 351.554 38
6 -8 -2 6655.97 327.081 27
6 -8 -2 7504.24 353.591 23
6 -8 -1 3823.72 200.137 39
6 -8 -1 3500.2 198.505 38
6 -8 -1 3558.88 204.542 20
6 -8 -1 3759.98 182.003 45
6 -8 -1 3723.39 200.095 48
6 -8 -1 3810.78 209.512 23
6 -8 0 2207.28 138.41 39
6 -8 0 2073.58 121.253 45
6 -8 0 2159.87 138.928 48
6 -8 0 2262.94 137.564 47
6 -8 0 2584.28 158.078 23
6 -8 1 2355.06 137.202 39
6 -8 1 1793.97 112.249 45
6 -8 1 2020.84 132.111 48
6 -8 1 1898.49 130.097 47
6 -8 1 1957.95 149.868 23
6 -8 1 1871.53 130.81 24
6 -8 2 174.701 60.7139 39
6 -8 2 119.507 58.0415 24
6 -8 3 2510.01 145.056 39
6 -8 3 2377.15 142.706 24
6 -8 4 9825.25 370.684 39
6 -8 4 9048.65 366.677 24
6 -8 5 1519.43 107.509 39
6 -8 5 1247.13 94.6996 15
6 -8 5 1455.36 106.421 24
6 -8 5 1360.72 100.492 23
6 -8 6 1408.38 99.3643 39
-6 8 -6 1134.85 88.7408 14
6 -8 6 1271.8 95.9489 24
6 -8 7 1915.91 110.332 39
-6 8 -7 1752.84 104.576 14
6 -8 7 1924.12 110.364 24
6 -8 8 2499.16 114.507 24
6 -8 8 1838.29 105.555 39
6 -8 9 1257.15 62.9644 47
6 -7 -9 4340.32 198.853 54
6 -7 -8 2434.54 132.483 41
6 -7 -8 2690.97 141.977 46
6 -7 -8 2670.23 143.782 20
6 -7 -8 2477.76 137.362 54
6 -7 -7 8589.42 403.418 46
6 -7 -7 8676.59 392.103 41
6 -7 -7 9139.95 405.346 20
6 -7 -6 8743.1 402.901 41
6 -7 -6 9161.93 418.755 46
6 -7 -5 24209 1071.6 38
6 -7 -5 25031.1 1077.8 46
6 -7 -5 25267.3 1073.53 20
6 -7 -4 1745.77 125.522 38
6 -7 -4 1953.89 133.252 46
6 -7 -4 1731.55 108.365 45
6 -7 -4 1791.83 102.04 27
6 -7 -4 2035.86 130.188 20
6 -7 -3 6071.74 306.385 48
6 -7 -3 5749.23 306.89 46
6 -7 -3 6122.22 288.188 45
6 -7 -3 6569.98 308.083 38
6 -7 -3 6210.93 285.301 27
6 -7 -3 6275.49 306.534 23
6 -7 -3 6511.49 311.738 20
6 -7 -2 4942.29 455.429 11
6 -7 -2 5177.7 260.456 48
6 -7 -2 5509.19 247.851 45
6 -7 -2 5489.86 269.29 20
6 -7 -2 4900.74 259.833 38
6 -7 -2 4802.84 246.159 27
6 -7 -2 5536.37 271.339 23
6 -7 -1 4016.46 201.369 45
6 -7 -1 3913.46 213.264 48
6 -7 -1 3792.56 211.414 47
6 -7 -1 4030.12 219.999 20
6 -7 -1 4379.94 203.705 18
6 -7 -1 4524.35 221.377 39
6 -7 -1 3843.25 210.513 38
6 -7 -1 3585.25 374.477 11
6 -7 -1 3696.43 336.556 13
6 -7 -1 3979.89 225.71 23
6 -7 0 937.107 81.6455 54
6 -7 0 1379.83 92.2986 45
6 -7 0 1470.73 106.155 48
6 -7 0 1434.3 105.9 47
6 -7 0 1348.37 92.23 18
6 -7 0 1746.67 116.324 39
6 -7 0 1101.23 90.4957 38
6 -7 0 1324.1 219.447 11
6 -7 0 1084.71 201.379 13
6 -7 0 1422.25 121.208 23
6 -7 1 643.023 73.5437 47
6 -7 1 514.168 63.5722 18
6 -7 1 589.903 83.4774 39
6 -7 1 675.443 153.086 11
6 -7 1 447.428 143.909 13
6 -7 1 597.354 81.196 24
6 -7 2 18173 783.496 47
6 -7 2 16355.7 762.981 18
6 -7 2 18069.2 792.383 39
6 -7 2 16437.1 978.838 13
6 -7 2 19506.3 801.498 23
6 -7 2 18151.8 789.664 24
6 -7 3 5560.8 256.417 39
6 -7 3 3609.16 220.744 15
6 -7 3 4516.88 220.907 18
6 -7 3 4952.84 247.171 24
6 -7 3 4100.26 245.98 23
6 -7 3 4791.47 239.604 47
6 -7 4 2181.7 140.765 39
6 -7 4 1293.68 112.699 15
6 -7 4 1566.32 108.606 18
6 -7 4 1981.67 137.781 24
6 -7 4 1676.45 130.554 23
6 -7 4 1680.84 124.343 47
6 -7 5 6531.76 301.545 24
6 -7 5 5845.86 284.148 23
6 -7 5 5604.7 282.633 15
6 -7 5 5447.85 272.174 18
6 -7 5 6297.38 301.36 39
6 -7 6 965.102 100.478 24
-6 7 -6 1194.82 92.1342 14
6 -7 6 1098 83.9558 18
-6 7 -7 3153.45 170.517 51
-6 7 -7 3461.26 166.106 14
6 -7 7 3012.36 154.947 18
6 -7 7 3528.65 181.973 39
6 -7 8 1172.97 84.614 39
-6 7 -8 1157.48 81.0193 51
6 -7 9 984.01 60.5113 39
6 -7 9 884.417 58.4398 24
6 -6 -9 6944.34 311.089 54
6 -6 -8 3669.62 207.699 28
6 -6 -8 3877.28 188.431 41
6 -6 -8 4075.91 199.058 46
6 -6 -8 3482.05 190.893 54
6 -6 -7 10764 461.483 41
6 -6 -7 10265.5 472.071 46
6 -6 -7 9638.07 481.513 28
6 -6 -6 5633.69 268.706 20
6 -6 -6 5351.01 255.27 41
6 -6 -6 5716.42 271.124 46
6 -6 -5 14598.7 669.296 38
6 -6 -5 15473.6 673.246 20
6 -6 -5 14872.6 647.638 27
6 -6 -5 15557.1 677.464 46
6 -6 -4 1144.5 100.007 46
6 -6 -4 941.034 80.4851 45
6 -6 -4 1087.04 98.1883 20
6 -6 -4 1179.83 97.7113 38
6 -6 -4 1148.86 77.9215 27
6 -6 -3 20805.7 921.489 48
6 -6 -3 22259.9 911.533 45
6 -6 -3 20018.1 929.167 46
6 -6 -3 23166.9 928.364 39
6 -6 -3 19853.8 922.588 38
6 -6 -3 20875.4 910.106 27
6 -6 -3 21623.5 929.651 23
6 -6 -3 21519.2 930.033 20
6 -6 -2 33627.3 1441.91 48
6 -6 -2 34131.9 1433.22 45
6 -6 -2 29097.3 1439.99 46
6 -6 -2 35039.6 1451.03 20
6 -6 -2 36811 1440.49 18
6 -6 -2 36221.6 1449.69 39
6 -6 -2 31949.9 1440.16 38
6 -6 -2 31365.9 1684.73 11
6 -6 -2 34782.2 1623.01 13
6 -6 -2 35498.7 1454.65 23
6 -6 -1 377.547 64.3527 54
6 -6 -1 421.508 64.9218 48
6 -6 -1 478.967 61.81 47
6 -6 -1 483.746 72.8497 20
6 -6 -1 592.252 67.3504 18
6 -6 -1 407.574 151.267 11
6 -6 -1 443.983 142.453 13
6 -6 -1 435.374 80.5144 23
6 -6 0 2627 164.192 54
6 -6 0 3039.43 173.114 48
6 -6 0 3424.89 178.24 47
6 -6 0 3025.01 178.938 20
6 -6 0 3202.08 170.051 18
6 -6 0 3690.01 178.24 33
6 -6 0 2540.07 300.615 11
6 -6 0 2967.74 307.302 13
6 -6 0 3388.95 187.352 24
6 -6 1 15920.9 705.434 47
6 -6 1 15410.5 696.918 18
6 -6 1 16073.4 701.109 33
6 -6 1 13652 863.842 11
6 -6 1 15296.4 900.973 13
6 -6 1 16874.6 721.83 23
6 -6 1 16216.7 715.345 24
6 -6 2 18515.3 791.033 50
6 -6 2 17616.8 794.232 47
6 -6 2 17443.3 787.919 18
6 -6 2 18375.5 787.418 33
6 -6 2 15424.4 926.79 11
6 -6 2 18571.3 1023.83 13
6 -6 2 18634.1 806.324 24
6 -6 2 18309.8 807.259 23
6 -6 3 139.889 53.3236 50
6 -6 3 59.055 52.1172 47
6 -6 3 80.4612 46.8424 33
6 -6 3 -4.83004 73.2698 39
6 -6 3 111.34 68.0747 24
6 -6 3 43.5633 62.6622 23
6 -6 3 99.7003 125.679 13
6 -6 3 71.5203 51.3465 18
6 -6 3 47.284 41.8907 15
6 -6 4 3018.6 182.992 39
6 -6 4 3047.83 173.49 19
6 -6 4 2097.01 153.782 15
6 -6 4 2153.74 156.546 18
6 -6 4 3020.53 183.796 24
6 -6 4 2930.7 168.297 23
6 -6 4 2666.96 152.204 50
6 -6 5 2738.3 164.909 19
6 -6 5 2653.29 157.817 18
6 -6 5 2586.14 153.235 23
6 -6 5 2879.74 153.184 50
-6 6 -6 3061.48 169.403 14
6 -6 6 3240.58 182.384 19
6 -6 6 3186.53 176.32 18
-6 6 -7 4533.18 223.912 14
6 -6 7 4591.43 226.705 18
6 -6 7 5133.4 242.554 24
6 -6 8 508.402 51.0195 18
-6 6 -8 532.013 73.4247 51
-6 6 -8 519.509 50.2553 14
6 -6 8 579.746 62.1404 24
6 -6 9 365.605 49.074 39
-6 6 -9 475.116 54.2666 51
6 -6 9 423.709 36.6652 18
6 -5 -10 1550.66 93.6862 28
6 -5 -10 1277.42 69.2932 54
6 -5 -9 4953.34 237.486 28
6 -5 -9 4228.83 210.613 54
6 -5 -8 1655.37 132.699 28
6 -5 -8 1599.81 111.408 41
6 -5 -8 1517.13 111.914 54
6 -5 -7 7698.32 363.538 46
6 -5 -7 8070.3 353.986 41
6 -5 -7 7200.47 360.604 20
6 -5 -7 7102.88 377.657 28
6 -5 -6 6333.79 293.928 41
6 -5 -6 6239.77 304.955 46
6 -5 -6 6028.24 301.759 20
6 -5 -6 5423.48 315.383 28
6 -5 -5 18736.8 813.835 46
6 -5 -5 19365 788.038 27
6 -5 -5 19163.1 811.16 20
6 -5 -4 24792.9 1030.64 20
6 -5 -4 25277.3 1027.66 39
6 -5 -4 23078.2 1023.24 38
6 -5 -4 24180.2 1031.82 46
6 -5 -4 22544.9 1007.61 27
6 -5 -3 3088.52 193.078 46
6 -5 -3 3273.2 188.782 38
6 -5 -3 3336.69 182.232 27
6 -5 -3 3626.28 203.145 23
6 -5 -3 3751.35 200.375 20
6 -5 -2 6029.89 307.72 48
6 -5 -2 6142.96 320.191 54
6 -5 -2 5618.49 308.723 46
6 -5 -2 7019.34 313.283 18
6 -5 -2 7399.54 322.931 39
6 -5 -2 7179.89 315.515 33
6 -5 -2 6204.35 503.991 11
6 -5 -2 6472.85 462.774 13
6 -5 -2 6933.44 326.422 23
6 -5 -2 6623.29 318.643 20
6 -5 -1 5749.22 292.821 48
6 -5 -1 6194.92 296.537 47
6 -5 -1 6084.72 301.781 20
6 -5 -1 6580.03 300.628 18
6 -5 -1 7001.54 314.183 39
6 -5 -1 5083.04 454.385 11
6 -5 -1 5851 446.703 13
6 -5 -1 6915.89 302.081 50
6 -5 -1 5472.38 298.575 54
6 -5 0 19807.6 767.203 5
6 -5 0 19077.1 765.614 50
6 -5 0 13169.5 749.155 54
6 -5 0 16187.6 755.249 48
6 -5 0 17293.6 761.521 47
6 -5 0 15599.5 758.862 20
6 -5 0 18633.8 764.26 18
6 -5 0 21984.6 789.215 39
6 -5 0 19099.8 763.259 33
6 -5 0 14905.9 943.469 11
6 -5 0 15410.8 965.733 13
6 -5 0 17358.6 778.176 23
6 -5 0 18127.1 779.529 24
6 -5 1 1314.9 94.0763 5
6 -5 1 898.556 78.4206 54
6 -5 1 1026.43 85.7749 48
6 -5 1 1066.29 92.6508 47
6 -5 1 1027.23 86.7443 20
6 -5 1 1277.31 103.612 18
6 -5 1 1257.58 96.6986 33
6 -5 1 1390.97 115.699 39
6 -5 1 1102.73 187.583 11
6 -5 1 1248.41 222.502 13
6 -5 1 1445.32 114.314 23
6 -5 1 1498.8 115.254 24
6 -5 2 7191.43 357.568 50
6 -5 2 7525.99 361.779 47
6 -5 2 7592.86 352.747 33
6 -5 2 7885.36 380.53 39
6 -5 2 8207.01 376.317 19
6 -5 2 7441.01 363.123 18
6 -5 2 7255.33 564.659 13
6 -5 2 7969.16 376.698 24
6 -5 2 6888.08 368.432 23
6 -5 3 2562.19 143.968 33
6 -5 3 2680.51 164.971 19
6 -5 3 2364.51 157.735 18
6 -5 3 2645.43 152.842 50
6 -5 3 2316.78 156.962 23
6 -5 4 8777.79 397.902 50
6 -5 4 8385.02 387.908 33
6 -5 4 8665.71 410.772 19
6 -5 4 8319.54 405.362 18
6 -5 4 8084.16 623.36 13
6 -5 4 8424.83 397.482 23
-6 5 -5 10731.9 534.345 14
6 -5 5 12465.1 558.591 19
6 -5 5 11978.6 555.344 18
6 -5 5 13584.4 546.85 50
6 -5 5 12859.1 568.3 24
6 -5 5 10868.2 534.775 23
6 -5 5 13480.4 536.563 33
-6 5 -6 1328.09 94.7574 14
6 -5 6 1427.14 109.012 19
6 -5 6 1248.11 109.617 18
6 -5 6 1438.19 119.416 24
6 -5 6 1632.19 99.0637 50
-6 5 -7 10092.1 480.749 14
6 -5 7 11045.2 495.036 19
6 -5 7 10226.2 494.712 18
6 -5 7 11692.8 502.997 24
6 -5 7 12124.7 483.864 50
6 -5 8 809.91 68.7588 19
6 -5 8 806.981 69.6101 18
6 -5 8 824.937 72.0117 24
6 -5 9 105.653 34.5166 18
6 -5 9 55.984 31.6461 24
6 -5 10 400.961 35.8319 39
6 -5 10 341.667 25.954 47
6 -4 -11 1714.36 91.7008 28
6 -4 -10 1071.08 85.0639 28
6 -4 -10 740.336 49.5258 54
6 -4 -9 354.423 73.9326 28
6 -4 -9 293.255 45.2011 54
6 -4 -9 357.279 57.0617 46
6 -4 -8 9181.76 432.842 28
6 -4 -8 8709.18 400.547 41
6 -4 -8 9716.06 415.444 46
6 -4 -7 17486.7 738.377 54
6 -4 -7 16167.5 759.242 28
6 -4 -7 15657 735.754 20
6 -4 -7 16283.7 739.164 46
6 -4 -7 17345.2 728.882 41
6 -4 -6 5126.98 254.568 54
6 -4 -6 4889.25 273.454 28
6 -4 -6 5130.6 253.063 20
6 -4 -6 5131.21 254.124 46
6 -4 -5 7065.6 348.109 54
6 -4 -5 7107.75 341.503 20
6 -4 -5 6292.34 323.083 25
6 -4 -5 6539.4 356.493 28
6 -4 -5 7267.43 321.265 27
6 -4 -5 7201.48 343.877 46
6 -4 -5 7355 320.846 45
6 -4 -4 14717.1 601.882 5
6 -4 -4 13675.5 608.362 20
6 -4 -4 13942.8 590.168 45
6 -4 -4 12907.2 607.957 46
6 -4 -4 14162.8 608.635 37
6 -4 -4 13545.2 599.296 39
6 -4 -4 11464.8 611.605 28
6 -4 -4 13417.7 591.591 27
6 -4 -4 13497.8 799.661 11
6 -4 -3 3265.71 171.546 5
6 -4 -3 2960.6 183.177 54
6 -4 -3 3265.16 163.846 45
6 -4 -3 3284.78 167.718 44
6 -4 -3 2625.38 169.684 46
6 -4 -3 3109.14 171.403 18
6 -4 -3 3198.06 180.796 37
6 -4 -3 3115.22 170.78 39
6 -4 -3 3306.03 169.855 33
6 -4 -3 3059.42 164.917 27
6 -4 -3 2962.77 173.083 20
6 -4 -2 15612.9 656.739 5
6 -4 -2 15789.3 651.899 50
6 -4 -2 12803.7 640.876 48
6 -4 -2 13756.7 659.283 54
6 -4 -2 16222 654.216 44
6 -4 -2 15076.8 654.137 18
6 -4 -2 15794.2 652.897 33
6 -4 -2 14680.8 654.854 39
6 -4 -2 13366.7 840.247 11
6 -4 -2 16801.7 843.346 13
6 -4 -2 14203.2 653.239 20
6 -4 -1 15615.8 643.061 50
6 -4 -1 14048.7 644.489 54
6 -4 -1 14593.6 639.602 44
6 -4 -1 13946.9 632.957 47
6 -4 -1 15136.9 644.736 18
6 -4 -1 14899.5 639.964 33
6 -4 -1 14664.9 649.54 39
6 -4 -1 14767.2 843.283 11
6 -4 -1 16003.5 834.613 13
6 -4 -1 13178.9 634.894 20
6 -4 0 8873.21 393.291 5
6 -4 0 8586.01 393.988 50
6 -4 0 7663.13 385.606 54
6 -4 0 8379.41 390.738 44
6 -4 0 7952.11 384.896 47
6 -4 0 9108 409.692 19
6 -4 0 7857.05 393.443 18
6 -4 0 8649.05 405.831 39
6 -4 0 8253.01 563.61 13
6 -4 0 8734.53 401.258 23
6 -4 0 9190.22 406.761 24
6 -4 1 4518.13 228.563 50
6 -4 1 3552.56 209.885 54
6 -4 1 4197.88 220.282 47
6 -4 1 5005.57 246.421 19
6 -4 1 4283.51 233.196 18
6 -4 1 4419.55 224.146 33
6 -4 1 5496.93 250.743 39
6 -4 1 3956.44 232.381 23
6 -4 1 4472.55 223.587 5
6 -4 2 1063.6 85.4263 44
6 -4 2 866.801 82.3967 47
6 -4 2 947.577 97.2528 18
6 -4 2 851.339 83.1424 33
6 -4 2 776.467 99.3467 39
6 -4 2 912.735 91.6301 23
6 -4 2 913.747 78.5335 5
6 -4 3 17333.4 997.863 13
6 -4 3 16926.4 755.248 5
6 -4 3 16814.9 763.431 50
6 -4 3 17753 762.867 44
6 -4 3 17552.7 757.827 33
6 -4 3 17796.5 780.923 24
6 -4 3 16500.8 762.165 23
6 -4 3 19031.2 785.014 31
6 -4 3 17718.9 780.11 19
6 -4 3 16652.6 774.082 18
6 -4 4 6583.94 309.603 19
6 -4 4 6297.74 307.76 18
6 -4 4 5256.62 286.299 50
6 -4 4 5433.71 279.533 33
6 -4 4 6673.68 316.447 24
6 -4 4 5840.28 282.051 23
6 -4 4 5493.62 480.277 13
6 -4 5 2827.66 164.796 50
6 -4 5 2781.74 155.248 33
6 -4 5 2984.26 181.593 19
6 -4 5 3082.86 188.246 18
6 -4 5 3205.09 185.566 31
6 -4 5 3220 189.365 24
6 -4 6 2824.83 160.327 50
6 -4 6 2611.97 147.086 33
6 -4 6 3332.25 188.863 31
6 -4 6 3251.81 179.708 19
6 -4 6 3020.53 186.888 18
6 -4 6 3560.97 188.442 24
6 -4 7 12915.2 565.454 19
6 -4 7 12347.4 569.646 18
6 -4 7 13034.5 565.593 24
6 -4 7 12218.7 548.473 50
6 -4 8 4714.17 241.011 19
6 -4 8 5111.7 247.627 18
6 -4 8 4946.57 240.007 24
6 -4 8 5221.01 228.705 50
6 -4 9 253.813 44.8934 18
6 -4 9 320.369 42.4898 19
6 -4 10 105.402 25.7592 18
6 -3 -11 743.021 58.9343 28
6 -3 -11 675.556 58.6886 42
6 -3 -10 4643.04 206.333 28
6 -3 -10 3453.59 165.762 54
6 -3 -9 6019.95 301.587 28
6 -3 -9 6066.96 285.592 46
6 -3 -9 5591.72 266.719 54
6 -3 -8 1322.94 105.518 41
6 -3 -8 1453.11 110.541 46
6 -3 -8 1269.15 93.9711 54
6 -3 -8 1690.3 135.84 28
6 -3 -8 1047.89 94.7406 25
6 -3 -7 7637.15 375.892 46
6 -3 -7 8089.28 371.384 54
6 -3 -7 8118.55 358.929 37
6 -3 -7 8110.94 401.439 28
6 -3 -7 7592.36 373.217 20
6 -3 -7 7358.57 367.213 25
6 -3 -6 11119.7 474.445 46
6 -3 -6 9696.58 469.52 54
6 -3 -6 9790.35 455.764 37
6 -3 -6 11050.5 499.207 28
6 -3 -6 9588.36 460.631 25
6 -3 -6 9411.87 466.243 20
6 -3 -5 7346.99 323.572 5
6 -3 -5 6811.39 330.081 41
6 -3 -5 7564.29 341.675 46
6 -3 -5 6007.95 311.239 45
6 -3 -5 6972.35 343.022 54
6 -3 -5 6916.63 332.462 37
6 -3 -5 6832.62 357.381 28
6 -3 -5 6519.43 315.655 27
6 -3 -5 7156.93 337.654 20
6 -3 -5 7227.1 332.013 25
6 -3 -4 1422.56 107.989 20
6 -3 -4 1388.65 105.502 25
6 -3 -4 1573.56 93.9039 45
6 -3 -4 1419.56 93.4138 44
6 -3 -4 1409.96 109.188 46
6 -3 -4 1475.6 115.321 37
6 -3 -4 1557.79 100.797 39
6 -3 -4 1495.32 98.5687 33
6 -3 -4 1320.22 120.802 28
6 -3 -4 1534.1 97.8536 27
6 -3 -4 1601.54 103.974 5
6 -3 -3 12697.4 574.539 5
6 -3 -3 12879.8 586.526 54
6 -3 -3 13092.2 564.644 45
6 -3 -3 13018.6 570.228 44
6 -3 -3 11677.2 573.938 46
6 -3 -3 13557.5 577.414 18
6 -3 -3 13166.5 583.69 37
6 -3 -3 12864.8 570.631 33
6 -3 -3 13723.2 573.003 39
6 -3 -3 12777.9 568.206 27
6 -3 -3 12382.1 575.286 20
6 -3 -2 29101.5 1318.12 13
6 -3 -2 26423.8 1121.5 5
6 -3 -2 27675.2 1116.04 50
6 -3 -2 26226.5 1126.97 54
6 -3 -2 26116.5 1116.7 44
6 -3 -2 27191.4 1120.69 18
6 -3 -2 26158.2 1116.81 33
6 -3 -2 26371.6 1116.93 39
6 -3 -2 24318.6 1111.04 27
6 -3 -2 24139.8 1112.62 20
6 -3 -1 102.953 48.2772 54
6 -3 -1 179.487 51.1594 50
6 -3 -1 82.4082 48.8086 44
6 -3 -1 96.5113 54.8187 18
6 -3 -1 128.693 64.7399 37
6 -3 -1 162.205 57.1179 39
6 -3 -1 60.0554 55.4656 33
6 -3 -1 141.935 54.4865 23
6 -3 0 10068.2 448.53 5
6 -3 0 9809.42 448.426 50
6 -3 0 9525.98 441.893 54
6 -3 0 9822.37 446.08 44
6 -3 0 9062.74 431.435 47
6 -3 0 10247.9 459.936 19
6 -3 0 10073.6 453.493 18
6 -3 0 9531.56 452.565 39
6 -3 0 9643.08 448.737 23
6 -3 0 10677.5 629.026 13
6 -3 1 51758.4 2318.32 13
6 -3 1 49248.5 2098.44 5
6 -3 1 52221.2 2092.99 54
6 -3 1 49951.7 2104.03 50
6 -3 1 45546.4 2087.22 47
6 -3 1 49823 2113.58 19
6 -3 1 51480.1 2109.64 18
6 -3 1 47896.3 2098.83 33
6 -3 1 48480.3 2110.55 39
6 -3 1 50344.3 2111.59 31
6 -3 1 51231.2 2101.61 23
6 -3 1 52690.3 2110.79 24
6 -3 2 3739.45 195.301 5
6 -3 2 3912.74 200.11 23
6 -3 2 3939.28 212.252 24
6 -3 2 3763.38 197.346 44
6 -3 2 3273.7 189.684 47
6 -3 2 3744 214.04 19
6 -3 2 3899.14 214.535 18
6 -3 2 3742.8 199.799 33
6 -3 2 3607.16 211.514 31
6 -3 2 3332.7 335.679 13
6 -3 3 6607.56 495.693 13
6 -3 3 5924.18 297.036 5
6 -3 3 6326.25 310.851 50
6 -3 3 6418.15 301.422 44
6 -3 3 6508.11 325.46 18
6 -3 3 5884.63 302.553 33
6 -3 3 6622.23 324.738 31
6 -3 3 6163.67 299.129 23
6 -3 3 6631.73 319.627 24
6 -3 4 4956.58 425.776 13
6 -3 4 4685.53 237.101 5
6 -3 4 4867 251.741 50
6 -3 4 4884.01 244.473 44
6 -3 4 4472.47 241.491 33
6 -3 4 5268.96 274.209 18
6 -3 4 5227.29 269.226 31
6 -3 4 5483.04 264.657 24
6 -3 4 4694.35 233.903 23
6 -3 5 15246 693.617 33
6 -3 5 15448.5 721.244 19
6 -3 5 17603.9 731.74 18
6 -3 5 15855.8 708.053 50
6 -3 5 16840 717.936 24
6 -3 6 2058.08 128.161 50
6 -3 6 1961.65 114.873 33
6 -3 6 2187.86 146.641 31
6 -3 6 2103.02 139.037 24
6 -3 6 2490.34 148.634 19
6 -3 6 2108.9 154.208 18
6 -3 7 10726.4 481.34 50
6 -3 7 11433.6 500.658 31
6 -3 7 11035.3 488.235 24
6 -3 7 11060.6 496.949 19
6 -3 7 10135.8 501.008 18
6 -3 8 3612.69 187.921 19
6 -3 8 3687.6 195.262 18
6 -3 8 3504.52 172.298 50
6 -3 8 3811.32 191.686 31
6 -3 9 359.388 47.5317 19
6 -3 9 429.094 52.5292 18
6 -3 10 238.199 31.3598 18
6 -3 10 166.317 23.8437 19
6 -2 -11 74.8377 36.1349 28
6 -2 -11 85.0026 37.6509 42
6 -2 -10 882.307 68.1164 25
6 -2 -10 821.873 85.2118 28
6 -2 -9 2498.88 136.511 54
6 -2 -9 2936.92 157.479 25
6 -2 -9 2929.01 176.791 28
6 -2 -8 8027.58 357.017 54
6 -2 -8 9040.59 401.809 28
6 -2 -7 3472.51 178.495 54
6 -2 -7 3060.05 179.363 41
6 -2 -7 3309.09 187.746 46
6 -2 -7 3131.57 172.88 37
6 -2 -7 3161.2 210.583 28
6 -2 -7 2977.05 184.305 25
6 -2 -6 4246.7 226.827 54
6 -2 -6 5097.46 239.25 46
6 -2 -6 3842.37 223.414 41
6 -2 -6 4118.9 205.451 5
6 -2 -6 4011.41 223.81 37
6 -2 -6 4848.35 263.675 28
6 -2 -6 4093.23 226.562 20
6 -2 -6 4101.29 232.723 25
6 -2 -5 15671.1 687.63 54
6 -2 -5 15509.5 675.796 41
6 -2 -5 14226.9 659.072 44
6 -2 -5 14587.4 684.177 46
6 -2 -5 16554.7 659.955 45
6 -2 -5 15559.3 668.81 5
6 -2 -5 14896.8 682.37 37
6 -2 -5 16772.2 661.82 33
6 -2 -5 14303.7 703.771 28
6 -2 -5 15782.4 666.528 27
6 -2 -5 13456.6 678.169 20
6 -2 -5 14769.9 684.657 25
6 -2 -4 20105.6 862.22 54
6 -2 -4 20850.3 836.72 45
6 -2 -4 18671.2 842.609 44
6 -2 -4 20380.5 850.107 41
6 -2 -4 18097.1 855.24 46
6 -2 -4 20579.3 852.685 5
6 -2 -4 19757.4 842.135 33
6 -2 -4 20108.9 862.027 37
6 -2 -4 18060.7 871.522 28
6 -2 -4 19924.3 842.308 27
6 -2 -4 19742 860.152 25
6 -2 -4 17675.5 851.308 20
6 -2 -3 1832.45 109.952 45
6 -2 -3 1800.77 120.123 44
6 -2 -3 1510.73 119.37 46
6 -2 -3 2198.76 131.957 41
6 -2 -3 1956.33 112.747 50
6 -2 -3 2230.85 125.098 33
6 -2 -3 1763.01 110.522 36
6 -2 -3 2049.6 116.082 39
6 -2 -3 1808.56 121.776 20
6 -2 -3 1888.08 126.171 5
6 -2 -2 15271.4 747.837 50
6 -2 -2 19088.6 765.493 54
6 -2 -2 16516.9 754.953 44
6 -2 -2 16139.5 757.515 37
6 -2 -2 17004.9 746.86 36
6 -2 -2 18397 757.414 33
6 -2 -2 19030.4 749.594 39
6 -2 -2 15750.1 754.459 5
6 -2 -2 19020.3 944.998 13
6 -2 -1 5838.6 295.179 44
6 -2 -1 5838.29 298.149 37
6 -2 -1 5950.42 288.173 36
6 -2 -1 5693.9 295.272 33
6 -2 -1 6081.85 290.313 39
6 -2 -1 6295.86 296.986 54
6 -2 -1 5953.63 292.536 50
6 -2 -1 6423.94 443.886 13
6 -2 -1 6513.88 303.12 19
6 -2 0 179.583 54.5469 5
6 -2 0 257.525 54.1881 54
6 -2 0 196.838 56.1519 50
6 -2 0 183.463 62.4625 19
6 -2 0 228.244 67.415 37
6 -2 0 310.749 55.6986 36
6 -2 0 256.768 58.9901 39
6 -2 0 335.333 61.9995 31
6 -2 0 215.683 105.098 13
6 -2 1 9378.48 594.185 13
6 -2 1 8998.94 428.503 44
6 -2 1 10057.9 447.156 19
6 -2 1 9279.4 427.985 36
6 -2 1 10182.8 440.632 39
6 -2 1 8770.46 431.51 33
6 -2 1 10098.1 445.314 31
6 -2 1 8253.61 427.6 5
6 -2 2 3563.46 201.123 5
6 -2 2 3916.26 211.031 24
6 -2 2 3966.03 204.019 44
6 -2 2 4299.08 228.652 19
6 -2 2 3464.87 206.666 33
6 -2 2 4293.57 226.694 31
6 -2 2 3588.31 332.057 13
6 -2 3 402.236 59.4454 5
6 -2 3 455.045 72.4766 24
6 -2 3 400.858 59.6614 44
6 -2 3 511.375 83.0277 19
6 -2 3 442.15 81.1694 31
6 -2 3 300.338 65.3329 33
6 -2 3 519.129 138.121 13
6 -2 4 17351.9 747.599 5
6 -2 4 18088.7 752.917 44
6 -2 4 17749.5 762.829 24
6 -2 4 16732.5 754.132 33
6 -2 4 16447.7 774.445 31
6 -2 4 15240.2 919.09 13
6 -2 5 39847.4 1581.67 44
6 -2 5 34242.3 1576.2 33
6 -2 5 35426.9 1585.52 24
6 -2 5 39548.5 1573.24 5
6 -2 6 2166.04 131.99 50
6 -2 6 2410.5 151.591 31
6 -2 6 2107.53 132.708 24
6 -2 6 2418.75 148.781 19
6 -2 7 4472.93 237.714 19
6 -2 7 4603.77 225.493 50
6 -2 7 4806.51 241.003 31
6 -2 8 3091.67 166.307 19
6 -2 8 2866.24 150.603 50
6 -2 8 3410.22 171.023 31
6 -2 9 1993.83 112.061 19
6 -2 10 299.538 29.6489 19
6 -1 -11 367.975 45.5885 42
6 -1 -10 683.895 64.0901 25
6 -1 -10 672.376 78.6854 42
6 -1 -10 640.077 77.1587 28
6 -1 -9 2126.8 157.498 28
6 -1 -9 2495.78 145.566 25
6 -1 -8 11795.8 519.779 54
6 -1 -8 11082.5 523.861 52
6 -1 -8 12914.7 564.814 28
6 -1 -8 12305 543.575 25
6 -1 -8 11742.2 520.855 37
6 -1 -7 8584.21 391.962 54
6 -1 -7 8965.55 401.203 52
6 -1 -7 8452.93 395.951 37
6 -1 -7 8490.38 430.502 28
6 -1 -7 8111.79 408.457 25
6 -1 -6 4170.93 210.305 5
6 -1 -6 4202.82 226.635 41
6 -1 -6 4712.35 229.281 54
6 -1 -6 4550.8 233.551 52
6 -1 -6 4084.93 231.759 37
6 -1 -6 4376.52 259.207 28
6 -1 -6 4721.39 244.5 25
6 -1 -5 18219 804.138 5
6 -1 -5 19256.3 817.467 54
6 -1 -5 18448.7 817.785 52
6 -1 -5 16518.2 795.586 44
6 -1 -5 19582.5 810.7 41
6 -1 -5 20089.7 790.956 45
6 -1 -5 17666.7 819.189 37
6 -1 -5 18504.5 791.365 33
6 -1 -5 17846.8 842.017 28
6 -1 -5 19154.5 826.629 25
6 -1 -4 32116.6 1406.91 5
6 -1 -4 34763.7 1414.29 54
6 -1 -4 35309.2 1387.66 45
6 -1 -4 31380.7 1402.37 44
6 -1 -4 34996 1403.69 41
6 -1 -4 30472.1 1398.86 17
6 -1 -4 31779.9 1394.72 33
6 -1 -4 30982.8 1429.8 28
6 -1 -4 34196.4 1420.25 25
6 -1 -3 1076.97 79.0533 50
6 -1 -3 1216.4 79.5586 45
6 -1 -3 1270.16 93.7059 41
6 -1 -3 1220.19 96.803 44
6 -1 -3 1205.88 119.144 42
6 -1 -3 999.623 90.7741 17
6 -1 -3 1237.68 93.0682 18
6 -1 -3 1281.27 112.949 37
6 -1 -3 1003 83.0485 36
6 -1 -3 1209.78 93.1925 33
6 -1 -3 1234.2 84.5144 27
6 -1 -3 1039.41 105.703 28
6 -1 -3 1200.08 98.2226 5
6 -1 -2 14395.5 634.807 50
6 -1 -2 15949.8 648.679 54
6 -1 -2 14470.7 629.919 41
6 -1 -2 14750.8 646.928 44
6 -1 -2 13506.8 654.687 42
6 -1 -2 13868.5 638.047 17
6 -1 -2 15252.2 639.622 18
6 -1 -2 13899.9 646.723 37
6 -1 -2 14111.4 635.788 36
6 -1 -2 14465.6 643.178 33
6 -1 -2 14401.2 630.988 27
6 -1 -2 15199.4 855.698 2
6 -1 -2 13988.6 646.628 5
6 -1 -1 9253.63 401.493 54
6 -1 -1 8435.64 397.056 50
6 -1 -1 8510.86 402.749 44
6 -1 -1 8415.58 383.018 41
6 -1 -1 8131.63 399.327 37
6 -1 -1 8261.7 393.457 36
6 -1 -1 8571.02 402.515 33
6 -1 -1 8334.83 397.967 17
6 -1 -1 9166.04 400.706 19
6 -1 -1 8747.76 398.023 18
6 -1 -1 8002.37 386.095 27
6 -1 -1 9477.32 554.362 13
6 -1 0 4510.51 353.152 13
6 -1 0 5036.63 238.264 19
6 -1 0 4427.29 230.556 18
6 -1 0 4052.94 225.639 37
6 -1 0 4237.15 222.924 36
6 -1 0 4139.12 216.373 39
6 -1 0 5008.39 234.189 31
6 -1 0 4044.36 387.358 2
6 -1 0 3791.67 224.785 5
6 -1 1 3589.4 317.337 13
6 -1 1 3719.45 207.174 44
6 -1 1 4761.89 227.598 19
6 -1 1 4208.99 217.511 18
6 -1 1 3779.24 207.787 37
6 -1 1 3871.11 214.642 33
6 -1 1 3703.57 204.029 36
6 -1 1 4282.84 208.519 39
6 -1 1 4376.36 223.614 31
6 -1 1 3231.99 340.809 2
6 -1 1 3133.75 205.731 5
6 -1 2 913.282 162.348 13
6 -1 2 942.196 81.5517 44
6 -1 2 1039.6 101.714 19
6 -1 2 953.769 95.6419 18
6 -1 2 669.553 87.901 33
6 -1 2 758.242 80.2335 36
6 -1 2 930.592 87.7954 39
6 -1 2 932.181 100.835 31
6 -1 2 738.754 78.4594 5
6 -1 3 3408.69 317.482 13
6 -1 3 4075.51 209.015 44
6 -1 3 4435.57 236.612 19
6 -1 3 4756.93 234.729 18
6 -1 3 3747.91 212.903 33
6 -1 3 4237.54 234.573 31
6 -1 3 3528.42 203.743 5
6 -1 4 8831.8 403.985 24
6 -1 4 8807.34 401.349 44
6 -1 4 9774.02 434.883 18
6 -1 4 8361.34 406.526 33
6 -1 4 8898.36 428.219 31
6 -1 4 8478.78 397.336 5
6 -1 5 8466.19 376.347 44
6 -1 5 7807.65 378.97 33
6 -1 5 8955.73 409.973 18
6 -1 5 8236.47 403.723 31
6 -1 5 8199.51 370.12 5
6 -1 6 6574.66 275.549 18
6 -1 6 4168.11 228.177 33
6 -1 7 15942.7 695.982 19
6 -1 7 15739.9 698.36 18
6 -1 7 15145.4 680.608 50
6 -1 7 16066.2 695.766 31
6 -1 8 201.49 53.8938 18
6 -1 8 175.362 48.418 19
6 -1 8 97.6967 32.6138 50
6 -1 8 124.447 46.4415 31
6 -1 9 1939.98 105.737 31
6 -1 9 1782.29 104.457 19
6 -1 9 1855.37 105.664 18
6 -1 10 783.757 49.9984 19
6 -1 10 969.833 50.5546 18
6 0 -11 252.405 38.6281 42
6 0 -10 273.052 48.831 25
6 0 -10 182.5 55.1163 42
6 0 -9 261.346 76.1663 42
6 0 -9 154.037 69.5402 28
6 0 -9 193.392 57.1682 25
6 0 -8 5197.49 266.306 52
6 0 -8 4913.13 256.186 37
6 0 -8 5444 290.755 28
6 0 -7 1443.45 120.678 52
6 0 -7 1615.53 147.299 42
6 0 -7 1784.49 123.995 37
6 0 -7 1551.87 143.408 28
6 0 -7 1960.41 135.186 25
6 0 -6 3284.97 179.303 5
6 0 -6 3907.59 197.441 54
6 0 -6 3416.58 211.428 52
6 0 -6 4411.2 247.409 42
6 0 -6 2760.01 184.411 17
6 0 -6 3509.83 209.459 37
6 0 -6 4358.41 239.681 28
6 0 -6 4878.44 227.938 25
6 0 -5 9216.13 423.148 5
6 0 -5 10464.8 432.691 54
6 0 -5 10404.9 445.169 52
6 0 -5 7825.08 414.006 44
6 0 -5 8533.52 421.839 41
6 0 -5 10029.5 467.028 42
6 0 -5 8567.47 424.488 17
6 0 -5 9719.07 464.737 28
6 0 -5 10692.8 450.607 25
6 0 -4 1811.25 252.947 2
6 0 -4 1815.85 128.327 5
6 0 -4 2302.32 137.028 54
6 0 -4 2428.04 148.689 52
6 0 -4 1676.47 123.793 44
6 0 -4 1860.84 125.875 41
6 0 -4 2191.26 164.352 42
6 0 -4 1952.58 102.308 45
6 0 -4 1906.44 132.125 17
6 0 -4 1899.71 117.665 33
6 0 -4 1763.08 116.362 36
6 0 -4 1911.44 115.255 27
6 0 -4 2126.28 159.313 28
6 0 -4 2367.26 148.418 25
6 0 -3 17509.7 694.106 54
6 0 -3 15547.1 660.305 45
6 0 -3 14782 687.757 44
6 0 -3 14901.2 672.957 41
6 0 -3 14981.3 707.733 42
6 0 -3 14493.4 683.93 17
6 0 -3 16478.3 679.706 18
6 0 -3 14504.1 692.237 37
6 0 -3 14680.2 678.482 36
6 0 -3 15041.1 680.373 33
6 0 -3 16544.2 672.561 27
6 0 -3 16895.2 913 2
6 0 -2 2764.33 157.812 50
6 0 -2 2475.39 167.198 44
6 0 -2 2910.87 186.566 42
6 0 -2 2841.71 169.227 17
6 0 -2 3182.47 164.167 18
6 0 -2 2752.8 174.371 37
6 0 -2 2957.22 166.072 36
6 0 -2 2940.47 170.289 33
6 0 -2 3179.95 154.449 27
6 0 -2 2786.55 317.252 2
6 0 -1 51962.9 2205.26 37
6 0 -1 52079.4 2209.36 33
6 0 -1 51519.7 2201.67 36
6 0 -1 52969.7 2206.01 17
6 0 -1 52701.5 2197.22 19
6 0 -1 55658 2200.21 18
6 0 -1 54699.2 2188.99 27
6 0 -1 50791.4 2210.94 42
6 0 -1 45853.3 2203.52 44
6 0 0 6355.54 297.33 17
6 0 0 5873.95 290.281 19
6 0 0 6059.7 289.472 18
6 0 0 5625.85 288.555 37
6 0 0 6204.1 300.666 33
6 0 0 5424.78 285.497 36
6 0 0 5863.17 275.241 27
6 0 0 5704.69 288.536 31
6 0 0 5969.4 472.04 2
6 0 1 3886.5 313.682 13
6 0 1 3677.76 204.17 44
6 0 1 3998.5 212.09 19
6 0 1 3923.89 206.481 18
6 0 1 3884.98 201.038 37
6 0 1 3554.5 199.443 36
6 0 1 3978.22 213.346 31
6 0 1 3483.94 186.056 27
6 0 1 3489.36 344.201 2
6 0 2 11458.9 645.24 13
6 0 2 11449.1 521.842 44
6 0 2 11556.6 539.089 19
6 0 2 11570.3 527.618 18
6 0 2 11969.1 532.159 33
6 0 2 11598.6 539.211 31
6 0 2 11245.1 700.907 2
6 0 2 11124.5 519.76 5
6 0 3 48432.6 2077.56 44
6 0 3 53720.5 2096.85 18
6 0 3 48465.5 2086.07 33
6 0 3 51148.6 2083.74 36
6 0 3 48765.2 2101.97 31
6 0 3 46657.6 2075.07 5
6 0 4 8100.87 379.136 44
6 0 4 8352.38 387.56 33
6 0 4 8396.76 407.243 31
6 0 4 7553.93 373.789 5
6 0 5 7675.88 343.584 44
6 0 5 8512.12 373.106 18
6 0 5 7208.14 350.507 33
6 0 5 8037.4 376.787 31
6 0 5 7042.04 337.634 5
6 0 6 1594.82 98.9525 33
6 0 6 1304.38 89.7123 44
6 0 7 6123.4 287.449 31
6 0 7 6296.31 283.856 18
6 0 7 5436.58 257.125 33
6 0 8 1265.28 88.0283 31
6 0 8 1269.84 88.0218 19
6 0 8 1267.43 84.3412 18
6 0 9 517.438 50.4832 31
6 0 9 654.883 52.915 19
6 0 9 642.257 48.1644 18
6 1 -10 785.982 72.4789 42
6 1 -9 130.732 62.4539 42
6 1 -9 191.984 54.8274 52
6 1 -8 1654.69 118.891 37
6 1 -8 2234.71 136.546 52
6 1 -7 11116.5 435.696 37
6 1 -7 10750.3 457.613 42
6 1 -6 2505.65 174.664 42
6 1 -6 2029.5 138.08 17
6 1 -6 2467.03 158.189 37
6 1 -6 2512.39 158.242 52
6 1 -6 1899.62 120.561 5
6 1 -5 8435.95 410.754 44
6 1 -5 10062.4 457.115 42
6 1 -5 9447.75 426.099 17
6 1 -5 8310.48 404.525 36
6 1 -5 10746 441.676 52
6 1 -5 8766.23 414.375 5
6 1 -4 52.9956 69.2322 52
6 1 -4 57.5828 77.2687 42
6 1 -4 67.1531 58.7807 17
6 1 -4 126.412 78.8593 37
6 1 -4 32.7592 44.7439 36
6 1 -4 -5.03101 39.1976 33
6 1 -4 82.3222 123.491 2
6 1 -3 5122.47 262.696 17
6 1 -3 4989.8 266.396 37
6 1 -3 4575.8 248.725 36
6 1 -3 4849.24 247.648 33
6 1 -3 4556.74 232.2 27
6 1 -3 4747.17 435.585 2
6 1 -2 5251.61 263.48 42
6 1 -2 5161.3 246.224 17
6 1 -2 4242.62 220.974 18
6 1 -2 4522.05 238.723 33
6 1 -2 4171.29 241.524 37
6 1 -2 4237.18 233.19 36
6 1 -2 4303.71 214.628 27
6 1 -2 4688.1 432.066 2
6 1 -1 979.307 99.0119 37
6 1 -1 920.109 99.8017 33
6 1 -1 1031.96 92.336 36
6 1 -1 1052.37 97.5788 17
6 1 -1 957.715 81.5511 18
6 1 -1 958.091 70.7109 27
6 1 -1 1090.49 105.721 42
6 1 0 1403.31 108.09 17
6 1 0 1215.59 92.5205 19
6 1 0 1257 95.5844 18
6 1 0 1137.29 92.4514 31
6 1 0 1327.24 80.9387 27
6 1 0 1503.16 243.358 2
6 1 0 1302.62 104.849 37
6 1 0 1285.85 102.075 36
6 1 0 1164.97 112.109 33
6 1 1 10573.3 463.025 19
6 1 1 9011.03 451.327 18
6 1 1 9227.85 449.926 37
6 1 1 10174.6 436.608 27
6 1 1 9438.18 643.305 2
6 1 2 11763.9 542.964 44
6 1 2 13706.1 557.473 19
6 1 2 12043.2 541.2 18
6 1 2 12179 543.326 36
6 1 2 12761 556.009 33
6 1 2 13164.1 564.542 31
6 1 2 10891.7 517.683 27
6 1 2 11944 723.43 2
6 1 3 3685.43 201.349 44
6 1 3 3876.25 205.718 18
6 1 3 4180.28 207.162 36
6 1 3 4032.85 213.754 33
6 1 3 3897.46 224.677 31
6 1 3 3497.04 196.886 5
6 1 4 16822.9 714.753 44
6 1 4 17233.9 724.078 18
6 1 4 16488.3 724.133 33
6 1 4 16454.3 742.747 31
6 1 4 15338.3 709.753 5
6 1 5 16640.5 749.603 33
6 1 5 16860.7 753.871 18
6 1 5 17672.4 772.791 31
6 1 5 17675.9 740.251 44
6 1 6 4785.98 242.409 31
6 1 6 4840.12 228.167 18
6 1 6 4168.01 215.625 33
6 1 7 4802.96 214.739 18
6 1 7 4175.63 198.901 33
6 1 8 1614.8 92.9667 50
6 1 8 2040.05 108.028 31
6 1 9 433.558 39.9849 31
6 2 -10 4131.66 197.374 42
6 2 -9 291.47 45.3935 37
6 2 -9 191.22 60.4809 42
6 2 -9 336.173 56.9215 52
6 2 -8 2301.41 141.381 37
6 2 -8 2616.19 151.862 52
6 2 -7 6682.47 314.07 37
6 2 -7 6279.4 314.293 52
6 2 -7 6079.07 302.267 17
6 2 -6 2105.88 153.448 42
6 2 -6 1662.67 98.7402 5
6 2 -5 7082.63 342.243 42
6 2 -5 6512.92 316.938 17
6 2 -5 6044.08 323.324 37
6 2 -5 6015.75 298.799 36
6 2 -4 5259.8 277.237 42
6 2 -4 5495.88 259.073 17
6 2 -4 5119.15 266.745 37
6 2 -4 4847.69 244.413 36
6 2 -3 10501.7 499.326 33
6 2 -3 11183.2 518.006 37
6 2 -3 10255.1 506.732 36
6 2 -3 11977.9 518.25 17
6 2 -3 12056.6 535.556 42
6 2 -3 12329.8 749.451 2
6 2 -2 628.45 91.6615 42
6 2 -2 636.277 81.4754 17
6 2 -2 532.279 84.6792 37
6 2 -2 503.789 74.0345 36
6 2 -2 597.61 78.9987 33
6 2 -2 700.834 195.684 2
6 2 -1 3306.28 198.842 42
6 2 -1 3515.48 194.508 17
6 2 -1 3278.21 171.069 18
6 2 -1 3206.64 189.592 37
6 2 -1 3297.49 190.818 36
6 2 -1 3626.4 202.067 33
6 2 0 3366 183.007 37
6 2 0 3571.91 202.872 33
6 2 0 3150.58 169.235 18
6 2 0 3322.29 187.134 42
6 2 0 3406.34 353.607 2
6 2 1 1828.35 122.406 19
6 2 1 2158.97 123.427 18
6 2 1 2110.44 127.485 37
6 2 1 2000 269.104 2
6 2 2 20530.8 848.704 33
6 2 2 20279.5 833.232 36
6 2 2 17197.9 827.084 19
6 2 2 18772.2 817.833 18
6 2 2 19111.8 844.672 31
6 2 2 18902.6 831.769 44
6 2 3 6226.87 278.151 36
6 2 3 5858.82 286.827 33
6 2 3 5221.28 279.098 19
6 2 3 5069.25 262.765 18
6 2 3 5133.48 289.917 31
6 2 3 6092.83 275.428 44
6 2 4 15119.3 651.896 44
6 2 4 15100.8 650.423 18
6 2 4 12880.3 671.114 31
6 2 4 13498.7 646.907 5
6 2 4 15350.6 664.685 33
6 2 5 25772.9 1101.34 33
6 2 5 25870 1088.25 44
6 2 5 25505.2 1119.32 31
6 2 6 2525.92 142.919 31
6 2 6 1993.01 117.424 33
6 2 7 3580.47 162.269 33
6 2 8 3299.14 140.402 31
6 2 8 3028.97 137.126 19
6 3 -10 568.759 40.9997 42
6 3 -9 900.171 76.1496 42
6 3 -9 1055.11 66.0291 37
6 3 -8 652.703 78.4166 42
6 3 -8 834.927 75.7347 37
6 3 -7 5387.24 263.965 17
6 3 -6 470.525 88.9429 37
6 3 -6 442.626 74.6935 17
6 3 -6 444.511 89.9136 42
6 3 -6 497.076 83.5545 52
6 3 -5 16388.5 729 36
6 3 -5 16330.9 741.845 17
6 3 -5 17689.5 759.538 42
6 3 -4 539.27 94.6227 37
6 3 -4 425.008 69.7066 36
6 3 -4 721.433 84.5999 17
6 3 -4 489.948 93.2989 42
6 3 -3 152.833 73.5483 37
6 3 -3 250.854 62.8296 36
6 3 -3 184.34 62.9977 17
6 3 -3 166.952 49.2466 33
6 3 -3 185.097 77.4298 42
6 3 -2 5914.25 291.429 37
6 3 -2 5448.98 288.679 33
6 3 -2 5657.98 290.861 36
6 3 -2 6118.03 295.898 17
6 3 -2 6026.99 303.512 42
6 3 -1 865.711 90.4423 42
6 3 -1 767.035 84.2338 37
6 3 -1 1028.36 101.178 33
6 3 0 3227.89 180.578 42
6 3 0 3347.07 200.408 33
6 3 0 3117.54 170.38 37
6 3 1 9184.96 426.157 36
6 3 2 15086.3 671.772 31
6 3 2 15431.7 682.811 33
6 3 2 17229.4 668.643 36
6 3 3 6348.82 343.162 31
6 3 3 7017.88 329.545 44
6 3 3 7341.39 347.776 33
6 3 3 7532.2 333.074 36
6 3 4 7540.21 353.781 44
6 3 4 10585.3 395.246 31
6 3 4 6256.59 349.538 5
6 3 4 9388.2 365.501 36
6 3 4 8419.89 372.954 33
6 3 5 4799.07 230.262 33
6 3 5 4717.63 243.915 31
6 3 6 2380.33 128.166 33
6 3 6 3000.69 149.466 31
6 3 7 3641.91 177.44 31
6 4 -9 508.692 37.3893 37
6 4 -9 649.476 46.4902 42
6 4 -8 2404.86 122.018 37
6 4 -8 2040.77 126.172 42
6 4 -7 5210.17 249.037 17
6 4 -6 2279.98 144.415 37
6 4 -6 2137.5 133.85 17
6 4 -5 618.757 87.8221 37
6 4 -5 399.454 61.2991 36
6 4 -5 525.547 70.3296 17
6 4 -5 394.794 81.4483 42
6 4 -4 7442.87 354.732 37
6 4 -4 7260.46 346.953 36
6 4 -4 8097.18 356.189 17
6 4 -3 1258.13 110.505 37
6 4 -3 1232.4 104.006 36
6 4 -3 1504.98 120.714 42
6 4 -2 868.097 85.9636 37
6 4 -2 808.231 81.2822 33
6 4 -2 842.979 86.9032 36
6 4 -2 1017.03 98.7317 42
6 4 -1 353.726 60.7272 37
6 4 -1 426.386 63.4912 17
6 4 -1 349.724 70.0249 33
6 4 -1 273.744 65.6644 42
6 4 0 1012.8 88.1376 17
6 4 0 740.585 67.4931 37
6 4 0 878.494 102.145 33
6 4 0 982.779 86.7823 36
6 4 1 166.781 52.479 36
6 4 2 10945.1 528.426 44
6 4 2 13054.1 532.71 36
6 4 3 2067.5 123.889 44
6 4 3 2516.85 129.262 36
6 4 3 2409.38 145.47 33
6 4 4 3951.81 179.884 44
6 4 4 3432.08 178.763 5
6 4 5 14345.9 584.38 33
6 4 5 12548.4 588.367 31
-6 -4 -6 2717.28 134.641 34
6 4 6 2604.04 131.912 33
6 4 7 1201.34 62.9703 31
6 5 -8 775.421 53.1338 42
6 5 -7 11246.3 471.585 37
6 5 -7 10450.4 468.483 17
6 5 -6 1393.1 92.7141 37
6 5 -6 1106.7 84.5926 17
6 5 -5 528.059 59.7187 36
6 5 -5 441.153 71.0112 42
6 5 -4 3069.39 168.013 37
6 5 -4 3122.16 166.233 36
6 5 -4 3032.78 175.549 42
6 5 -3 6180.1 288.926 37
6 5 -3 5504.64 290.728 36
6 5 -3 6612.58 296.189 17
6 5 -3 6275.54 301.125 42
6 5 -2 683.647 66.24 37
6 5 -2 771.875 74.3016 17
6 5 -2 641.581 79.1303 42
6 5 -1 2574.55 138.49 17
6 5 -1 2603.99 139.146 36
6 5 -1 2329.07 137.356 33
6 5 0 3492.3 182.381 36
6 5 0 3479.72 190.844 33
6 5 1 428.283 54.7636 36
6 5 1 348.872 70.1434 33
6 5 2 7483.99 319.947 36
6 5 2 6629.05 317.896 44
6 5 3 5742.92 239.479 36
6 5 3 5901.58 253.212 33
6 5 4 5095.43 236.386 33
6 5 5 6974.51 303.572 33
6 6 -6 3599.08 166.716 37
6 6 -5 929.467 61.9814 37
6 6 -5 744.335 54.8455 36
6 6 -4 1546.57 93.0862 37
6 6 -4 1754.84 97.5051 36
6 6 -4 1805.94 100.636 17
6 6 -3 1384.35 83.8099 37
6 6 -3 1565.45 95.6289 36
6 6 -2 625.462 61.0818 17
6 6 -1 2.13569 37.2294 36
6 6 0 6804.61 297.111 36
6 6 0 6269.97 298.802 33
6 6 1 158.688 42.9598 33
6 6 1 120.837 33.8655 44
6 6 1 110.564 32.5958 36
6 6 2 596.196 45.0468 44
6 6 2 737.112 48.4427 36
6 6 3 2058.93 106.956 33
6 6 4 1356.41 69.5508 33
6 7 -4 597.833 36.3494 36
6 7 -3 2154.18 104.642 44
6 7 -2 771.079 54.7945 44
6 7 -2 934.791 54.9832 36
6 7 -1 82.7899 24.712 44
6 7 -1 54.2851 23.0622 36
6 7 0 907.856 55.5713 44
6 7 0 1083.07 56.0296 36
6 7 1 163.123 21.2533 33
7 -11 -1 72.6785 18.5811 41
7 -10 -4 448.534 37.2494 20
7 -10 -4 408.365 31.7692 41
7 -10 -3 1169.96 66.1683 20
7 -10 -3 1015.96 62.5767 41
7 -10 -2 680.014 50.9408 20
7 -10 -1 464.553 43.8428 20
7 -10 0 3889.54 183.904 23
7 -10 1 476.38 48.3601 23
7 -10 2 7568.88 328.727 39
7 -10 3 5090.46 235.578 23
7 -10 3 5480.61 232.472 39
7 -9 -5 1387.56 75.0285 41
7 -9 -5 1373.95 80.0157 20
7 -9 -4 5197.84 242.552 41
7 -9 -4 5693.18 250.265 20
7 -9 -3 170.641 41.8777 20
7 -9 -2 6603.95 302.063 20
7 -9 -1 63.5258 27.8665 45
7 -9 -1 21.6187 38.4336 20
7 -9 -1 23.9694 20.793 27
7 -9 -1 62.0357 43.164 23
7 -9 0 18873.9 688.658 39
7 -9 0 17333.6 674.33 45
7 -9 0 17550.6 692.899 23
7 -9 1 4970.45 203.493 45
7 -9 1 5343.9 218.199 39
7 -9 2 520.095 38.7707 45
7 -9 2 560.105 51.7289 39
7 -9 3 5248.53 239.915 23
7 -9 3 4957.66 223.02 45
7 -9 3 5615.69 237.448 39
7 -9 4 255.452 34.2981 23
7 -9 4 274.422 33.1649 47
7 -9 4 250.081 33.8464 39
7 -9 5 1401.05 72.7871 47
7 -9 5 1352.45 71.512 39
7 -8 -6 1321.14 72.983 41
7 -8 -6 1192.92 76.4184 20
7 -8 -6 1170.22 71.5036 54
7 -8 -5 3186.84 147.427 41
7 -8 -5 3198.71 153.313 20
7 -8 -4 705.209 61.8938 41
7 -8 -4 628.349 61.0673 20
7 -8 -3 82.1381 24.5525 27
7 -8 -3 78.6222 42.5352 20
7 -8 -2 630.552 53.6361 45
7 -8 -2 472.563 47.5856 27
7 -8 -2 633.941 67.6278 20
7 -8 -1 446.943 48.7757 45
7 -8 -1 363.876 57.4157 20
7 -8 -1 326.162 45.7099 27
7 -8 -1 512.118 74.8017 23
7 -8 0 20196.7 788.534 39
7 -8 0 18473.9 773.38 45
7 -8 0 20168.2 797.435 23
7 -8 1 6196.45 281.317 45
7 -8 1 6484.48 295.146 39
7 -8 2 3591.38 167.429 45
7 -8 2 4103.73 181.3 47
7 -8 2 3965.61 183.25 39
7 -8 3 4768.63 233.881 23
7 -8 3 4395.65 218.703 45
7 -8 3 5437.02 232.944 47
7 -8 3 5358.6 237.364 39
7 -8 4 365.026 43.0189 23
7 -8 4 312.447 40.8803 47
7 -8 4 330.753 45.9982 39
7 -8 5 469.047 40.3533 47
7 -8 5 409.524 43.8833 39
7 -8 6 103.024 21.3107 47
7 -8 6 68.8911 24.5166 39
7 -7 -8 19.5361 13.4464 54
7 -7 -7 4066.67 186.86 41
7 -7 -6 869.718 70.2419 20
7 -7 -6 1019.03 69.563 41
7 -7 -5 52.3541 44.4025 54
7 -7 -5 71.0166 42.6081 20
7 -7 -5 114.413 45.3108 41
7 -7 -4 2970.01 177.498 54
7 -7 -4 4303.21 189.268 20
7 -7 -3 5731.81 247.003 45
7 -7 -3 5612.35 242.969 27
7 -7 -3 5520.43 260.371 20
7 -7 -2 29519.3 1147.28 45
7 -7 -2 27254.9 1145.06 27
7 -7 -2 28649.8 1161.62 20
7 -7 -2 29087.8 1160 39
7 -7 -1 756.461 62.6631 45
7 -7 -1 751.119 85.3295 23
7 -7 -1 643.315 68.2225 20
7 -7 -1 722.749 62.9109 27
7 -7 0 8231.36 366.331 45
7 -7 1 2427.85 124.553 18
7 -7 1 2227.43 125.154 45
7 -7 1 2231.14 130.588 47
7 -7 1 2654.71 150.384 23
7 -7 2 8455.29 370.325 18
7 -7 2 8664.53 380.862 47
7 -7 2 7929.5 387.902 23
7 -7 3 10986.2 493.737 18
7 -7 3 11599.5 509.052 23
7 -7 3 12072 507.298 47
7 -7 4 501.14 64.3797 39
7 -7 4 517.972 45.5843 18
7 -7 4 597.62 67.1061 24
7 -7 4 505.792 53.6314 47
7 -7 5 720.127 66.8479 39
7 -7 5 567.806 45.1409 18
7 -7 5 778.444 66.7361 24
7 -7 5 664.288 54.9254 47
7 -7 6 140.868 37.3186 39
7 -7 6 70.9489 25.6632 47
7 -7 7 190.642 27.5458 39
7 -6 -8 1870.09 93.6961 54
7 -6 -7 2718.56 138.279 41
7 -6 -7 2769.61 140.535 54
7 -6 -6 135.557 44.6488 20
7 -6 -6 222.434 49.2966 41
7 -6 -5 448.775 64.5407 54
7 -6 -5 386.792 59.4516 20
7 -6 -4 1897.54 120.408 20
7 -6 -4 2097.22 104.641 27
7 -6 -3 611.183 69.4904 54
7 -6 -3 681.011 57.5592 27
7 -6 -3 597.418 69.6334 20
7 -6 -2 12779 623.236 54
7 -6 -2 15603.9 621.037 45
7 -6 -2 15312.9 631.546 39
7 -6 -2 13894.7 619.755 27
7 -6 -2 14263.9 629.229 20
7 -6 -1 4323.99 199.707 45
7 -6 -1 4304.5 204.141 18
7 -6 -1 3994.43 208.277 39
7 -6 -1 4414.05 203.616 27
7 -6 0 9803.36 457.416 39
7 -6 0 10479.3 448.928 18
7 -6 0 10836 466.706 23
7 -6 0 9526.18 445.063 45
7 -6 1 14694.6 650.304 39
7 -6 1 14340.9 637.569 18
7 -6 1 15624.8 656.264 23
7 -6 1 14385.1 639.191 47
7 -6 2 1769.69 123.626 39
7 -6 2 1769.03 107.449 18
7 -6 2 1864.79 119.579 23
7 -6 2 1733.77 108.587 47
7 -6 3 2156.22 142.079 39
7 -6 3 2206.53 131.29 23
7 -6 3 2610.56 149.783 24
7 -6 3 2169.93 125.009 18
7 -6 3 2194.74 126.932 47
7 -6 4 3639.55 177.694 18
7 -6 4 3507.14 180.391 47
7 -6 5 608.979 54.2433 18
7 -6 5 592.197 56.3043 47
7 -6 6 18.1499 28.5374 18
7 -6 6 45.5789 41.6169 24
7 -6 7 -9.69775 19.5591 18
7 -5 -8 482.237 42.8804 54
7 -5 -7 1083.12 76.8742 54
7 -5 -6 3944.33 199.608 20
7 -5 -5 3207.62 178.702 20
7 -5 -5 3625.34 178.249 41
7 -5 -4 4591.52 246.402 54
7 -5 -4 5270.2 242.44 41
7 -5 -4 5028.35 229.48 45
7 -5 -4 5122.45 230.401 27
7 -5 -4 4410.63 240.71 20
7 -5 -3 6609.82 331.602 54
7 -5 -3 7079.76 327.267 39
7 -5 -3 7562.8 319.819 45
7 -5 -3 7177.55 320.233 27
7 -5 -3 6680.39 327.731 20
7 -5 -2 17301.1 734.381 27
7 -5 -2 16066.4 738.74 54
7 -5 -2 17671.3 741.055 39
7 -5 -1 4623.04 218.088 18
7 -5 -1 4676.02 216.449 27
7 -5 -1 3649.42 213.884 39
7 -5 -1 5280.13 220.118 33
7 -5 -1 3682.74 208.428 54
7 -5 0 68945.3 2935.4 39
7 -5 0 71032 2929.91 18
7 -5 1 23101.8 1069.12 47
7 -5 1 24881.2 1078.13 18
7 -5 1 24147.2 1086.48 39
7 -5 1 27085 1078.52 33
7 -5 1 26693.6 1081.62 50
7 -5 1 26220 1086.99 23
7 -5 2 162.985 58.7012 39
7 -5 2 331.722 52.1724 33
7 -5 2 243.026 54.1359 18
7 -5 2 263.952 43.0301 47
7 -5 3 4134.78 231.9 39
7 -5 3 4538.17 214.3 33
7 -5 3 4372.44 221.383 18
7 -5 3 4668.21 220.829 50
7 -5 3 4215.85 213.44 47
7 -5 4 -11.1411 47.9796 18
7 -5 4 79.5611 40.3179 50
7 -5 4 79.2318 55.3894 24
7 -5 4 19.9149 33.3052 33
7 -5 4 21.3765 56.5755 39
7 -5 5 2115.54 118.509 18
7 -5 5 2257.22 114.084 50
7 -5 5 1739.07 127.54 39
7 -5 5 1724.11 120.972 24
7 -5 6 114.935 47.7713 39
7 -5 6 152.962 38.8376 18
7 -5 6 207.308 47.4568 24
7 -5 7 180.613 39.6203 39
7 -5 7 232.729 34.2759 18
7 -5 8 369.832 36.0863 39
7 -5 8 703.41 34.9227 18
7 -4 -9 2019.81 105.784 42
7 -4 -8 1908.88 98.6359 54
7 -4 -8 1746.06 116.465 42
7 -4 -7 1084.41 77.2577 54
7 -4 -6 1840.94 113.943 54
7 -4 -6 1788.99 112.244 41
7 -4 -5 1619.1 111.53 20
7 -4 -5 2058.48 117.392 41
7 -4 -4 9189.22 412.436 41
7 -4 -4 9469.31 403.141 45
7 -4 -4 8304.71 417.557 54
7 -4 -4 9298.56 405.428 27
7 -4 -3 74.4926 36.5006 45
7 -4 -3 118.776 53.7127 41
7 -4 -3 41.6038 35.994 27
7 -4 -3 144.891 53.6292 54
7 -4 -2 6982.93 358.945 54
7 -4 -2 8170.63 353.236 45
7 -4 -2 8498.16 363.425 18
7 -4 -2 6651.88 352.49 39
7 -4 -2 8908.56 361.167 33
7 -4 -2 7873.11 355.412 27
7 -4 -2 8013.4 361.511 5
7 -4 -1 3885.85 183.926 45
7 -4 -1 4042.12 190.294 44
7 -4 -1 3627.1 189.933 18
7 -4 -1 4469.89 191.827 33
7 -4 -1 3757.88 188.179 27
7 -4 -1 3348.22 184.182 54
7 -4 0 18628.4 759.911 44
7 -4 0 16908.1 758.575 18
7 -4 0 17307.5 757.116 50
7 -4 0 17561.3 757.658 5
7 -4 0 16827.4 759.77 39
7 -4 1 9936.82 419.504 18
7 -4 1 9527.69 413.114 50
7 -4 1 9478.61 406.825 5
7 -4 1 9510.52 410.412 33
7 -4 2 16389.8 688.066 33
7 -4 2 14893.7 699.948 39
7 -4 2 15930.6 697.574 18
7 -4 3 10417.8 496.434 39
7 -4 3 10713.6 474.225 33
7 -4 3 10915.8 482.707 50
7 -4 3 10873 490.211 18
7 -4 4 287.329 42.1724 33
7 -4 4 198.252 62.5843 39
7 -4 4 236.419 59.8393 18
7 -4 5 1820.49 98.6243 33
7 -4 5 1880.82 105.078 50
7 -4 5 1846.36 116.744 19
7 -4 5 1964.83 117.724 18
7 -4 6 1325.31 75.1563 50
7 -4 6 1296.68 85.0771 19
7 -4 6 1181.32 84.1832 18
7 -4 7 1789.38 89.3046 19
7 -4 7 1503.19 86.5663 18
7 -4 8 402.589 31.6403 18
7 -4 8 151.866 26.2451 39
7 -3 -9 2798.45 141.791 42
7 -3 -8 527.734 67.9878 42
7 -3 -7 729.685 61.7406 54
7 -3 -7 527.68 80.9355 42
7 -3 -6 1795.64 113.022 54
7 -3 -6 2108.36 115.873 41
7 -3 -5 972.203 81.6911 54
7 -3 -5 978.189 81.2081 41
7 -3 -4 8500.36 400.712 41
7 -3 -4 9328.02 391.547 45
7 -3 -4 8900.69 395.824 27
7 -3 -4 8684.9 398.276 5
7 -3 -3 2842.56 160.313 45
7 -3 -3 4014.74 176.21 44
7 -3 -3 4110.23 181.392 41
7 -3 -3 3290.49 173.525 33
7 -3 -3 3354.9 182.068 54
7 -3 -3 2650.1 170.739 5
7 -3 -2 13858.4 607.594 45
7 -3 -2 14017.1 614.639 44
7 -3 -2 13207.2 609.887 41
7 -3 -2 15595 620.339 18
7 -3 -2 13713.7 613.495 33
7 -3 -2 14784.8 610.469 39
7 -3 -2 13367.1 618.227 54
7 -3 -2 14109.1 618.497 5
7 -3 -1 3130.31 147.132 33
7 -3 -1 1929.43 129.655 39
7 -3 -1 2747.97 146.382 18
7 -3 -1 2548.17 140.201 44
7 -3 -1 2580.19 137.899 41
7 -3 -1 2370.52 137.24 50
7 -3 0 5721.31 266.533 50
7 -3 0 5409.13 262.102 44
7 -3 0 5210.62 260.386 39
7 -3 0 5873.08 269.987 18
7 -3 0 4909.56 258.958 27
7 -3 0 5904.07 266.207 5
7 -3 1 1504.99 102.908 18
7 -3 1 1668.55 104.791 33
7 -3 1 1416.34 88.0079 5
7 -3 2 18839.9 772.235 44
7 -3 2 18042.7 786.484 19
7 -3 2 18427 783.646 18
7 -3 2 17716.6 770.937 33
7 -3 2 16658.1 777.279 39
7 -3 2 16986.1 775.141 50
7 -3 2 17924.7 768.383 5
7 -3 3 10143 466.851 33
7 -3 3 10260.1 484.918 19
7 -3 3 11122.7 485.77 18
7 -3 3 11183.5 467.041 5
7 -3 3 11379.4 471.953 44
7 -3 4 68.4851 36.5105 33
7 -3 4 -34.2831 53.7439 39
7 -3 4 27.6212 52.1054 18
7 -3 4 10.6676 43.6639 50
7 -3 5 4920.54 219.577 33
7 -3 5 5144.92 243.697 18
7 -3 5 5127.63 229.443 50
7 -3 6 2279.15 99.0949 33
7 -3 6 2204.29 120.225 19
7 -3 6 2250.49 108.631 50
7 -3 7 42.4846 35.1452 18
7 -3 7 5.70198 32.7728 19
7 -3 7 104.412 24.1657 50
7 -3 8 251.613 30.343 18
7 -2 -9 1464.17 88.5668 42
7 -2 -8 6849.19 324.081 42
7 -2 -7 1481.82 114.512 42
7 -2 -6 145.609 44.6623 54
7 -2 -6 211.293 56.3359 37
7 -2 -6 92.6149 68.0041 42
7 -2 -5 100.436 53.1747 37
7 -2 -5 32.6163 63 42
7 -2 -5 29.6311 50.8816 41
7 -2 -5 53.4122 47.0964 54
7 -2 -5 101.016 32.3106 5
7 -2 -4 1529.87 91.947 33
7 -2 -4 1813.66 97.572 44
7 -2 -4 1924.62 110.757 41
7 -2 -4 1411.19 89.1018 45
7 -2 -4 1343.23 97.2553 5
7 -2 -3 7203.01 342.61 54
7 -2 -3 7843.86 334.884 33
7 -2 -3 6998.75 323.146 45
7 -2 -3 7051.3 333.384 44
7 -2 -3 7433.18 335.002 41
7 -2 -3 7879.18 333.107 27
7 -2 -3 6754.04 336.652 5
7 -2 -2 56700.8 2238.64 50
7 -2 -2 54037.2 2250.42 37
7 -2 -2 54925.6 2244.75 33
7 -2 -2 53185.9 2233.38 45
7 -2 -2 48015.9 2241.23 44
7 -2 -2 53478.4 2236.39 41
7 -2 -2 55561.3 2239.41 27
7 -2 -2 51586.6 2247.33 5
7 -2 -1 6586.46 260.223 33
7 -2 -1 6047.61 256.765 44
7 -2 0 7932.27 368.274 50
7 -2 0 7977.87 360.165 27
7 -2 0 7947.99 368.084 5
7 -2 1 11317.7 505.649 50
7 -2 1 11528.1 500.264 44
7 -2 1 12007.7 513.028 19
7 -2 1 11468.4 504.487 33
7 -2 1 10549.9 492.859 27
7 -2 1 10790.1 498.29 5
7 -2 2 -50.9598 50.4606 50
7 -2 2 49.0672 39.6919 44
7 -2 2 75.4866 56.287 19
7 -2 2 -5.64904 48.6407 33
7 -2 2 40.1634 34.1804 5
7 -2 3 2802.4 160.786 33
7 -2 3 2911.95 176.341 19
7 -2 3 3142.16 158.012 44
7 -2 3 3121.53 154.788 5
7 -2 4 775.047 75.4392 50
7 -2 4 874.82 70.2835 33
7 -2 4 833.003 85.4958 19
7 -2 4 942.279 86.622 31
7 -2 4 1097.15 66.6953 5
7 -2 5 412.196 64.2822 19
7 -2 5 431.613 62.556 31
7 -2 5 512.139 46.3197 33
7 -2 5 486.051 55.022 50
7 -2 6 514.498 39.1495 33
7 -2 6 596.498 50.0435 50
7 -2 7 367.196 44.4004 19
7 -2 7 304.187 32.7538 50
7 -2 8 347.632 32.0732 19
7 -1 -9 2663.25 135.357 42
7 -1 -8 16.4104 45.7324 42
7 -1 -7 347.657 66.6233 42
7 -1 -7 321.162 48.5671 37
7 -1 -6 58.0438 60.6665 42
7 -1 -6 138.689 53.7451 37
7 -1 -5 -19.9597 61.348 42
7 -1 -5 33.4618 31.1304 5
7 -1 -5 37.1411 56.4038 37
7 -1 -4 1650.59 97.4542 44
7 -1 -4 1515.99 118.267 42
7 -1 -4 1697.56 102.23 5
7 -1 -3 367.564 51.2067 44
7 -1 -3 388.824 71.887 37
7 -1 -3 424.842 52.3747 33
7 -1 -3 443.767 48.6109 27
7 -1 -3 388.459 56.3952 5
7 -1 -2 12590.2 616.135 45
7 -1 -2 14810.9 638.709 44
7 -1 -2 15136.4 632.985 18
7 -1 -2 16131.8 644.663 37
7 -1 -2 15367.6 636.628 33
7 -1 -2 15735.1 627.315 27
7 -1 -2 13643 639.027 5
7 -1 -1 10513.2 314.654 44
7 -1 -1 6290.6 281.265 18
7 -1 -1 7319.55 273.311 27
7 -1 0 7937.25 382.281 50
7 -1 0 8846.91 383.56 18
7 -1 0 8419.41 388.377 33
7 -1 0 8511.98 371.239 27
7 -1 0 7945.35 383.9 5
7 -1 1 3527.02 208.204 50
7 -1 1 4691.2 211.496 44
7 -1 1 3580.12 209.335 19
7 -1 1 4462.8 211.137 18
7 -1 1 4196.39 195.438 27
7 -1 1 3970.92 206.819 5
7 -1 2 1286.15 107.641 50
7 -1 2 1785.33 104.111 44
7 -1 2 1603.85 116.128 19
7 -1 2 1898.65 113.639 18
7 -1 2 1545.09 112.177 33
7 -1 2 1555.82 91.4732 27
7 -1 2 1413.03 111.188 31
7 -1 2 1659.92 100.377 5
7 -1 3 9719.63 414.886 44
7 -1 3 9458.65 433.361 19
7 -1 3 9817.25 427.672 18
7 -1 3 9117.73 419.569 33
7 -1 3 9212.17 429.889 31
7 -1 3 8736.81 410.123 5
7 -1 4 657.949 54.6349 44
7 -1 4 280.504 66.9689 19
7 -1 4 531.325 66.2109 18
7 -1 4 258.214 60.7682 31
7 -1 4 325.299 52.0513 33
7 -1 4 615.138 47.961 5
7 -1 5 2045.16 139.061 19
7 -1 5 2820.77 143.241 18
7 -1 5 2668.28 144.91 31
7 -1 5 2344.39 133.591 50
7 -1 5 2468.02 124.476 33
7 -1 6 910.18 74.1073 19
7 -1 6 1064.98 74.1336 18
7 -1 6 1078.81 74.9429 31
7 -1 6 923.631 55.1612 33
7 -1 6 917.756 64.1797 50
7 -1 7 1054.44 63.5579 18
7 -1 7 976.627 57.1296 50
7 0 -9 1521.27 83.2792 42
7 0 -8 7.21533 42.5792 42
7 0 -7 1317.67 100.618 42
7 0 -7 1377.26 87.2459 37
7 0 -6 -28.5736 56.3468 42
7 0 -6 62.5907 50.8832 37
7 0 -5 127.866 63.606 42
7 0 -5 141.276 36.6212 5
7 0 -4 6725.1 331.969 44
7 0 -4 7605.21 354.953 42
7 0 -4 7732.97 339.394 5
7 0 -4 7815.11 351.801 37
7 0 -3 1988.44 118.827 44
7 0 -3 1945.06 121.747 5
7 0 -3 2235.18 133.407 37
7 0 -3 1939.3 111.244 33
7 0 -3 1796.57 108.395 36
7 0 -2 9897.44 432.995 37
7 0 -2 8681.24 421.196 36
7 0 -2 8831.89 424.627 33
7 0 -2 10434.5 416.946 27
7 0 -2 9101.6 430.226 44
7 0 -1 1521.85 98.2931 44
7 0 -1 1877.59 98.3505 37
7 0 -1 1154.6 86.1872 36
7 0 -1 1369.23 96.9499 33
7 0 -1 611.467 68.2133 18
7 0 -1 943.822 63.6502 27
7 0 -1 517.349 80.4616 5
7 0 0 6844.39 346.486 50
7 0 0 7532.89 343.497 18
7 0 0 7517.78 347.976 36
7 0 0 7441.2 356.206 33
7 0 0 8291.69 334.792 27
7 0 0 7180.3 351.656 5
7 0 1 2906.05 151.091 44
7 0 1 2585.29 142.46 18
7 0 1 3396.1 156.847 36
7 0 1 1934.97 145.105 50
7 0 1 2472.89 146.184 5
7 0 2 1900.77 106.582 44
7 0 2 1581.32 111.246 19
7 0 2 1727.22 106.394 18
7 0 2 1772.69 116.18 33
7 0 2 1583.49 113.947 50
7 0 2 1656.57 102.59 5
7 0 3 5415.93 281.133 50
7 0 3 6344.96 272.212 44
7 0 3 5990.72 284.823 19
7 0 3 6248.68 277.668 18
7 0 3 5776.63 277.778 33
7 0 3 5592.56 284.059 31
7 0 3 5604.18 267.997 5
7 0 4 1532.33 83.5129 44
7 0 4 1532.48 90.6715 33
7 0 4 1374.08 78.3023 5
7 0 4 1319.66 100.8 19
7 0 4 1533.57 93.1195 18
7 0 5 308.956 44.7604 18
7 0 5 159.916 48.7182 19
7 0 5 257.782 50.0409 31
7 0 5 190.56 35.0256 33
7 0 5 195.368 41.5758 50
7 0 6 999.066 69.909 19
7 0 6 910.39 60.152 18
7 0 6 1085.19 71.4062 31
7 0 6 891.578 51.2572 33
7 0 6 830.507 59.6543 50
7 0 7 2524.51 122.997 50
7 0 7 3023.95 131.212 19
7 1 -8 -3.81475 33.7098 42
7 1 -8 7.06821 24.2785 37
7 1 -7 3885.42 206.708 42
7 1 -7 4371.26 199.278 37
7 1 -6 2032.07 127.763 42
7 1 -5 39.8781 55.7171 37
7 1 -5 46.2187 30.877 5
7 1 -5 36.9257 53.8745 42
7 1 -4 6260 291.298 37
7 1 -4 5929.22 278.935 17
7 1 -4 5919.73 290.3 42
7 1 -4 5742.14 273.289 44
7 1 -4 5850.67 276.478 5
7 1 -3 3148.06 169.632 33
7 1 -3 3350.5 175.222 36
7 1 -3 3780.57 185.573 44
7 1 -3 3298.22 183.419 5
7 1 -2 4172.52 227.356 44
7 1 -2 4810.92 229.059 37
7 1 -2 4517.58 221.496 36
7 1 -2 4609.54 222.641 33
7 1 -1 3111.02 148.022 37
7 1 -1 2682.92 144.326 36
7 1 -1 2653.14 150.046 33
7 1 0 2640.96 151.862 44
7 1 0 2958.64 139.781 18
7 1 0 2873.59 148.602 36
7 1 0 2787.6 157.411 33
7 1 0 2286.53 142.062 50
7 1 0 2610.09 150.632 5
7 1 1 11670.3 480.203 44
7 1 1 10175.4 462.306 18
7 1 1 9925.46 474.765 50
7 1 1 11115.1 478.091 5
7 1 2 847.449 83.1012 33
7 1 2 805.433 63.5622 18
7 1 2 955.921 71.7322 44
7 1 2 873.643 70.5947 5
7 1 3 2845.33 146.857 33
7 1 3 2482.03 133.683 5
7 1 3 2697.25 135.892 44
7 1 4 259.084 32.4079 44
7 1 4 280.788 43.0368 33
7 1 4 211.065 29.4296 5
7 1 5 438.341 51.4829 31
7 1 5 485.065 48.9581 50
7 1 5 462.898 41.6685 33
7 1 6 434.205 37.8982 50
7 1 6 461.798 44.6318 31
7 2 -8 140.283 25.8515 42
7 2 -7 2149.01 107.794 37
7 2 -7 1879.11 111.715 42
7 2 -6 10.0096 41.3612 42
7 2 -5 282.499 60.1824 37
7 2 -5 301.79 57.6867 42
7 2 -4 2199.98 134.848 37
7 2 -4 2495.62 126.465 5
7 2 -4 2467.47 123.9 44
7 2 -3 984.149 80.1917 37
7 2 -3 621.017 61.4091 36
7 2 -3 868.128 75.448 17
7 2 -3 713.978 68.0044 5
7 2 -3 768.239 71.5133 44
7 2 -2 824.071 73.2091 36
7 2 -2 877.227 72.488 33
7 2 -2 940.135 83.0279 44
7 2 -1 3267.32 162.953 36
7 2 -1 3120.64 167.39 33
7 2 0 6381.47 317.861 5
7 2 0 7250.35 316.684 36
7 2 0 6920.25 322.755 33
7 2 0 6759.27 318.803 44
7 2 1 5598.65 246.585 44
7 2 1 5417.75 246.456 5
7 2 2 392.637 45.6211 5
7 2 2 558.925 62.1133 33
7 2 2 499.154 49.2228 44
7 2 3 1837.37 99.6731 5
7 2 3 2169.16 113.524 33
7 2 3 1919.23 101.384 44
7 2 4 1577.55 86.2559 33
7 2 4 1400.82 74.9173 44
7 2 5 701.051 45.2017 33
7 2 6 79.1077 16.3323 50
7 3 -7 396.135 34.1234 42
7 3 -6 497.885 49.9539 37
7 3 -6 403.682 46.6645 42
7 3 -5 1683.8 100.192 37
7 3 -4 6.96516 29.9057 5
7 3 -4 59.4146 45.9664 37
7 3 -4 49.9954 31.6954 44
7 3 -3 727.286 63.8903 5
7 3 -3 925.906 68.9076 37
7 3 -3 690.6 60.3183 36
7 3 -3 791.108 65.1216 44
7 3 -2 1992.14 123.22 36
7 3 -2 2134.48 129.456 44
7 3 -1 578.158 67.2234 5
7 3 -1 610.905 61.4015 36
7 3 -1 620.6 65.441 33
7 3 0 1715.31 108.357 5
7 3 0 2058.68 114.894 33
7 3 0 1879.29 110.203 44
7 3 1 1704.29 101.055 5
7 3 1 1954.4 104.59 36
7 3 1 1873.75 103.507 44
7 3 2 1923.92 91.8967 44
7 3 2 1874.63 91.5622 5
7 3 3 6235.34 261.697 44
7 3 3 5903.29 259.199 5
7 3 4 411.267 40.5912 50
7 3 4 672.62 43.7812 33
7 4 -5 872.023 54.593 37
7 4 -4 905.238 58.1897 37
7 4 -3 759.435 57.3301 44
7 4 -3 781.993 58.6902 5
7 4 -3 885.479 54.6896 37
7 4 -3 822.296 55.4267 36
7 4 -2 1322.37 79.3488 36
7 4 -1 578.453 51.571 44
7 4 -1 503.433 50.6938 5
7 4 0 3057.26 145.392 44
7 4 0 2771.57 145.203 5
7 4 0 3044.56 145.763 33
7 4 1 200.675 30.3983 44
7 4 1 181.551 31.3163 5
7 4 1 199.803 37.7626 33
7 4 2 711.966 42.8776 44
7 4 2 717.974 43.2463 5
7 4 3 1884.14 91.7408 33
7 5 -2 100.973 19.0988 36
7 5 -1 285.273 29.0513 5
7 5 -1 307.919 28.2266 44
7 5 0 3416.37 153.565 5
7 5 0 3460.22 152.914 44
8 -8 -3 6355.24 273.978 41
8 -8 -2 2722.61 127.336 41
8 -8 -1 293.981 34.4544 41
8 -8 0 1751.29 77.8024 45
8 -8 0 1496.53 75.54 27
8 -8 1 148.003 19.095 45
8 -8 1 101.666 18.0984 27
8 -8 2 268.651 19.9154 45
8 -8 2 194.596 20.8897 27
8 -7 -4 12532.3 531.305 41
8 -7 -3 1919.58 99.2105 41
8 -7 -2 27059.1 1248.69 41
8 -7 -2 32078.4 1245.5 27
8 -7 -1 7617.54 324.965 45
8 -7 -1 7452.36 324.425 27
8 -7 0 4265.44 177.647 45
8 -7 0 3631.14 177.278 27
8 -7 1 575.264 44.3838 39
8 -7 1 572.873 37.9559 45
8 -7 2 33.7425 24.2354 39
8 -7 2 0.82736 18.815 45
8 -7 2 15.0897 21.7405 27
8 -7 3 2262.11 94.2264 39
8 -7 3 1936.03 87.3784 45
8 -7 4 1167.46 58.62 39
8 -6 -4 6861.85 301.145 41
8 -6 -3 32.2791 38.699 41
8 -6 -2 25203.2 1056.36 27
8 -6 -1 2825.16 134.553 27
8 -6 0 290.537 36.7723 39
8 -6 0 184.083 33.1144 27
8 -6 1 1162.73 66.3344 45
8 -6 1 923.784 66.6411 27
8 -6 2 320.862 37.8893 39
8 -6 2 213.235 31.1522 45
8 -6 3 5657.96 256.887 39
8 -6 3 6180.46 252.978 18
8 -6 3 5550.29 253.29 45
8 -6 4 332.758 29.0589 39
8 -6 4 329.161 26.8083 45
8 -6 4 247.722 27.6021 27
8 -5 -2 4069.91 185.512 45
8 -5 -2 4104.23 187.48 27
8 -5 -1 2795.31 128.021 45
8 -5 -1 2514.07 128.965 27
8 -5 0 452.84 40.897 45
8 -5 1 2094.83 108.876 18
8 -5 2 275.853 36.0045 18
8 -5 2 194.177 33.8531 27
8 -5 3 1371.27 67.2606 18
8 -5 3 878.964 63.1071 27
8 -5 4 535.693 36.5326 18
8 -5 4 323.695 32.0241 27
8 -5 5 2167.97 101.831 45
8 -5 5 2312.22 101.3 18
8 -4 -3 123.51 27.5016 45
8 -4 -2 2825.34 132.873 45
8 -4 -1 3244.92 151.433 45
8 -4 0 1396.76 84.4044 27
8 -4 0 1447.44 83.2059 45
8 -4 1 945.397 58.4755 33
8 -4 1 842.342 59.3911 18
8 -4 1 707.506 54.1055 45
8 -4 1 662.577 53.4464 27
8 -4 2 137.102 34.6575 18
8 -4 2 66.2185 30.0784 45
8 -4 2 65.5212 27.6707 27
8 -4 3 3112.14 163.031 27
8 -4 3 4361.07 172.6 18
8 -4 4 5752.71 254.706 18
8 -4 5 6058.33 261.224 18
8 -3 -2 4269.89 195.347 27
8 -3 -1 7099.55 305.275 27
8 -3 -1 7234.83 308.536 33
8 -3 -1 6628.5 300.783 45
8 -3 0 612.861 45.5705 27
8 -3 0 571.609 44.1883 45
8 -3 1 408.954 37.9733 27
8 -3 1 459.728 44.246 33
8 -3 1 370.28 39.2159 45
8 -3 2 292.207 34.7885 33
8 -3 2 200.359 34.1607 45
8 -3 2 176.687 29.1298 27
8 -3 2 277.683 36.3919 50
8 -3 3 875.028 54.7245 33
8 -2 -2 3728.51 181.053 5
8 -2 -2 3932.48 177.994 33
8 -2 -1 110.49 32.3261 33
8 -2 -1 49.3548 25.6826 27
8 -2 0 1863.46 104.931 33
8 -2 0 2152.38 99.8548 27
8 -2 0 1925.51 104.01 5
8 -2 1 3032.39 154.049 50
8 -2 1 3492 157.905 18
8 -2 2 2134.73 116.234 50
8 -2 2 2488.34 119.338 18
8 -2 2 2368.54 115.801 33
8 -2 3 2635.54 133.685 50
8 -2 3 2749.15 135.31 18
8 -2 3 2988.56 132.417 33
8 -2 4 1.07719 22.9327 18
8 -2 4 62.1098 18.2552 33
8 -2 5 9798.36 412.833 18
8 -1 -3 1444.66 80.8105 5
8 -1 -2 3584.94 172.434 44
8 -1 -2 3829.59 175.608 5
8 -1 -1 61.13 29.8076 33
8 -1 -1 -16.2273 28.3415 44
8 -1 -1 5.1739 26.7424 5
8 -1 0 109.157 32.5734 33
8 -1 0 169.706 31.3211 5
8 -1 1 119.549 28.5992 5
8 -1 1 129.119 30.6662 44
8 -1 2 538.831 46.3329 50
8 -1 2 687.232 46.97 18
8 -1 2 661.676 47.4772 33
8 -1 3 3724.07 163.788 18
8 -1 3 3924.35 164.55 33
8 -1 4 225.03 20.6064 33
8 0 -3 -12.8583 23.6742 5
8 0 -2 6381.55 281.62 44
8 0 -1 33.3407 26.7521 5
8 0 -1 4.46492 25.1725 44
8 0 -1 11.3133 25.9741 33
8 0 0 42.9286 26.4417 5
8 0 0 103.688 32.1017 33
8 0 1 2907.41 143.566 5
8 0 1 3319.03 146.617 44
8 0 2 1635.66 85.2765 33
8 0 3 3333.47 178.598 50
8 0 3 5202.11 183 33
8 1 -3 25.5047 19.9614 5
8 1 -2 2180.78 105.463 44
8 1 -1 79.6946 24.5213 5
8 1 -1 76.1051 23.5784 44
8 1 0 509.576 40.4082 33
8 1 0 541.839 40.9263 5
8 1 0 602.226 41.5515 44
8 1 1 273.385 27.1639 5
8 1 1 289.019 28.2322 44
8 1 2 26.8907 18.2948 33
8 2 -2 327.951 26.739 5
8 2 -1 197.341 22.5129 5
8 2 0 340.91 23.4256 44
8 2 0 198.349 21.8503 5

_iucr_refine_fcf_details         
;
data_IZ341_CCDC1
_computing_structure_refinement   'olex2.refine 1.3-ac4 (Bourhis et al., 2015)'
_shelx_refln_list_code            4
loop_
  _space_group_symop_id
  _space_group_symop_operation_xyz
  1  x,y,z
  2  -x,-y,-z

_space_group_crystal_system       triclinic
_space_group_IT_number            2
_space_group_name_H-M_alt         'P -1'
_space_group_name_Hall            '-P 1'
_symmetry_space_group_name_H-M    'P -1'
_symmetry_space_group_name_Hall   '-P 1'
_symmetry_Int_Tables_number       2
_cell_length_a                    6.8591(1)
_cell_length_b                    11.0368(4)
_cell_length_c                    11.7919(4)
_cell_angle_alpha                 93.795(3)
_cell_angle_beta                  92.677(2)
_cell_angle_gamma                 105.124(2)
_cell_volume                      857.97(5)
loop_
  _refln_index_h
  _refln_index_k
  _refln_index_l
  _refln_F_squared_calc
  _refln_F_squared_meas
  _refln_F_squared_sigma
  _refln_F_squared_weight
  _refln_observed_status
-8 -2 1 14.454 5.449 0.622 53.462 o
-8 -2 2 25.893 9.056 0.738 30.028 o
-8 -1 1 2.691 2.150 0.469 242.881 o
-8 -1 2 76.200 60.217 2.912 8.123 o
-8 -1 3 2.142 0.704 0.551 359.998 o
-8 0 1 1.406 0.444 0.414 554.442 o
-8 0 2 175.424 176.212 7.776 2.927 o
-8 0 3 0.372 -0.355 0.654 1845.200 o
-8 1 1 0.158 0.435 0.572 1954.050 o
-8 1 2 99.094 102.418 3.397 5.630 o
-8 1 3 47.056 39.891 2.231 13.159 o
-8 2 1 1.366 2.165 0.844 349.027 o
-8 2 2 81.492 105.893 3.505 6.316 o
-8 3 1 155.142 193.070 4.859 3.193 o
-8 3 2 73.630 117.903 5.394 6.185 o
-8 4 1 75.789 89.601 4.181 6.981 o
-8 4 2 56.047 78.015 3.669 8.973 o
-8 4 3 1.407 3.410 0.759 283.033 o
-8 5 1 63.126 73.537 3.883 8.496 o
-8 5 2 91.912 112.852 3.641 5.689 o
-8 6 1 69.654 78.010 3.715 7.831 o
-8 6 2 541.134 695.929 29.169 0.595 o
-8 6 3 0.377 0.891 1.069 791.138 o
-8 6 4 178.338 189.474 8.315 2.796 o
-8 7 1 193.985 208.082 6.340 2.613 o
-8 7 2 679.864 822.532 69.298 0.290 o
-8 7 3 40.916 53.005 2.739 12.934 o
-8 7 4 394.259 346.051 14.671 1.162 o
-8 8 1 11.103 8.118 0.951 59.952 o
-8 8 2 69.402 75.179 3.516 7.986 o
-8 8 3 191.968 175.486 7.565 2.756 o
-7 -5 1 11.114 8.211 0.559 60.444 o
-7 -5 2 5.374 2.788 0.527 135.661 o
-7 -4 1 9.579 14.991 1.036 53.133 o
-7 -4 2 50.499 36.514 2.191 12.829 o
-7 -4 3 20.672 22.572 0.780 28.551 o
-7 -4 4 22.678 24.996 1.607 25.474 o
-7 -4 5 33.728 24.079 1.507 19.614 o
-7 -3 1 4.545 16.692 1.029 70.114 o
-7 -3 2 80.091 56.944 2.465 8.000 o
-7 -3 3 12.371 21.691 1.192 38.973 o
-7 -3 4 0.275 0.988 0.543 1083.970 o
-7 -3 5 55.208 46.494 2.767 11.099 o
-7 -3 6 20.404 12.495 1.301 33.868 o
-7 -3 7 15.168 10.938 0.942 44.145 o
-7 -2 1 58.739 88.295 3.224 8.355 o
-7 -2 2 30.881 24.247 1.209 21.003 o
-7 -2 3 20.171 21.771 1.484 28.934 o
-7 -2 4 79.137 66.369 2.340 7.734 o
-7 -2 5 9.035 8.087 1.150 68.708 o
-7 -2 6 0.002 0.276 1.142 1704.150 o
-7 -2 7 49.370 55.995 3.726 10.999 o
-7 -2 8 7.016 3.874 0.714 101.942 o
-7 -1 1 71.382 78.152 3.939 7.668 o
-7 -1 2 108.045 125.329 3.107 4.937 o
-7 -1 3 69.830 93.808 3.102 7.354 o
-7 -1 4 171.657 163.969 3.480 3.205 o
-7 -1 5 1.069 1.161 0.667 521.470 o
-7 -1 6 51.501 56.111 3.528 10.755 o
-7 -1 7 113.766 114.633 6.708 4.655 o
-7 -1 8 0.219 0.069 0.544 2698.560 o
-7 0 1 6.601 33.343 4.427 31.445 o
-7 0 2 214.549 260.694 8.721 2.165 o
-7 0 3 60.797 54.448 1.455 10.062 o
-7 0 4 252.796 206.503 5.863 2.154 o
-7 0 5 4.542 3.787 0.876 139.338 o
-7 0 6 1.356 0.534 1.259 440.299 o
-7 0 7 34.393 37.342 1.820 16.791 o
-7 0 8 0.041 0.199 1.176 1630.510 o
-7 0 9 50.921 42.006 2.300 12.232 o
-7 1 1 28.684 227.157 33.385 1.863 o
-7 1 2 299.889 409.931 10.437 1.388 o
-7 1 3 11.777 11.259 0.674 52.697 o
-7 1 4 35.553 45.145 1.673 15.355 o
-7 1 5 0.252 0.588 0.688 1345.970 o
-7 1 6 1.721 2.784 1.113 266.214 o
-7 1 7 13.021 9.135 1.084 51.505 o
-7 1 8 0.053 0.453 1.263 1200.260 o
-7 1 9 77.076 73.540 3.738 7.465 o
-7 2 1 87.449 174.649 7.440 4.485 o
-7 2 2 1462.350 1478.830 21.882 0.191 o
-7 2 3 148.479 202.388 3.992 3.248 o
-7 2 4 30.835 44.471 2.939 16.301 o
-7 2 5 3.978 1.890 0.564 185.326 o
-7 2 6 1.565 4.327 0.859 235.271 o
-7 2 7 39.587 40.917 3.162 14.343 o
-7 2 8 211.924 189.125 8.949 2.451 o
-7 2 9 44.329 40.430 2.446 13.604 o
-7 3 1 49.733 71.098 3.314 10.085 o
-7 3 2 348.118 389.759 5.995 1.316 o
-7 3 3 20.247 94.789 5.871 11.549 o
-7 3 4 181.462 244.914 5.475 2.580 o
-7 3 5 23.723 26.929 1.590 24.111 o
-7 3 6 52.101 54.139 4.318 10.570 o
-7 3 7 12.156 18.497 2.789 38.763 o
-7 3 8 14.546 14.572 1.877 40.252 o
-7 3 9 114.790 77.273 3.915 5.471 o
-7 4 1 62.805 107.118 3.426 7.340 o
-7 4 2 153.391 219.031 6.684 2.980 o
-7 4 3 3.193 2.422 0.588 206.349 o
-7 4 4 243.187 251.236 5.800 2.071 o
-7 4 5 43.072 51.191 6.066 11.293 o
-7 4 6 56.523 50.116 2.208 10.776 o
-7 4 7 19.116 29.944 2.133 25.836 o
-7 4 8 61.037 50.928 2.248 10.143 o
-7 4 9 114.219 55.773 2.921 6.006 o
-7 5 1 89.687 122.931 7.718 5.135 o
-7 5 2 443.330 470.529 12.143 0.966 o
-7 5 3 193.478 194.617 4.092 2.742 o
-7 5 4 101.247 135.706 4.154 4.925 o
-7 5 5 93.418 94.706 5.767 5.776 o
-7 5 6 106.412 108.914 5.512 5.074 o
-7 5 7 28.130 29.908 2.123 20.525 o
-7 5 8 9.682 13.316 1.184 55.157 o
-7 6 1 99.400 117.865 2.815 5.364 o
-7 6 2 359.362 398.710 12.201 1.214 o
-7 6 3 8.336 17.644 1.033 52.882 o
-7 6 4 12.284 55.672 2.757 21.532 o
-7 6 5 4.858 11.530 1.207 83.784 o
-7 6 6 6.247 5.119 1.199 100.378 o
-7 6 7 89.843 75.767 2.722 6.733 o
-7 6 8 49.973 51.638 2.587 11.535 o
-7 7 1 12.843 19.887 0.942 39.987 o
-7 7 2 730.882 791.091 15.925 0.499 o
-7 7 3 157.114 155.354 3.982 3.474 o
-7 7 4 94.145 102.637 18.407 3.557 o
-7 7 5 3.427 2.179 0.702 199.353 o
-7 7 6 28.617 26.260 2.061 21.214 o
-7 7 7 135.344 112.292 5.160 4.260 o
-7 7 8 0.157 0.539 0.371 1987.030 o
-7 8 1 4.512 11.226 1.072 88.553 o
-7 8 2 2.415 15.827 1.424 84.696 o
-7 8 3 0.358 2.235 0.587 588.821 o
-7 8 4 9.329 18.459 1.200 48.629 o
-7 8 5 100.329 88.155 2.934 5.905 o
-7 8 6 36.505 34.018 1.236 16.816 o
-7 9 1 0.487 1.126 0.398 848.498 o
-7 9 2 187.228 182.353 8.341 2.738 o
-7 9 3 0.051 4.712 1.156 329.984 o
-7 9 4 151.305 150.463 6.839 3.481 o
-7 9 5 34.833 38.139 1.511 16.622 o
-7 10 1 11.522 12.828 1.211 50.271 o
-7 10 2 14.688 18.777 1.407 37.329 o
-7 10 3 34.841 30.211 2.126 17.718 o
-7 10 4 16.776 11.769 0.667 40.451 o
-7 11 1 1.209 2.007 0.513 406.272 o
-6 -7 1 0.062 1.901 0.466 863.588 o
-6 -7 2 4.764 23.761 2.260 50.755 o
-6 -7 3 89.784 59.483 2.889 7.199 o
-6 -7 4 23.298 16.508 1.004 28.811 o
-6 -6 1 0.062 0.059 1.028 2212.830 o
-6 -6 2 8.045 17.271 1.687 52.678 o
-6 -6 3 48.745 40.550 2.500 12.701 o
-6 -6 4 55.914 47.025 2.025 11.107 o
-6 -6 5 19.169 23.080 2.556 28.070 o
-6 -6 6 38.447 99.380 4.603 9.442 o
-6 -5 1 67.056 69.235 2.226 8.589 o
-6 -5 2 13.090 19.434 1.158 39.710 o
-6 -5 3 177.035 170.184 4.931 3.052 o
-6 -5 4 83.115 84.958 2.707 6.854 o
-6 -5 5 0.922 13.690 1.262 112.480 o
-6 -5 6 29.113 34.606 3.954 17.799 o
-6 -5 7 313.120 299.883 10.989 1.522 o
-6 -5 8 8.422 21.412 1.467 46.675 o
-6 -4 1 2.253 9.958 0.893 124.282 o
-6 -4 2 18.609 24.298 1.209 29.427 o
-6 -4 3 30.313 36.686 2.233 18.136 o
-6 -4 5 0.897 13.437 1.395 113.048 o
-6 -4 6 54.225 60.903 2.711 10.285 o
-6 -4 7 141.736 143.867 6.877 3.697 o
-6 -4 8 49.370 61.956 5.027 10.185 o
-6 -4 9 21.279 15.805 1.944 30.290 o
-6 -3 1 14.812 24.403 1.818 32.824 o
-6 -3 2 149.118 161.184 3.630 3.569 o
-6 -3 3 3.044 5.279 0.775 158.485 o
-6 -3 4 1.677 15.397 1.524 91.957 o
-6 -3 5 443.124 464.095 11.847 0.974 o
-6 -3 6 3.026 12.810 1.154 94.316 o
-6 -3 7 137.579 148.756 7.289 3.701 o
-6 -3 8 12.476 20.933 2.516 37.038 o
-6 -3 9 21.972 27.463 2.139 24.686 o
-6 -3 10 13.656 15.705 1.132 42.127 o
-6 -2 1 89.830 93.032 2.145 6.325 o
-6 -2 2 10.536 16.160 0.990 48.844 o
-6 -2 3 252.409 312.549 9.106 1.787 o
-6 -2 4 144.778 143.032 3.604 3.811 o
-6 -2 5 161.295 176.956 6.121 3.172 o
-6 -2 6 33.761 50.121 6.119 12.902 o
-6 -2 7 187.387 175.342 4.943 2.895 o
-6 -2 8 37.200 67.862 4.346 11.711 o
-6 -2 9 0.407 7.992 0.957 198.566 o
-6 -2 10 134.052 114.086 5.450 4.251 o
-6 -1 1 18.401 27.449 0.939 28.327 o
-6 -1 2 29.763 125.879 3.577 9.221 o
-6 -1 3 35.008 132.725 2.997 8.517 o
-6 -1 4 1.105 1.350 0.611 491.468 o
-6 -1 5 263.873 257.100 9.763 1.855 o
-6 -1 6 49.770 62.100 3.609 10.566 o
-6 -1 7 300.224 302.233 8.713 1.604 o
-6 -1 8 12.853 53.793 8.008 15.398 o
-6 -1 9 1.639 4.575 1.138 215.053 o
-6 -1 10 26.526 21.703 2.001 23.708 o
-6 0 1 1556.810 1440.390 20.273 0.182 o
-6 0 2 75.044 80.276 1.515 7.596 o
-6 0 3 380.269 429.150 7.406 1.170 o
-6 0 4 40.147 55.153 1.535 13.168 o
-6 0 5 215.328 263.358 8.278 2.162 o
-6 0 6 28.713 105.289 5.981 9.721 o
-6 0 7 35.380 46.640 2.273 15.022 o
-6 0 8 49.233 142.814 4.304 6.961 o
-6 0 9 0.391 5.596 1.055 263.453 o
-6 0 10 7.631 6.679 1.250 80.988 o
-6 0 11 5.484 6.970 1.067 99.628 o
-6 1 1 187.373 237.095 3.226 2.605 o
-6 1 2 376.193 399.969 4.996 1.231 o
-6 1 3 34.128 32.324 0.709 18.024 o
-6 1 4 919.421 910.978 16.840 0.380 o
-6 1 5 567.602 513.203 7.410 0.779 o
-6 1 6 121.863 121.629 2.503 4.617 o
-6 1 7 246.080 235.641 5.001 2.115 o
-6 1 8 295.053 330.378 7.080 1.590 o
-6 1 9 26.490 64.623 5.094 13.579 o
-6 1 10 19.873 18.454 1.154 31.146 o
-6 1 11 15.877 10.161 1.259 43.037 o
-6 2 1 91.311 167.046 2.802 4.827 o
-6 2 2 147.068 480.445 13.291 1.791 o
-6 2 3 45.649 52.877 1.530 12.352 o
-6 2 4 517.306 540.056 7.431 0.826 o
-6 2 5 437.063 421.090 6.666 1.059 o
-6 2 6 0.309 118.621 3.542 14.268 o
-6 2 7 82.754 88.221 2.080 6.829 o
-6 2 8 196.940 234.828 13.986 2.184 o
-6 2 9 64.767 76.353 3.918 8.237 o
-6 2 10 16.593 23.740 1.469 31.566 o
-6 2 11 0.476 2.204 0.720 536.091 o
-6 3 1 1.169 3.314 0.525 319.956 o
-6 3 2 710.430 727.754 9.900 0.546 o
-6 3 3 361.246 356.627 4.781 1.334 o
-6 3 4 47.756 40.979 0.861 13.158 o
-6 3 5 89.483 191.755 2.927 4.529 o
-6 3 7 247.931 216.078 4.216 2.180 o
-6 3 8 7.712 36.965 2.325 33.041 o
-6 3 9 167.018 162.427 4.520 3.252 o
-6 3 10 136.905 110.622 16.422 3.155 o
-6 3 11 27.478 19.626 1.148 24.281 o
-6 4 1 428.514 404.730 5.846 1.098 o
-6 4 2 371.629 413.907 9.126 1.196 o
-6 4 3 94.743 86.124 1.426 6.288 o
-6 4 4 362.101 374.022 5.682 1.301 o
-6 4 5 136.650 193.321 3.503 3.512 o
-6 4 6 106.966 140.215 3.568 4.725 o
-6 4 7 499.699 459.089 9.249 0.902 o
-6 4 8 130.636 254.299 6.734 3.042 o
-6 4 9 6.435 9.052 0.882 82.824 o
-6 4 10 16.556 23.448 4.566 26.502 o
-6 4 11 75.720 47.338 2.532 8.756 o
-6 5 1 149.619 172.126 5.166 3.416 o
-6 5 2 169.420 183.037 4.324 3.085 o
-6 5 3 11.128 94.422 3.034 14.812 o
-6 5 4 346.115 662.837 12.764 0.963 o
-6 5 5 508.614 527.349 12.819 0.821 o
-6 5 6 133.209 166.839 4.471 3.771 o
-6 5 7 228.420 208.540 5.840 2.325 o
-6 5 8 0.263 43.791 1.874 39.689 o
-6 5 9 131.161 126.362 10.003 3.803 o
-6 5 10 54.953 38.284 3.772 11.461 o
-6 6 1 6.724 13.018 0.739 69.147 o
-6 6 2 962.520 940.189 16.887 0.359 o
-6 6 3 563.497 588.590 9.154 0.735 o
-6 6 4 4.778 30.360 1.102 45.418 o
-6 6 5 321.952 417.733 9.203 1.324 o
-6 6 6 6.141 153.614 4.221 10.130 o
-6 6 7 269.896 283.281 7.516 1.802 o
-6 6 8 80.919 104.601 3.195 6.404 o
-6 6 9 208.806 191.752 8.590 2.479 o
-6 7 1 92.547 111.590 2.112 5.786 o
-6 7 2 141.911 144.367 3.124 3.869 o
-6 7 4 7.605 50.863 1.554 27.156 o
-6 7 5 623.354 685.979 17.127 0.603 o
-6 7 7 244.044 243.131 6.379 2.081 o
-6 7 8 39.361 70.871 1.915 11.831 o
-6 7 9 122.622 119.848 5.491 4.456 o
-6 8 1 87.643 102.199 2.238 6.204 o
-6 8 2 160.093 205.102 3.602 3.081 o
-6 8 3 160.990 279.109 5.096 2.621 o
-6 8 4 134.413 190.562 7.057 3.419 o
-6 8 5 952.837 899.370 27.132 0.350 o
-6 8 6 37.820 74.089 2.385 11.726 o
-6 8 7 144.786 154.911 4.173 3.680 o
-6 8 8 27.818 50.770 1.949 16.701 o
-6 8 9 134.409 80.664 3.625 4.789 o
-6 9 1 87.425 77.771 1.722 6.882 o
-6 9 2 9.433 11.445 0.716 60.452 o
-6 9 3 220.745 300.891 7.760 2.019 o
-6 9 4 13.132 28.451 2.431 31.530 o
-6 9 5 124.428 157.753 3.735 4.069 o
-6 9 6 0.004 120.782 5.038 13.287 o
-6 9 7 338.003 332.129 17.656 1.270 o
-6 9 8 22.253 26.241 1.470 25.424 o
-6 10 1 1.539 27.413 1.609 57.688 o
-6 10 2 8.521 12.109 1.332 61.228 o
-6 10 3 389.420 380.868 16.685 1.107 o
-6 10 4 66.192 95.097 6.408 6.998 o
-6 10 5 177.259 184.978 6.776 2.896 o
-6 10 6 72.949 90.324 5.510 6.917 o
-6 11 1 37.987 73.381 3.717 11.392 o
-6 11 2 1.095 1.088 0.664 524.861 o
-6 11 3 63.704 60.733 4.492 8.886 o
-6 11 4 7.637 22.363 3.295 41.669 o
-6 11 5 130.353 104.502 4.731 4.506 o
-6 12 1 53.225 47.280 2.442 11.404 o
-6 12 2 76.635 49.046 2.452 8.608 o
-5 -8 1 18.409 17.980 1.491 32.757 o
-5 -8 2 36.532 30.522 1.467 17.322 o
-5 -8 3 141.857 128.017 3.486 4.024 o
-5 -8 4 23.183 21.920 2.655 25.250 o
-5 -8 5 43.360 33.337 1.988 14.776 o
-5 -8 6 34.462 24.475 1.031 19.370 o
-5 -7 1 210.967 198.399 8.009 2.452 o
-5 -7 2 2.526 2.750 1.922 184.353 o
-5 -7 3 151.366 161.348 11.202 3.116 o
-5 -7 4 0.365 0.608 0.723 1120.490 o
-5 -7 5 91.601 87.690 2.706 6.333 o
-5 -7 6 10.031 10.098 1.105 59.888 o
-5 -7 7 30.896 20.375 1.728 21.751 o
-5 -7 8 11.559 8.943 0.983 56.669 o
-5 -6 1 101.194 97.229 5.236 5.485 o
-5 -6 2 60.788 57.100 3.160 9.656 o
-5 -6 3 266.728 272.969 8.061 1.834 o
-5 -6 4 0.038 0.338 0.941 1928.860 o
-5 -6 5 14.010 17.974 1.150 39.394 o
-5 -6 6 1.875 2.663 0.878 270.316 o
-5 -6 7 17.053 16.558 1.683 35.143 o
-5 -6 8 0.034 0.521 0.802 1884.880 o
-5 -6 9 6.292 5.950 0.551 99.194 o
-5 -5 1 385.915 367.185 51.075 0.600 o
-5 -5 2 183.744 168.290 5.875 2.950 o
-5 -5 3 774.218 772.022 15.766 0.480 o
-5 -5 4 49.257 47.849 1.873 12.105 o
-5 -5 5 41.728 46.948 2.079 13.567 o
-5 -5 6 0.280 0.607 1.144 940.697 o
-5 -5 7 7.839 6.281 1.112 81.645 o
-5 -5 8 16.885 15.956 1.167 36.433 o
-5 -5 9 1.216 0.172 0.696 641.899 o
-5 -5 10 135.560 127.108 7.732 3.911 o
-5 -4 1 28.174 32.760 1.837 20.004 o
-5 -4 2 273.903 272.462 7.089 1.815 o
-5 -4 3 58.340 71.641 2.079 9.317 o
-5 -4 4 69.339 60.217 2.071 8.806 o
-5 -4 5 576.086 527.989 12.627 0.741 o
-5 -4 6 0.253 0.953 0.908 945.337 o
-5 -4 7 22.948 22.041 1.332 26.564 o
-5 -4 8 2.363 2.395 0.775 248.481 o
-5 -4 9 23.610 20.885 1.079 26.642 o
-5 -4 10 29.253 25.248 2.119 21.112 o
-5 -3 1 489.571 439.715 16.852 0.879 o
-5 -3 2 244.398 240.984 4.930 2.110 o
-5 -3 3 167.786 178.292 3.612 3.157 o
-5 -3 4 16.944 11.463 0.826 40.295 o
-5 -3 5 347.044 321.666 6.390 1.423 o
-5 -3 6 0.904 1.493 1.143 452.957 o
-5 -3 7 33.669 35.715 1.949 17.247 o
-5 -3 8 0.021 -0.137 1.050 2552.370 o
-5 -3 9 4.866 5.063 0.987 120.715 o
-5 -3 10 65.705 76.143 3.525 8.236 o
-5 -3 11 14.144 14.524 1.004 42.491 o
-5 -2 1 1563.770 1544.660 32.949 0.169 o
-5 -2 2 19.078 19.682 1.035 31.427 o
-5 -2 3 168.244 167.909 2.762 3.241 o
-5 -2 4 13.655 15.491 1.079 42.408 o
-5 -2 5 55.475 61.559 2.226 10.176 o
-5 -2 6 59.933 44.049 2.844 10.603 o
-5 -2 7 189.971 149.454 6.533 2.965 o
-5 -2 8 17.887 23.058 1.273 30.720 o
-5 -2 9 10.039 14.112 1.231 52.656 o
-5 -2 10 55.007 63.522 2.291 10.104 o
-5 -2 11 11.277 11.240 0.861 54.008 o
-5 -2 12 18.034 13.190 1.048 36.898 o
-5 -1 1 223.622 199.150 3.902 2.438 o
-5 -1 2 81.115 85.697 1.814 7.014 o
-5 -1 3 1276.410 1242.110 16.795 0.241 o
-5 -1 4 144.520 124.409 2.405 4.041 o
-5 -1 5 474.057 438.930 8.749 0.962 o
-5 -1 6 170.673 154.746 3.510 3.284 o
-5 -1 7 29.733 27.023 1.304 20.849 o
-5 -1 8 1.437 0.759 0.918 448.319 o
-5 -1 9 5.512 2.621 0.937 131.043 o
-5 -1 10 130.309 145.758 3.380 4.086 o
-5 -1 11 21.084 16.866 1.156 30.704 o
-5 -1 12 60.749 53.108 5.078 9.392 o
-5 0 1 1.526 1.775 0.509 373.691 o
-5 0 2 449.430 460.027 7.242 0.995 o
-5 0 3 1417.110 1407.790 22.459 0.201 o
-5 0 4 10.901 10.935 0.463 56.295 o
-5 0 5 251.976 227.112 3.536 2.123 o
-5 0 6 6.171 6.149 0.665 98.967 o
-5 0 7 0.116 -0.578 0.609 4016.900 o
-5 0 8 80.937 76.683 2.701 7.233 o
-5 0 9 16.254 13.069 0.934 39.992 o
-5 0 10 256.559 259.987 7.082 1.942 o
-5 0 11 21.171 20.404 2.668 27.356 o
-5 0 12 20.403 12.678 1.938 32.986 o
-5 1 1 886.436 870.678 12.424 0.408 o
-5 1 2 229.343 206.827 4.495 2.350 o
-5 1 3 596.344 542.122 7.201 0.730 o
-5 1 4 13.823 15.688 0.522 42.419 o
-5 1 5 490.871 447.942 6.544 0.937 o
-5 1 6 24.492 23.405 0.774 25.174 o
-5 1 7 2.419 1.822 0.646 269.181 o
-5 1 8 46.662 33.431 1.105 14.168 o
-5 1 9 136.738 130.854 3.416 4.106 o
-5 1 10 52.477 59.171 2.609 10.638 o
-5 1 11 4.220 5.944 1.204 121.629 o
-5 1 12 6.802 5.496 0.714 95.637 o
-5 2 1 1191.300 1228.420 14.945 0.260 o
-5 2 2 532.828 516.590 6.345 0.824 o
-5 2 3 377.854 361.063 4.348 1.282 o
-5 2 4 7.585 6.376 0.390 85.755 o
-5 2 5 341.162 297.243 3.916 1.504 o
-5 2 6 324.653 267.170 3.938 1.628 o
-5 2 7 48.455 38.423 1.071 13.250 o
-5 2 8 231.850 192.510 7.455 2.322 o
-5 2 9 3.333 5.860 0.905 142.686 o
-5 2 10 220.683 202.447 5.339 2.423 o
-5 2 11 17.875 14.744 1.386 35.642 o
-5 2 12 167.096 143.539 4.735 3.384 o
-5 3 1 125.239 126.990 2.107 4.469 o
-5 3 2 511.227 496.499 6.085 0.869 o
-5 3 3 1035.610 975.970 12.197 0.335 o
-5 3 4 0.252 0.064 0.309 2966.380 o
-5 3 5 118.090 109.751 1.884 4.918 o
-5 3 6 63.240 47.393 1.102 10.223 o
-5 3 7 14.636 18.179 0.900 38.442 o
-5 3 8 35.088 27.315 1.470 18.417 o
-5 3 9 13.147 13.857 0.966 45.347 o
-5 3 10 40.579 36.377 1.379 15.255 o
-5 3 11 2.784 2.882 0.827 209.773 o
-5 3 12 67.886 67.841 3.780 8.354 o
-5 4 1 978.592 968.058 13.225 0.354 o
-5 4 2 68.875 75.584 1.197 8.252 o
-5 4 3 626.512 582.644 7.342 0.678 o
-5 4 4 35.747 28.683 0.738 18.093 o
-5 4 5 7.712 10.088 0.575 72.091 o
-5 4 6 62.577 59.586 1.379 9.577 o
-5 4 7 63.224 66.897 1.921 9.084 o
-5 4 8 9.408 9.266 0.947 64.692 o
-5 4 9 44.501 40.447 1.958 13.699 o
-5 4 10 300.136 280.440 8.597 1.651 o
-5 4 11 61.505 56.706 3.024 9.625 o
-5 4 12 234.306 177.882 8.139 2.340 o
-5 5 1 16.976 15.559 0.748 36.953 o
-5 5 2 120.880 113.033 2.002 4.782 o
-5 5 3 143.686 153.575 3.419 3.738 o
-5 5 4 19.692 17.367 0.909 32.116 o
-5 5 5 114.907 91.782 2.512 5.292 o
-5 5 6 10.943 8.905 0.973 59.000 o
-5 5 7 14.919 13.696 1.098 41.675 o
-5 5 8 1.650 3.335 0.906 260.678 o
-5 5 9 10.267 10.688 0.877 58.399 o
-5 5 10 72.474 71.885 2.652 7.991 o
-5 5 11 0.780 1.069 0.956 583.178 o
-5 5 12 9.457 10.273 1.030 62.060 o
-5 6 1 344.823 312.593 5.807 1.451 o
-5 6 2 359.174 335.516 5.306 1.370 o
-5 6 3 411.609 401.753 6.869 1.133 o
-5 6 4 216.936 182.745 3.463 2.579 o
-5 6 5 10.107 49.872 10.247 13.628 o
-5 6 6 1.200 1.701 1.071 387.026 o
-5 6 7 39.590 32.581 1.357 16.063 o
-5 6 8 3.777 10.995 1.834 89.983 o
-5 6 9 5.410 4.829 0.926 114.859 o
-5 6 10 157.590 164.415 5.628 3.335 o
-5 6 11 60.853 56.252 2.963 9.733 o
-5 7 1 333.092 315.716 5.610 1.488 o
-5 7 2 13.123 11.976 0.748 47.909 o
-5 7 3 160.919 155.851 3.128 3.433 o
-5 7 4 147.706 136.755 2.845 3.839 o
-5 7 5 57.765 52.587 2.099 10.468 o
-5 7 6 19.746 14.377 1.546 33.255 o
-5 7 7 4.188 5.945 0.882 125.590 o
-5 7 8 183.014 177.222 4.300 2.952 o
-5 7 9 48.487 45.396 1.824 12.462 o
-5 7 10 60.273 59.835 2.406 9.694 o
-5 8 1 44.961 40.507 1.332 13.723 o
-5 8 2 46.531 48.190 1.443 12.629 o
-5 8 3 357.283 319.568 6.962 1.388 o
-5 8 4 5.551 5.309 0.751 110.871 o
-5 8 5 16.199 16.886 1.321 36.586 o
-5 8 6 157.399 159.002 4.514 3.422 o
-5 8 7 20.220 32.837 5.048 20.599 o
-5 8 8 41.749 57.687 4.290 11.819 o
-5 8 9 70.908 65.171 4.083 8.163 o
-5 8 10 139.000 100.700 6.929 4.182 o
-5 9 1 19.112 20.035 1.567 30.755 o
-5 9 2 18.728 19.337 1.027 32.013 o
-5 9 3 138.024 126.566 3.317 4.129 o
-5 9 4 3.060 4.742 0.698 166.683 o
-5 9 5 11.550 14.531 1.407 47.563 o
-5 9 6 12.149 18.477 1.316 42.093 o
-5 9 7 5.629 5.801 0.995 105.123 o
-5 9 8 151.781 142.389 4.738 3.644 o
-5 9 9 87.186 80.954 3.889 6.621 o
-5 10 1 136.046 128.193 4.986 4.077 o
-5 10 2 3.576 3.494 0.882 167.189 o
-5 10 3 1.296 0.912 0.661 493.731 o
-5 10 4 4.363 1.862 0.920 167.441 o
-5 10 5 25.451 22.749 2.466 23.662 o
-5 10 6 18.557 19.719 1.611 31.471 o
-5 10 7 18.930 26.104 3.022 26.383 o
-5 10 8 0.318 2.954 0.742 474.052 o
-5 11 1 151.886 144.583 4.087 3.649 o
-5 11 2 118.394 110.102 3.546 4.831 o
-5 11 3 91.487 89.513 5.764 5.968 o
-5 11 4 6.928 6.780 1.275 85.757 o
-5 11 5 48.217 45.690 1.913 12.466 o
-5 11 6 40.117 38.441 2.445 14.800 o
-5 11 7 16.052 9.437 0.794 44.030 o
-5 12 1 143.541 121.600 3.102 4.071 o
-5 12 2 10.215 10.675 1.295 57.588 o
-5 12 3 29.615 26.017 1.760 20.949 o
-5 12 4 8.455 5.416 0.602 82.275 o
-5 13 1 54.245 31.181 1.201 12.810 o
-4 -10 1 145.823 96.915 23.033 2.457 o
-4 -10 2 2.242 2.319 0.673 262.917 o
-4 -10 3 2.142 0.956 0.509 345.018 o
-4 -10 4 14.285 8.894 0.878 48.711 o
-4 -9 1 1.041 1.206 0.900 491.699 o
-4 -9 2 40.007 38.178 1.724 15.086 o
-4 -9 3 6.772 6.304 0.797 91.713 o
-4 -9 4 57.003 44.925 1.913 11.120 o
-4 -9 5 4.340 2.192 0.643 167.221 o
-4 -9 6 26.298 29.854 1.843 21.613 o
-4 -9 7 28.319 20.806 2.692 22.340 o
-4 -8 1 142.689 133.859 3.987 3.927 o
-4 -8 2 4.556 4.685 0.915 129.867 o
-4 -8 3 3.672 4.659 0.951 148.057 o
-4 -8 4 27.896 27.968 1.320 21.529 o
-4 -8 5 25.505 19.727 1.117 25.626 o
-4 -8 6 55.411 59.074 2.141 10.350 o
-4 -8 7 0.563 0.571 0.872 858.744 o
-4 -8 8 20.948 21.693 1.564 28.201 o
-4 -8 9 18.783 9.228 0.901 38.984 o
-4 -7 1 418.684 373.845 11.867 1.108 o
-4 -7 2 372.858 354.148 20.411 1.113 o
-4 -7 3 120.727 104.816 3.079 4.865 o
-4 -7 4 14.035 9.473 0.951 48.502 o
-4 -7 5 0.175 2.005 0.790 679.580 o
-4 -7 6 102.439 108.269 2.962 5.420 o
-4 -7 7 21.545 20.109 1.292 28.585 o
-4 -7 8 112.633 128.858 3.711 4.718 o
-4 -7 9 147.775 163.700 5.088 3.517 o
-4 -7 10 14.151 6.993 0.777 51.843 o
-4 -6 1 243.510 219.196 12.444 1.999 o
-4 -6 2 114.538 116.800 3.701 4.838 o
-4 -6 3 456.764 462.327 9.930 0.965 o
-4 -6 4 27.846 22.127 1.266 23.210 o
-4 -6 5 0.897 1.479 0.890 495.059 o
-4 -6 6 93.805 94.946 4.176 5.936 o
-4 -6 7 5.978 4.779 1.019 106.909 o
-4 -6 8 202.430 203.632 10.972 2.390 o
-4 -6 9 0.415 0.332 0.821 1178.740 o
-4 -6 10 31.772 34.276 1.143 18.452 o
-4 -6 11 70.700 54.762 8.939 7.286 o
-4 -5 1 318.253 303.192 22.703 1.250 o
-4 -5 2 141.144 162.955 4.104 3.676 o
-4 -5 3 82.530 69.900 2.423 7.374 o
-4 -5 4 3.709 1.538 0.898 196.858 o
-4 -5 5 243.574 221.478 4.375 2.190 o
-4 -5 6 106.246 95.180 3.044 5.517 o
-4 -5 7 2.836 3.595 1.152 184.466 o
-4 -5 8 207.515 216.766 4.747 2.487 o
-4 -5 9 1.561 1.395 0.734 384.090 o
-4 -5 10 108.857 110.819 3.378 5.128 o
-4 -5 11 185.715 189.096 14.507 2.410 o
-4 -5 12 0.661 0.533 0.523 921.181 o
-4 -4 1 201.932 181.304 3.783 2.729 o
-4 -4 2 22.230 17.626 1.223 29.147 o
-4 -4 3 44.528 47.274 1.857 13.019 o
-4 -4 4 131.659 128.732 3.415 4.245 o
-4 -4 5 160.004 138.779 3.290 3.584 o
-4 -4 6 37.298 42.155 1.594 15.309 o
-4 -4 7 1.880 3.191 1.087 242.294 o
-4 -4 8 298.802 303.050 7.960 1.619 o
-4 -4 9 2.471 2.650 0.842 231.834 o
-4 -4 10 94.699 90.506 2.271 6.146 o
-4 -4 11 50.653 47.112 2.057 11.900 o
-4 -4 12 0.714 -0.148 0.675 1088.680 o
-4 -3 1 567.127 565.691 15.021 0.718 o
-4 -3 2 7.185 8.798 0.861 78.510 o
-4 -3 3 2.959 3.274 0.795 194.233 o
-4 -3 4 11.264 11.221 0.896 54.018 o
-4 -3 5 243.993 237.866 5.173 2.119 o
-4 -3 6 83.889 95.026 2.812 6.529 o
-4 -3 7 485.282 465.812 8.730 0.922 o
-4 -3 8 137.858 127.315 3.482 4.118 o
-4 -3 9 1.924 0.914 0.911 353.112 o
-4 -3 10 170.659 175.461 3.953 3.128 o
-4 -3 11 156.065 170.958 7.525 3.220 o
-4 -3 12 72.832 68.719 2.677 8.082 o
-4 -2 1 283.526 293.831 7.750 1.708 o
-4 -2 2 6.532 6.499 0.618 93.775 o
-4 -2 3 104.311 123.259 2.228 5.129 o
-4 -2 4 128.183 122.321 2.143 4.453 o
-4 -2 5 4.746 3.159 0.770 142.872 o
-4 -2 6 523.146 498.252 9.232 0.839 o
-4 -2 7 6.374 7.306 0.907 90.273 o
-4 -2 8 295.985 277.939 6.830 1.701 o
-4 -2 9 81.160 80.189 3.184 7.062 o
-4 -2 10 266.437 255.489 5.646 1.922 o
-4 -2 11 145.410 141.205 3.867 3.806 o
-4 -2 12 153.636 150.029 3.569 3.588 o
-4 -2 13 18.664 10.761 1.046 37.795 o
-4 -1 1 527.705 644.084 30.511 0.614 o
-4 -1 2 20.225 22.123 4.401 24.655 o
-4 -1 3 111.065 104.535 3.600 5.145 o
-4 -1 4 70.422 63.976 1.436 8.596 o
-4 -1 5 258.435 265.474 4.043 1.958 o
-4 -1 6 90.673 100.508 2.124 6.109 o
-4 -1 7 623.329 568.212 11.324 0.677 o
-4 -1 8 456.537 424.822 7.912 1.011 o
-4 -1 9 1.625 4.816 1.246 206.183 o
-4 -1 10 68.136 64.448 2.719 8.644 o
-4 -1 11 50.205 43.712 2.245 12.221 o
-4 -1 12 133.068 127.990 3.327 4.225 o
-4 -1 13 24.250 19.132 1.142 26.797 o
-4 0 1 24.729 44.627 4.766 16.876 o
-4 0 2 168.709 200.210 8.770 2.822 o
-4 0 3 216.545 226.635 14.275 2.071 o
-4 0 4 76.727 86.027 3.588 7.108 o
-4 0 5 296.181 290.507 4.114 1.700 o
-4 0 6 209.712 172.236 3.095 2.707 o
-4 0 7 0.888 2.364 0.962 395.244 o
-4 0 8 1475.470 1398.420 24.226 0.193 o
-4 0 9 285.261 289.252 7.340 1.717 o
-4 0 10 763.596 779.289 19.726 0.473 o
-4 0 11 70.258 66.600 2.538 8.392 o
-4 0 12 9.348 8.738 1.371 64.790 o
-4 0 13 10.654 10.466 1.108 56.890 o
-4 1 1 3.508 4.284 2.541 121.457 o
-4 1 2 102.379 116.817 8.994 4.675 o
-4 1 3 31.697 41.743 2.892 16.478 o
-4 1 4 75.523 84.860 3.322 7.251 o
-4 1 5 590.825 570.193 8.967 0.716 o
-4 1 6 450.168 393.626 6.687 1.060 o
-4 1 7 71.276 66.965 1.959 8.353 o
-4 1 8 299.196 281.987 5.971 1.688 o
-4 1 9 4.356 7.165 0.843 113.895 o
-4 1 10 359.272 365.199 8.127 1.302 o
-4 1 11 29.404 26.284 2.143 20.769 o
-4 1 12 6.322 6.093 1.285 93.977 o
-4 1 13 8.665 5.849 1.915 72.874 o
-4 2 1 2.930 5.435 1.834 138.980 o
-4 2 2 0.037 0.021 1.416 1387.110 o
-4 2 3 387.502 428.832 13.214 1.102 o
-4 2 4 3.178 2.624 0.702 200.499 o
-4 2 5 1255.840 1270.850 19.099 0.240 o
-4 2 6 1596.160 1504.920 21.612 0.173 o
-4 2 7 4.281 5.801 0.805 125.915 o
-4 2 8 1101.150 970.601 27.828 0.296 o
-4 2 9 315.048 268.664 5.711 1.650 o
-4 2 10 390.135 394.499 8.499 1.180 o
-4 2 11 4.959 4.061 1.091 126.324 o
-4 2 12 109.171 107.415 10.209 4.458 o
-4 2 13 31.038 28.115 1.477 19.921 o
-4 3 1 33.194 26.285 3.003 18.559 o
-4 3 2 339.763 388.705 11.249 1.290 o
-4 3 3 48.287 36.812 4.443 12.411 o
-4 3 4 1.035 0.297 0.408 755.011 o
-4 3 5 36.437 29.024 0.973 17.738 o
-4 3 6 547.478 484.113 9.675 0.815 o
-4 3 7 375.724 361.229 8.138 1.262 o
-4 3 8 1708.560 1563.620 54.268 0.140 o
-4 3 9 22.008 13.517 1.018 31.606 o
-4 3 10 0.760 1.219 1.078 538.253 o
-4 3 11 9.872 9.116 1.183 62.309 o
-4 3 12 33.253 22.881 1.702 20.005 o
-4 3 13 1.114 0.222 0.937 621.952 o
-4 4 1 0.256 0.247 1.675 742.999 o
-4 4 2 265.442 260.080 7.105 1.892 o
-4 4 3 231.825 257.173 6.011 2.122 o
-4 4 4 64.755 52.137 1.228 9.759 o
-4 4 5 385.744 361.847 6.755 1.245 o
-4 4 6 329.387 284.045 6.077 1.557 o
-4 4 7 164.844 176.579 4.163 3.194 o
-4 4 8 1215.360 1138.390 46.804 0.225 o
-4 4 9 0.709 1.108 0.959 601.785 o
-4 4 10 187.371 189.795 6.803 2.757 o
-4 4 11 158.009 159.242 4.642 3.406 o
-4 4 12 31.097 28.375 1.726 19.733 o
-4 4 13 39.792 22.214 3.464 16.662 o
-4 5 1 1.660 0.294 0.539 491.235 o
-4 5 2 1.877 3.396 0.537 254.096 o
-4 5 3 240.984 201.145 3.502 2.295 o
-4 5 4 708.872 624.392 10.312 0.583 o
-4 5 5 71.289 69.698 1.407 8.283 o
-4 5 6 1261.860 1173.150 27.728 0.241 o
-4 5 7 170.616 141.471 3.980 3.371 o
-4 5 8 53.596 48.879 2.033 11.308 o
-4 5 9 133.784 124.439 4.991 4.167 o
-4 5 10 137.266 160.405 5.823 3.691 o
-4 5 11 19.777 23.061 1.321 28.830 o
-4 5 12 0.115 0.561 0.851 1501.440 o
-4 6 1 106.735 85.154 2.173 5.743 o
-4 6 2 39.377 41.269 1.202 14.966 o
-4 6 3 158.320 150.391 2.827 3.527 o
-4 6 4 102.776 84.540 1.858 5.938 o
-4 6 5 776.271 710.870 14.457 0.499 o
-4 6 6 672.958 599.522 16.252 0.602 o
-4 6 7 107.375 112.758 3.348 5.147 o
-4 6 8 100.029 90.229 2.363 5.908 o
-4 6 9 26.574 17.971 1.558 25.233 o
-4 6 10 66.164 85.890 6.296 7.306 o
-4 6 11 46.417 42.935 1.943 13.055 o
-4 6 12 25.295 22.237 1.205 24.842 o
-4 7 1 209.104 203.994 4.968 2.525 o
-4 7 2 16.294 16.567 0.814 37.176 o
-4 7 3 79.202 77.933 1.810 7.376 o
-4 7 4 124.127 114.854 2.361 4.652 o
-4 7 5 151.136 147.754 3.644 3.649 o
-4 7 6 710.071 660.496 15.169 0.556 o
-4 7 7 5.595 6.835 0.909 100.193 o
-4 7 8 230.685 225.779 4.755 2.262 o
-4 7 9 81.701 70.338 4.866 7.100 o
-4 7 10 11.407 14.159 1.628 47.869 o
-4 7 11 16.495 10.590 1.001 41.748 o
-4 8 1 80.915 78.719 1.975 7.229 o
-4 8 2 44.623 44.028 1.350 13.420 o
-4 8 3 209.664 191.808 4.692 2.582 o
-4 8 4 33.662 26.916 1.020 19.197 o
-4 8 5 244.915 241.427 8.173 2.044 o
-4 8 6 108.492 100.307 3.468 5.314 o
-4 8 7 29.776 32.216 1.676 19.495 o
-4 8 8 36.996 44.896 1.736 14.993 o
-4 8 9 17.994 16.434 0.995 34.715 o
-4 8 10 63.520 54.010 2.949 9.567 o
-4 9 1 337.519 305.961 8.274 1.463 o
-4 9 2 33.707 27.823 1.118 18.967 o
-4 9 3 146.104 143.510 3.207 3.794 o
-4 9 4 79.513 76.085 1.992 7.404 o
-4 9 5 99.841 96.361 3.130 5.740 o
-4 9 6 84.527 77.436 2.703 6.990 o
-4 9 7 5.110 7.050 1.081 103.237 o
-4 9 8 291.942 304.463 7.855 1.646 o
-4 9 9 57.871 44.679 2.415 10.926 o
-4 9 10 70.386 53.322 2.875 8.924 o
-4 10 1 4.017 4.471 0.767 144.524 o
-4 10 2 41.863 40.273 1.523 14.414 o
-4 10 3 407.708 391.211 11.478 1.117 o
-4 10 4 56.192 43.904 1.414 11.384 o
-4 10 5 47.945 50.806 2.022 12.049 o
-4 10 6 2.839 4.353 0.848 177.628 o
-4 10 7 103.285 106.472 4.133 5.341 o
-4 10 8 82.219 81.135 4.121 6.862 o
-4 10 9 8.091 3.125 0.787 94.294 o
-4 11 1 5.416 7.351 0.942 99.148 o
-4 11 2 2.333 2.946 1.000 226.184 o
-4 11 3 0.417 -0.315 0.751 1572.480 o
-4 11 4 2.605 5.844 0.862 161.584 o
-4 11 5 46.615 50.861 1.801 12.314 o
-4 11 6 137.313 132.095 4.484 4.034 o
-4 11 7 9.683 9.442 1.136 62.562 o
-4 12 1 42.172 47.196 2.443 13.349 o
-4 12 2 9.927 9.121 1.121 62.251 o
-4 12 3 97.215 86.825 5.380 5.831 o
-4 12 4 4.246 3.995 1.461 134.649 o
-4 12 5 108.864 103.928 4.974 5.124 o
-4 12 6 35.478 22.522 1.423 19.233 o
-4 13 1 51.080 37.878 2.122 12.611 o
-4 13 2 3.539 1.751 0.670 204.403 o
-4 13 3 10.106 8.307 0.931 63.753 o
-3 -11 1 2.300 3.359 0.770 223.623 o
-3 -11 2 0.532 0.207 0.530 1290.250 o
-3 -11 3 87.872 72.186 5.025 6.670 o
-3 -11 4 17.041 13.402 1.776 37.293 o
-3 -11 5 8.119 6.559 0.849 79.811 o
-3 -10 1 2.203 3.311 1.272 213.465 o
-3 -10 2 16.635 14.038 1.306 38.119 o
-3 -10 3 91.790 87.533 3.120 6.295 o
-3 -10 4 8.670 7.758 0.757 72.844 o
-3 -10 5 2.161 3.134 0.679 240.540 o
-3 -10 6 68.345 50.796 5.666 8.610 o
-3 -10 7 0.795 1.198 0.675 607.147 o
-3 -9 1 399.806 390.325 30.475 0.872 o
-3 -9 2 227.523 193.345 11.874 2.204 o
-3 -9 3 188.708 187.332 6.362 2.770 o
-3 -9 4 39.845 41.344 2.205 14.591 o
-3 -9 5 13.131 14.874 1.171 43.979 o
-3 -9 6 79.354 83.524 3.338 7.054 o
-3 -9 7 32.233 38.506 3.075 16.715 o
-3 -9 8 1.416 0.768 0.791 467.316 o
-3 -9 9 13.199 5.424 0.935 57.189 o
-3 -8 1 115.804 104.812 4.701 4.913 o
-3 -8 2 22.125 22.362 1.561 26.932 o
-3 -8 3 19.906 18.749 1.464 30.696 o
-3 -8 4 66.289 64.637 4.420 8.498 o
-3 -8 5 0.874 0.149 0.880 784.030 o
-3 -8 6 78.679 84.478 3.256 7.075 o
-3 -8 7 31.290 31.820 1.394 19.053 o
-3 -8 8 18.140 17.388 1.109 33.815 o
-3 -8 9 0.163 0.143 1.112 1502.870 o
-3 -8 10 1.438 0.485 0.640 515.704 o
-3 -7 1 628.997 633.446 21.852 0.597 o
-3 -7 2 0.588 -0.054 1.063 991.955 o
-3 -7 3 681.018 663.185 12.615 0.583 o
-3 -7 4 954.052 874.879 16.275 0.375 o
-3 -7 5 20.334 23.373 1.366 28.157 o
-3 -7 6 58.740 59.763 2.193 9.902 o
-3 -7 7 39.896 42.657 2.045 14.468 o
-3 -7 8 86.025 80.887 3.438 6.735 o
-3 -7 9 0.212 0.626 0.730 1349.130 o
-3 -7 10 0.894 0.597 0.722 688.195 o
-3 -7 11 0.226 0.322 0.878 1485.650 o
-3 -6 1 230.576 216.945 7.916 2.228 o
-3 -6 2 73.517 68.726 2.214 8.078 o
-3 -6 3 75.697 74.807 2.450 7.669 o
-3 -6 4 379.112 353.603 8.095 1.264 o
-3 -6 5 105.360 94.677 2.715 5.580 o
-3 -6 6 186.202 183.284 5.506 2.847 o
-3 -6 7 222.503 204.446 5.883 2.388 o
-3 -6 8 133.809 135.006 3.611 4.117 o
-3 -6 9 4.267 6.291 0.880 121.457 o
-3 -6 10 11.800 12.743 1.051 49.927 o
-3 -6 11 13.843 16.476 1.278 40.844 o
-3 -6 12 1.918 1.192 0.586 355.531 o
-3 -5 1 367.052 313.384 6.017 1.375 o
-3 -5 2 325.723 285.593 6.598 1.563 o
-3 -5 3 578.773 536.436 10.192 0.743 o
-3 -5 4 544.813 515.409 11.130 0.792 o
-3 -5 5 156.149 141.182 4.885 3.573 o
-3 -5 6 664.763 625.007 11.557 0.614 o
-3 -5 7 14.868 16.656 1.385 38.757 o
-3 -5 8 157.191 155.086 4.931 3.441 o
-3 -5 9 49.789 46.526 1.677 12.162 o
-3 -5 10 7.348 8.497 0.862 78.421 o
-3 -5 11 2.259 2.227 0.823 259.906 o
-3 -5 12 0.002 0.231 0.792 2977.100 o
-3 -4 1 297.571 273.960 16.578 1.507 o
-3 -4 2 698.681 668.212 18.356 0.550 o
-3 -4 3 60.312 57.770 2.050 9.856 o
-3 -4 4 378.525 345.588 6.961 1.286 o
-3 -4 5 446.209 446.060 9.428 1.001 o
-3 -4 6 675.643 614.922 11.405 0.610 o
-3 -4 7 32.475 24.308 1.611 20.075 o
-3 -4 8 46.967 46.452 2.131 12.577 o
-3 -4 9 71.889 67.435 2.175 8.263 o
-3 -4 10 1.257 1.400 0.903 421.420 o
-3 -4 11 32.660 31.780 2.006 18.282 o
-3 -4 12 0.016 0.009 0.902 3396.360 o
-3 -3 1 239.433 206.385 12.700 2.053 o
-3 -3 2 467.737 452.389 16.680 0.903 o
-3 -3 3 557.236 494.106 18.036 0.750 o
-3 -3 4 1593.750 1611.180 51.096 0.150 o
-3 -3 5 11.224 3.461 1.792 66.435 o
-3 -3 6 1020.940 955.558 39.123 0.296 o
-3 -3 7 57.087 63.554 3.569 9.622 o
-3 -3 8 1.468 1.909 1.554 293.444 o
-3 -3 9 0.028 0.282 1.109 1687.450 o
-3 -3 10 2.848 3.285 1.044 192.760 o
-3 -3 11 49.448 44.342 2.147 12.319 o
-3 -3 12 149.658 154.064 5.615 3.542 o
-3 -3 13 125.355 120.918 5.618 4.365 o
-3 -2 1 1582.140 1658.690 71.887 0.132 o
-3 -2 2 1938.780 2043.460 62.620 0.106 o
-3 -2 3 129.173 149.466 7.148 3.861 o
-3 -2 4 385.982 392.289 20.805 1.043 o
-3 -2 5 116.083 119.969 9.087 4.278 o
-3 -2 6 740.973 683.068 15.766 0.526 o
-3 -2 7 288.797 281.902 7.817 1.710 o
-3 -2 8 353.381 293.530 7.080 1.442 o
-3 -2 9 772.998 730.666 16.005 0.492 o
-3 -2 10 113.050 99.565 3.595 5.162 o
-3 -2 11 63.446 64.286 2.753 9.082 o
-3 -2 12 60.831 66.541 3.644 9.069 o
-3 -2 13 198.859 178.161 5.935 2.725 o
-3 -2 14 8.461 4.500 0.916 84.573 o
-3 -1 1 286.272 234.916 8.555 1.822 o
-3 -1 2 1046.140 1022.270 26.338 0.306 o
-3 -1 3 277.795 335.843 17.982 1.434 o
-3 -1 4 1406.270 1464.400 64.816 0.160 o
-3 -1 5 479.434 465.633 23.287 0.813 o
-3 -1 6 85.426 75.022 3.308 6.949 o
-3 -1 7 6.881 3.947 0.904 101.982 o
-3 -1 8 108.154 81.517 2.694 5.732 o
-3 -1 9 152.065 141.595 4.328 3.663 o
-3 -1 10 16.578 16.688 1.676 35.718 o
-3 -1 11 166.835 178.900 5.458 3.110 o
-3 -1 12 14.081 14.671 0.988 42.489 o
-3 -1 13 83.163 74.241 4.152 7.003 o
-3 -1 14 81.325 56.983 2.900 7.857 o
-3 0 1 2213.490 2546.310 127.543 0.062 o
-3 0 2 1697.590 1901.860 82.493 0.110 o
-3 0 3 1225.460 1316.790 41.154 0.218 o
-3 0 4 4531.110 4687.090 172.566 0.023 o
-3 0 5 346.647 315.459 16.462 1.292 o
-3 0 6 13.203 19.867 3.105 35.310 o
-3 0 7 165.103 155.143 3.726 3.358 o
-3 0 8 0.980 0.824 1.079 531.074 o
-3 0 9 94.062 97.440 3.496 5.933 o
-3 0 10 627.327 593.562 13.241 0.654 o
-3 0 11 79.850 88.023 3.295 6.897 o
-3 0 12 124.990 123.861 3.325 4.471 o
-3 0 13 100.180 93.548 3.601 5.749 o
-3 0 14 3.063 2.188 0.654 216.999 o
-3 1 1 41.860 75.340 6.207 9.835 o
-3 1 2 279.946 291.423 10.731 1.676 o
-3 1 3 365.281 337.069 9.970 1.306 o
-3 1 4 205.782 162.069 7.145 2.698 o
-3 1 5 52.203 42.282 3.268 11.738 o
-3 1 6 1477.850 1258.680 56.019 0.172 o
-3 1 7 610.959 565.195 12.435 0.686 o
-3 1 8 1.648 0.483 0.774 448.913 o
-3 1 9 1.639 2.011 1.146 305.140 o
-3 1 10 77.245 82.250 2.709 7.290 o
-3 1 11 795.736 782.455 16.991 0.463 o
-3 1 12 31.099 26.637 1.648 20.154 o
-3 1 13 40.939 38.630 2.060 14.699 o
-3 1 14 26.108 16.453 1.443 26.210 o
-3 2 1 96.134 99.526 3.557 5.796 o
-3 2 2 1225.770 1404.890 34.435 0.220 o
-3 2 3 1954.190 2129.530 44.824 0.111 o
-3 2 4 13.373 24.799 4.015 29.951 o
-3 2 5 553.002 526.956 26.245 0.676 o
-3 2 6 1606.110 1487.870 31.818 0.168 o
-3 2 7 1104.080 1019.370 23.032 0.297 o
-3 2 8 89.314 75.220 2.793 6.771 o
-3 2 9 204.220 206.369 5.837 2.539 o
-3 2 10 158.561 151.007 4.902 3.452 o
-3 2 11 142.482 133.837 4.591 3.905 o
-3 2 12 39.640 32.901 1.784 15.887 o
-3 2 13 88.837 78.490 7.004 6.139 o
-3 2 14 7.234 4.167 0.844 97.352 o
-3 3 1 55.440 34.704 2.435 12.053 o
-3 3 2 354.593 328.878 9.155 1.359 o
-3 3 3 101.006 106.281 3.364 5.485 o
-3 3 4 207.219 173.151 6.517 2.649 o
-3 3 5 149.280 154.750 10.705 3.225 o
-3 3 6 84.541 84.428 3.133 6.750 o
-3 3 7 56.474 55.915 1.788 10.465 o
-3 3 8 574.415 518.484 22.371 0.689 o
-3 3 9 355.930 320.320 20.826 1.179 o
-3 3 10 160.226 156.039 4.838 3.389 o
-3 3 11 22.886 18.137 1.388 28.199 o
-3 3 12 58.174 57.612 2.835 9.985 o
-3 3 13 266.040 237.303 8.336 1.928 o
-3 4 1 1307.720 1324.720 58.416 0.184 o
-3 4 2 41.570 59.222 2.647 12.274 o
-3 4 3 917.595 872.852 19.555 0.383 o
-3 4 4 991.218 884.918 22.729 0.349 o
-3 4 5 75.933 88.389 2.918 7.159 o
-3 4 6 533.016 541.956 12.382 0.784 o
-3 4 7 26.910 22.334 1.189 23.757 o
-3 4 8 0.967 0.423 0.805 675.422 o
-3 4 9 86.028 73.631 2.616 7.022 o
-3 4 10 181.192 178.941 6.277 2.904 o
-3 4 11 357.583 345.697 18.854 1.183 o
-3 4 12 29.668 22.686 1.747 21.779 o
-3 4 13 29.825 31.520 1.613 19.651 o
-3 5 1 1033.540 1104.190 49.550 0.254 o
-3 5 2 26.923 36.208 3.113 18.998 o
-3 5 3 98.571 71.351 9.218 5.482 o
-3 5 4 551.673 475.287 10.659 0.810 o
-3 5 5 36.901 25.620 0.868 18.211 o
-3 5 6 1019.510 976.457 21.530 0.328 o
-3 5 7 164.567 157.382 4.843 3.314 o
-3 5 8 172.774 151.785 4.431 3.249 o
-3 5 9 20.996 12.200 1.269 33.346 o
-3 5 10 10.452 7.383 1.165 63.600 o
-3 5 11 57.181 48.165 2.372 10.790 o
-3 5 12 1.344 1.291 1.477 349.116 o
-3 5 13 171.777 155.631 28.087 1.765 o
-3 6 1 907.338 903.145 85.967 0.201 o
-3 6 2 4.532 2.719 1.580 139.500 o
-3 6 3 949.303 853.971 16.498 0.380 o
-3 6 4 723.713 642.561 12.579 0.560 o
-3 6 5 0.811 1.863 0.657 496.782 o
-3 6 6 378.055 363.285 8.277 1.252 o
-3 6 7 581.876 556.552 17.569 0.694 o
-3 6 8 161.198 148.835 5.442 3.406 o
-3 6 9 63.604 55.592 3.530 9.362 o
-3 6 10 1.058 1.473 0.930 451.688 o
-3 6 11 6.864 4.851 0.722 98.250 o
-3 6 12 19.259 18.567 1.891 31.016 o
-3 7 1 178.426 145.797 4.586 3.207 o
-3 7 2 97.394 79.164 1.782 6.313 o
-3 7 3 503.033 463.212 9.001 0.895 o
-3 7 4 927.252 807.422 20.820 0.390 o
-3 7 5 150.079 148.325 4.395 3.636 o
-3 7 6 41.721 39.589 2.286 14.327 o
-3 7 7 4.385 4.357 1.094 134.070 o
-3 7 8 29.645 23.251 2.785 20.929 o
-3 7 9 52.012 45.282 2.031 11.832 o
-3 7 10 0.461 0.501 1.085 864.348 o
-3 7 11 55.664 39.560 1.638 11.772 o
-3 7 12 40.157 27.325 1.831 16.550 o
-3 8 1 1368.970 1242.050 27.209 0.217 o
-3 8 2 444.761 382.526 8.573 1.071 o
-3 8 3 252.200 230.986 5.937 2.076 o
-3 8 4 670.139 608.120 16.242 0.600 o
-3 8 5 635.076 605.660 13.146 0.642 o
-3 8 6 4.142 6.868 0.917 118.596 o
-3 8 7 14.947 10.555 1.291 44.522 o
-3 8 8 0.895 1.015 0.968 550.253 o
-3 8 9 19.266 18.429 1.503 31.514 o
-3 8 10 2.978 1.277 0.701 247.102 o
-3 8 11 168.837 173.104 7.998 3.014 o
-3 9 1 694.460 654.986 19.206 0.554 o
-3 9 2 137.090 119.902 3.424 4.221 o
-3 9 3 333.808 324.056 9.378 1.431 o
-3 9 4 781.453 720.057 19.040 0.482 o
-3 9 5 76.300 79.393 3.244 7.386 o
-3 9 6 99.500 102.345 2.886 5.649 o
-3 9 7 23.940 25.106 1.407 24.680 o
-3 9 8 0.364 0.342 1.258 906.391 o
-3 9 9 0.058 0.243 0.660 2959.900 o
-3 9 10 2.459 1.215 0.877 281.787 o
-3 10 1 426.918 406.603 8.603 1.083 o
-3 10 2 51.023 44.496 1.929 12.080 o
-3 10 3 1182.610 1161.580 29.733 0.254 o
-3 10 4 127.403 121.092 4.127 4.406 o
-3 10 5 11.915 8.254 0.908 56.780 o
-3 10 6 60.930 61.670 2.592 9.495 o
-3 10 7 9.190 6.385 1.335 71.675 o
-3 10 8 8.709 6.646 1.165 74.464 o
-3 10 9 0.519 0.041 0.907 1172.510 o
-3 11 1 132.963 133.429 3.824 4.145 o
-3 11 2 119.462 115.021 4.288 4.686 o
-3 11 3 352.353 348.094 9.034 1.338 o
-3 11 4 12.884 12.971 0.972 46.984 o
-3 11 5 11.538 15.975 1.156 46.327 o
-3 11 6 95.282 108.775 3.941 5.612 o
-3 11 7 6.321 8.387 1.535 82.516 o
-3 11 8 0.511 0.545 0.766 965.733 o
-3 12 1 679.653 655.477 19.880 0.561 o
-3 12 2 342.736 303.170 7.777 1.455 o
-3 12 3 51.253 32.788 1.601 13.171 o
-3 12 4 10.894 14.040 0.959 50.799 o
-3 12 5 7.789 16.124 2.696 51.128 o
-3 12 6 4.707 10.660 1.290 87.956 o
-3 13 1 447.254 357.139 81.071 0.324 o
-3 13 2 4.081 5.449 1.046 130.119 o
-3 13 3 8.071 8.249 0.972 74.241 o
-2 -12 1 76.553 64.313 2.382 7.998 o
-2 -12 2 56.319 52.108 2.888 10.540 o
-2 -12 3 6.110 7.458 1.212 90.172 o
-2 -12 4 28.364 27.627 1.772 21.165 o
-2 -11 1 51.362 62.703 2.589 10.557 o
-2 -11 2 171.116 185.246 5.865 3.001 o
-2 -11 3 63.519 69.255 3.522 8.715 o
-2 -11 4 107.127 96.037 4.599 5.351 o
-2 -11 5 28.372 27.960 3.079 20.175 o
-2 -11 6 7.051 6.071 1.140 88.488 o
-2 -11 7 0.491 0.917 0.799 812.052 o
-2 -10 1 3.933 4.911 2.019 121.462 o
-2 -10 2 2.202 3.594 2.105 173.094 o
-2 -10 3 0.632 0.892 0.836 719.403 o
-2 -10 4 25.231 29.801 1.486 22.396 o
-2 -10 5 0.076 0.397 0.880 1808.290 o
-2 -10 6 3.204 4.984 1.091 153.355 o
-2 -10 7 1.649 1.136 1.020 366.798 o
-2 -10 8 42.229 34.733 5.893 12.906 o
-2 -10 9 59.424 54.283 2.768 10.046 o
-2 -9 1 119.023 125.317 4.348 4.554 o
-2 -9 2 351.504 322.881 12.052 1.340 o
-2 -9 3 4.959 9.159 1.474 90.907 o
-2 -9 4 121.441 124.005 3.818 4.538 o
-2 -9 5 3.097 5.598 1.102 148.279 o
-2 -9 6 9.508 8.858 1.105 64.714 o
-2 -9 7 28.824 26.290 2.736 20.631 o
-2 -9 8 41.265 39.121 3.018 14.222 o
-2 -9 9 1.403 -0.073 1.256 491.897 o
-2 -9 10 2.620 1.978 0.717 247.067 o
-2 -8 1 424.983 408.591 11.864 1.059 o
-2 -8 2 209.907 206.266 5.395 2.498 o
-2 -8 3 76.240 71.734 2.228 7.760 o
-2 -8 4 1.917 1.747 0.872 307.748 o
-2 -8 5 177.432 173.024 4.554 3.040 o
-2 -8 6 140.277 125.418 3.910 4.068 o
-2 -8 7 93.082 92.842 2.830 6.131 o
-2 -8 8 42.204 46.150 3.011 13.265 o
-2 -8 9 96.893 104.890 5.455 5.479 o
-2 -8 10 1.905 3.141 0.880 250.607 o
-2 -8 11 7.596 5.877 1.050 85.319 o
-2 -7 1 111.718 98.566 3.213 5.248 o
-2 -7 2 477.548 458.439 10.924 0.928 o
-2 -7 3 13.798 15.810 2.647 38.659 o
-2 -7 4 17.724 17.046 1.747 33.857 o
-2 -7 5 28.946 25.160 1.986 21.372 o
-2 -7 6 0.417 1.078 0.849 789.622 o
-2 -7 7 30.415 26.406 1.374 20.642 o
-2 -7 8 152.732 155.699 4.791 3.513 o
-2 -7 9 78.579 80.743 6.523 6.682 o
-2 -7 10 0.855 0.465 0.777 730.913 o
-2 -7 11 69.100 75.497 6.431 7.421 o
-2 -7 12 16.426 15.772 1.383 37.001 o
-2 -6 1 26.348 25.696 1.522 22.914 o
-2 -6 2 117.761 103.478 4.831 4.864 o
-2 -6 3 59.190 56.608 2.718 9.947 o
-2 -6 4 24.488 18.316 1.391 26.781 o
-2 -6 5 143.654 123.966 3.634 4.023 o
-2 -6 6 395.733 369.562 8.988 1.193 o
-2 -6 7 45.633 36.851 1.644 13.916 o
-2 -6 8 6.502 7.262 1.128 88.171 o
-2 -6 9 57.299 59.579 3.279 9.883 o
-2 -6 10 16.957 20.255 1.689 32.903 o
-2 -6 11 259.607 299.664 13.863 1.674 o
-2 -6 12 8.309 9.020 1.544 68.365 o
-2 -6 13 15.198 10.522 4.021 36.270 o
-2 -5 1 1044.000 1048.010 49.509 0.258 o
-2 -5 2 1560.470 1515.110 68.976 0.141 o
-2 -5 3 469.194 494.889 26.848 0.771 o
-2 -5 4 2.236 4.383 1.292 188.191 o
-2 -5 5 137.943 105.435 2.747 4.400 o
-2 -5 6 756.013 702.350 13.946 0.515 o
-2 -5 7 869.050 795.704 19.821 0.418 o
-2 -5 8 18.117 14.375 1.344 35.610 o
-2 -5 9 2.865 2.707 1.021 204.942 o
-2 -5 10 4.415 5.056 1.004 128.118 o
-2 -5 11 69.018 77.535 3.854 7.874 o
-2 -5 12 5.698 3.942 1.923 105.393 o
-2 -5 13 53.689 62.279 3.409 10.117 o
-2 -4 1 329.989 270.289 9.763 1.534 o
-2 -4 2 2.874 15.270 3.810 61.797 o
-2 -4 3 5.567 17.199 4.211 47.110 o
-2 -4 4 4.237 2.107 2.172 137.675 o
-2 -4 5 160.667 141.521 7.638 3.360 o
-2 -4 6 12.002 11.332 1.114 51.218 o
-2 -4 7 70.443 65.257 2.397 8.450 o
-2 -4 8 816.113 803.021 15.620 0.451 o
-2 -4 9 949.505 932.192 18.205 0.363 o
-2 -4 10 9.539 8.442 0.948 65.992 o
-2 -4 11 255.257 261.915 22.175 1.510 o
-2 -4 12 84.546 75.871 10.692 5.620 o
-2 -4 13 16.794 14.643 3.023 34.214 o
-2 -4 14 6.783 6.330 0.820 91.395 o
-2 -3 1 41.065 66.084 5.857 10.640 o
-2 -3 2 342.802 379.581 19.520 1.166 o
-2 -3 3 13.076 16.971 2.571 39.096 o
-2 -3 4 1.662 1.359 1.809 277.216 o
-2 -3 5 63.424 49.667 5.272 9.237 o
-2 -3 6 8.990 14.111 3.282 47.745 o
-2 -3 7 0.754 1.531 1.167 479.582 o
-2 -3 8 297.800 274.168 7.754 1.688 o
-2 -3 9 536.102 523.119 13.731 0.784 o
-2 -3 10 0.733 1.726 0.874 508.364 o
-2 -3 11 173.155 187.391 6.871 2.926 o
-2 -3 12 116.721 124.985 4.629 4.603 o
-2 -3 13 3.263 4.462 0.797 163.466 o
-2 -3 14 76.365 67.352 2.141 7.920 o
-2 -2 1 266.322 234.248 12.342 1.837 o
-2 -2 2 1067.440 1129.770 35.145 0.273 o
-2 -2 3 1463.230 1552.510 72.898 0.143 o
-2 -2 4 1152.160 1341.840 58.757 0.201 o
-2 -2 5 1566.050 1485.800 64.652 0.146 o
-2 -2 6 57.518 55.086 4.883 9.690 o
-2 -2 7 304.601 293.680 10.019 1.583 o
-2 -2 8 25.021 24.174 1.555 24.183 o
-2 -2 9 1.523 2.752 0.867 297.347 o
-2 -2 10 184.798 190.063 8.230 2.728 o
-2 -2 11 1017.970 1030.650 31.556 0.303 o
-2 -2 12 66.112 59.613 4.879 8.626 o
-2 -2 13 53.282 50.353 6.662 9.766 o
-2 -2 14 97.843 96.332 4.907 5.666 o
-2 -1 1 8.238 6.453 1.485 76.349 o
-2 -1 2 121.015 102.326 4.680 4.796 o
-2 -1 3 253.052 262.658 13.579 1.796 o
-2 -1 4 53.838 52.215 4.748 10.330 o
-2 -1 5 82.101 71.285 5.442 6.950 o
-2 -1 6 139.100 128.695 9.007 3.725 o
-2 -1 7 66.153 43.754 2.926 9.847 o
-2 -1 8 405.041 421.874 9.477 1.107 o
-2 -1 9 594.169 598.100 23.846 0.627 o
-2 -1 10 151.506 147.154 5.892 3.555 o
-2 -1 11 240.082 231.542 11.927 2.000 o
-2 -1 12 145.083 143.464 5.865 3.700 o
-2 -1 13 3.731 2.365 1.676 160.787 o
-2 -1 14 28.044 22.846 2.134 22.374 o
-2 0 1 22.894 22.156 2.159 25.898 o
-2 0 2 358.646 312.821 10.827 1.351 o
-2 0 3 1538.110 1597.100 48.365 0.157 o
-2 0 4 31.353 24.201 2.208 20.301 o
-2 0 5 4.327 4.103 1.334 134.153 o
-2 0 6 256.714 236.507 10.640 1.928 o
-2 0 7 535.629 497.109 21.602 0.745 o
-2 0 8 67.975 57.125 2.859 8.975 o
-2 0 9 861.282 852.461 53.562 0.306 o
-2 0 10 58.391 49.278 2.454 10.541 o
-2 0 11 136.645 137.023 4.467 3.997 o
-2 0 12 40.171 32.236 1.865 15.806 o
-2 0 13 146.554 163.194 5.766 3.510 o
-2 0 14 23.036 18.736 1.842 27.434 o
-2 1 1 7.583 8.019 2.553 68.125 o
-2 1 2 454.301 425.942 13.928 0.971 o
-2 1 3 633.515 676.325 17.445 0.598 o
-2 1 4 138.925 157.035 7.995 3.559 o
-2 1 5 2.044 3.463 2.116 180.090 o
-2 1 6 123.702 95.474 6.490 4.666 o
-2 1 7 2.343 1.255 1.182 273.569 o
-2 1 8 10.393 8.838 1.066 61.062 o
-2 1 9 459.868 395.076 13.187 0.995 o
-2 1 10 15.338 17.391 1.465 37.316 o
-2 1 11 244.630 227.589 6.360 2.128 o
-2 1 12 359.531 346.248 8.112 1.329 o
-2 1 13 4.070 4.289 0.938 143.347 o
-2 1 14 76.785 74.669 5.721 7.114 o
-2 2 1 1237.260 1222.140 82.341 0.162 o
-2 2 2 275.624 245.429 8.763 1.846 o
-2 2 3 702.099 694.581 22.634 0.522 o
-2 2 4 218.410 202.382 11.463 2.253 o
-2 2 5 9.260 0.265 2.098 86.296 o
-2 2 6 165.055 154.424 9.527 3.096 o
-2 2 7 153.421 147.960 11.352 3.166 o
-2 2 8 104.072 91.718 3.427 5.642 o
-2 2 9 2116.140 1973.590 58.900 0.101 o
-2 2 10 164.891 137.066 5.903 3.420 o
-2 2 11 93.306 95.594 3.619 5.996 o
-2 2 12 21.469 15.452 1.131 31.062 o
-2 2 13 29.492 30.958 2.276 19.584 o
-2 2 14 1.122 1.113 1.010 467.062 o
-2 3 1 1619.810 1686.260 50.600 0.145 o
-2 3 2 17.446 29.496 3.020 26.223 o
-2 3 3 323.695 325.385 11.226 1.436 o
-2 3 4 167.372 167.371 9.540 2.986 o
-2 3 5 12.284 14.688 2.068 44.087 o
-2 3 6 2.806 2.240 2.399 162.794 o
-2 3 7 56.053 33.784 1.495 12.209 o
-2 3 8 155.186 140.903 5.018 3.586 o
-2 3 9 310.506 267.488 6.139 1.668 o
-2 3 10 207.196 172.112 4.984 2.696 o
-2 3 11 99.118 86.067 3.336 5.973 o
-2 3 12 29.884 27.161 1.947 20.446 o
-2 3 13 45.417 39.370 1.906 13.631 o
-2 3 14 50.155 34.664 2.109 13.094 o
-2 4 1 2554.590 2511.010 75.094 0.071 o
-2 4 2 168.056 140.489 9.266 3.164 o
-2 4 3 230.123 259.897 9.347 2.049 o
-2 4 4 0.126 0.245 2.196 531.897 o
-2 4 5 221.547 208.963 11.551 2.204 o
-2 4 6 1.870 3.800 1.006 227.934 o
-2 4 7 1186.880 1042.040 24.269 0.273 o
-2 4 8 156.737 165.586 3.793 3.404 o
-2 4 9 335.421 312.556 11.773 1.410 o
-2 4 10 0.203 0.307 0.895 1537.750 o
-2 4 11 487.253 442.669 11.577 0.921 o
-2 4 12 76.201 66.677 3.077 7.856 o
-2 4 13 20.478 19.675 1.439 29.676 o
-2 5 1 534.470 500.245 14.670 0.794 o
-2 5 2 193.808 172.644 6.239 2.799 o
-2 5 3 626.844 627.051 16.094 0.628 o
-2 5 4 669.430 669.255 31.440 0.507 o
-2 5 5 120.006 101.351 7.528 4.582 o
-2 5 6 132.581 127.193 3.899 4.220 o
-2 5 7 627.632 571.891 11.561 0.670 o
-2 5 8 58.432 57.598 1.824 10.114 o
-2 5 9 176.531 153.407 6.247 3.120 o
-2 5 10 17.052 13.253 1.067 38.357 o
-2 5 11 42.690 41.704 2.185 13.896 o
-2 5 12 65.426 55.686 2.367 9.371 o
-2 5 13 25.651 25.301 3.135 22.144 o
-2 6 1 16.137 10.169 1.165 42.647 o
-2 6 2 71.471 75.964 4.914 7.570 o
-2 6 3 35.848 43.366 7.168 12.390 o
-2 6 4 306.330 302.978 8.405 1.582 o
-2 6 5 37.051 42.137 1.629 15.368 o
-2 6 6 283.260 254.163 5.765 1.833 o
-2 6 7 20.659 9.685 0.822 35.816 o
-2 6 8 28.743 31.304 1.533 20.214 o
-2 6 9 481.229 448.594 13.385 0.913 o
-2 6 10 18.897 20.397 1.158 31.148 o
-2 6 11 215.367 198.607 9.236 2.373 o
-2 6 12 4.891 4.673 0.828 124.928 o
-2 6 13 87.546 66.826 3.301 7.068 o
-2 7 1 11.493 14.097 1.644 47.693 o
-2 7 2 581.352 568.184 19.598 0.677 o
-2 7 3 590.944 555.137 11.558 0.715 o
-2 7 4 54.319 49.487 1.927 11.175 o
-2 7 5 1898.550 1822.780 34.642 0.127 o
-2 7 6 245.480 239.796 5.130 2.104 o
-2 7 7 201.221 168.389 3.532 2.810 o
-2 7 8 1.634 3.820 1.061 239.157 o
-2 7 9 84.443 83.705 3.339 6.755 o
-2 7 10 3.067 2.650 0.773 203.347 o
-2 7 11 101.362 109.010 5.397 5.251 o
-2 7 12 0.520 0.371 0.512 1184.160 o
-2 8 1 507.545 462.237 12.883 0.867 o
-2 8 2 776.485 724.815 15.647 0.492 o
-2 8 3 170.523 160.015 3.670 3.244 o
-2 8 4 3.915 5.332 0.948 135.538 o
-2 8 5 133.804 115.884 3.451 4.345 o
-2 8 6 591.108 565.574 12.512 0.705 o
-2 8 7 62.994 59.178 1.874 9.505 o
-2 8 8 34.666 34.352 2.194 17.042 o
-2 8 9 108.452 88.434 13.616 4.189 o
-2 8 10 3.265 5.461 1.932 129.968 o
-2 8 11 118.641 117.865 3.970 4.689 o
-2 9 1 188.289 159.600 3.749 3.009 o
-2 9 2 730.756 725.012 14.916 0.521 o
-2 9 3 17.377 18.488 1.274 33.933 o
-2 9 4 115.788 119.232 2.771 4.812 o
-2 9 5 5.337 7.860 1.356 94.396 o
-2 9 6 368.841 359.810 8.483 1.280 o
-2 9 7 640.407 634.252 13.829 0.623 o
-2 9 8 130.747 144.835 7.630 3.840 o
-2 9 9 297.506 316.903 10.036 1.565 o
-2 9 10 7.824 9.536 1.308 70.638 o
-2 10 1 33.688 38.175 1.523 16.979 o
-2 10 2 84.897 78.722 2.575 6.942 o
-2 10 3 138.987 144.084 4.902 3.858 o
-2 10 4 451.812 435.744 11.261 0.988 o
-2 10 5 0.043 -0.082 0.920 3040.940 o
-2 10 6 4.862 1.917 0.871 153.591 o
-2 10 7 85.998 71.080 2.945 7.070 o
-2 10 8 67.650 73.019 3.126 8.265 o
-2 10 9 65.797 83.221 2.988 8.027 o
-2 11 1 1.655 1.544 0.795 355.170 o
-2 11 2 0.144 1.037 1.325 770.445 o
-2 11 3 0.039 0.118 1.335 1426.240 o
-2 11 4 65.486 61.140 2.881 9.017 o
-2 11 5 2.847 3.410 0.968 192.211 o
-2 11 6 331.402 319.786 13.904 1.376 o
-2 11 7 231.604 234.879 10.759 2.078 o
-2 11 8 62.723 61.618 3.296 9.193 o
-2 12 1 230.795 223.952 7.506 2.211 o
-2 12 2 22.846 26.418 1.872 24.666 o
-2 12 3 27.459 32.036 2.632 20.012 o
-2 12 4 44.055 43.767 4.640 12.452 o
-2 12 5 6.876 8.632 1.435 78.409 o
-2 12 6 88.223 76.017 3.772 6.712 o
-2 12 7 23.655 16.754 1.177 28.275 o
-2 13 1 13.079 9.712 1.450 49.740 o
-2 13 2 135.190 125.133 16.051 3.124 o
-2 13 3 56.397 49.976 2.048 10.829 o
-2 13 4 51.086 49.258 2.714 11.518 o
-1 -13 1 6.678 6.039 0.638 94.502 o
-1 -13 2 19.291 12.567 1.146 35.444 o
-1 -12 1 1.106 4.977 1.038 236.961 o
-1 -12 2 82.143 92.529 2.795 6.690 o
-1 -12 3 43.015 40.513 2.650 13.812 o
-1 -12 4 5.189 3.438 0.924 129.609 o
-1 -12 5 3.110 4.822 0.944 160.476 o
-1 -12 6 24.977 22.713 3.467 22.884 o
-1 -11 1 22.715 29.111 1.869 23.872 o
-1 -11 2 25.776 27.279 1.838 22.602 o
-1 -11 3 5.085 2.416 1.382 135.054 o
-1 -11 4 61.108 68.256 3.409 9.005 o
-1 -11 5 20.798 16.012 1.217 31.417 o
-1 -11 6 18.818 30.570 1.867 26.064 o
-1 -11 7 247.372 273.069 9.566 1.905 o
-1 -11 8 4.321 5.800 1.163 121.650 o
-1 -10 1 10.655 8.137 1.269 60.834 o
-1 -10 2 93.817 86.098 3.612 6.190 o
-1 -10 3 65.144 67.823 3.301 8.672 o
-1 -10 4 405.676 418.321 10.806 1.098 o
-1 -10 5 271.457 275.904 7.415 1.814 o
-1 -10 6 29.615 21.457 1.147 22.427 o
-1 -10 7 776.206 808.283 22.659 0.451 o
-1 -10 8 10.226 9.074 1.444 60.095 o
-1 -10 9 1.964 1.720 0.618 316.645 o
-1 -10 10 0.361 0.642 0.821 1045.690 o
-1 -9 1 9.121 8.316 1.905 64.336 o
-1 -9 2 74.775 60.345 4.045 8.056 o
-1 -9 3 141.295 148.228 5.627 3.738 o
-1 -9 4 1.433 1.623 1.210 345.059 o
-1 -9 5 3.133 2.946 1.165 185.093 o
-1 -9 6 303.266 353.498 9.288 1.486 o
-1 -9 7 765.028 774.095 23.634 0.461 o
-1 -9 8 59.689 47.760 1.885 10.563 o
-1 -9 9 47.388 54.801 2.740 11.655 o
-1 -9 10 66.664 70.129 4.329 8.257 o
-1 -9 11 4.457 0.363 0.913 190.016 o
-1 -8 1 1.788 2.068 1.450 267.921 o
-1 -8 2 69.512 59.032 4.172 8.514 o
-1 -8 3 94.203 82.641 2.816 6.321 o
-1 -8 4 48.012 40.713 1.932 12.963 o
-1 -8 5 667.754 641.132 14.602 0.595 o
-1 -8 6 260.778 270.742 5.660 1.910 o
-1 -8 7 343.978 351.395 9.227 1.357 o
-1 -8 8 1.169 1.347 1.005 432.127 o
-1 -8 9 128.829 136.279 3.990 4.198 o
-1 -8 10 30.549 33.393 1.448 19.017 o
-1 -8 11 10.419 9.691 0.960 59.533 o
-1 -7 1 216.710 208.998 7.062 2.387 o
-1 -7 2 466.784 453.800 10.355 0.953 o
-1 -7 3 0.727 0.816 0.893 673.850 o
-1 -7 4 681.835 642.979 14.378 0.585 o
-1 -7 5 3770.390 3567.030 74.206 0.040 o
-1 -7 6 2.795 2.801 1.067 204.605 o
-1 -7 7 76.383 64.744 2.640 7.967 o
-1 -7 8 22.433 19.729 1.739 27.617 o
-1 -7 9 3.828 7.430 1.202 116.291 o
-1 -7 10 3.479 5.199 1.452 138.117 o
-1 -7 11 112.224 130.240 6.374 4.518 o
-1 -7 12 3.819 6.012 0.660 133.590 o
-1 -7 13 3.565 1.632 0.616 206.950 o
-1 -6 1 228.541 237.659 14.293 1.967 o
-1 -6 2 1.234 -0.616 2.689 267.245 o
-1 -6 3 14.946 14.965 3.789 34.337 o
-1 -6 4 480.981 449.348 15.166 0.899 o
-1 -6 5 1080.360 962.382 17.399 0.318 o
-1 -6 6 617.407 596.015 12.010 0.667 o
-1 -6 7 779.292 745.321 18.750 0.477 o
-1 -6 8 231.368 239.498 6.761 2.170 o
-1 -6 9 47.203 45.352 2.149 12.630 o
-1 -6 10 111.896 111.824 4.232 4.959 o
-1 -6 11 32.784 33.332 2.001 17.951 o
-1 -6 12 70.830 69.655 3.490 8.092 o
-1 -6 13 2.968 2.771 0.576 208.885 o
-1 -5 1 81.043 101.340 8.158 5.775 o
-1 -5 2 118.554 63.867 12.337 4.446 o
-1 -5 3 413.117 397.767 20.199 0.997 o
-1 -5 4 2407.100 2445.980 75.517 0.076 o
-1 -5 5 51.086 41.467 4.646 11.483 o
-1 -5 6 283.558 260.863 7.222 1.794 o
-1 -5 7 644.504 642.088 18.596 0.597 o
-1 -5 8 264.112 271.429 9.088 1.832 o
-1 -5 9 1.459 1.197 1.011 392.229 o
-1 -5 10 0.908 2.244 0.950 403.277 o
-1 -5 11 0.513 -0.896 1.075 1067.190 o
-1 -5 12 4.518 4.367 1.096 131.439 o
-1 -5 13 30.986 26.030 1.404 20.449 o
-1 -5 14 41.831 32.576 2.851 14.947 o
-1 -4 1 134.956 123.995 7.805 3.949 o
-1 -4 2 46.034 36.270 4.014 13.077 o
-1 -4 3 2952.320 3062.900 92.651 0.053 o
-1 -4 4 1524.280 1358.460 42.941 0.175 o
-1 -4 5 313.750 246.422 10.606 1.631 o
-1 -4 6 117.269 123.773 6.716 4.442 o
-1 -4 7 60.411 49.086 1.785 10.399 o
-1 -4 8 0.142 -0.197 0.772 2842.420 o
-1 -4 9 825.413 811.050 15.678 0.444 o
-1 -4 10 7.740 9.414 1.383 71.094 o
-1 -4 11 0.835 0.689 1.522 490.173 o
-1 -4 12 3.450 3.503 1.048 167.883 o
-1 -4 13 57.735 60.747 2.550 9.905 o
-1 -4 14 183.348 151.563 4.759 3.096 o
-1 -3 1 0.344 2.647 0.896 486.274 o
-1 -3 2 1087.800 1092.260 33.747 0.275 o
-1 -3 3 73.919 91.328 4.810 6.948 o
-1 -3 4 1880.390 1608.240 127.306 0.081 o
-1 -3 5 1.626 3.770 1.605 215.918 o
-1 -3 6 215.917 194.923 6.448 2.470 o
-1 -3 7 141.395 120.052 4.689 4.065 o
-1 -3 8 58.967 48.782 1.826 10.599 o
-1 -3 9 178.604 179.644 4.598 2.983 o
-1 -3 10 2.654 2.696 0.909 218.637 o
-1 -3 11 234.424 230.177 5.544 2.205 o
-1 -3 12 32.868 31.595 3.320 17.491 o
-1 -3 13 29.546 29.429 1.997 20.053 o
-1 -3 14 46.704 41.546 1.754 13.175 o
-1 -2 1 346.011 370.737 11.307 1.297 o
-1 -2 2 4849.180 4506.260 132.340 0.024 o
-1 -2 3 66.389 47.861 2.530 9.660 o
-1 -2 4 51.125 60.172 3.930 10.427 o
-1 -2 5 749.419 670.823 21.037 0.507 o
-1 -2 6 110.426 130.153 6.565 4.550 o
-1 -2 7 571.070 573.273 28.574 0.623 o
-1 -2 8 44.479 42.068 1.747 13.580 o
-1 -2 9 201.642 182.965 4.586 2.707 o
-1 -2 10 0.053 1.561 0.964 830.000 o
-1 -2 11 1.317 1.719 0.951 379.106 o
-1 -2 12 3.740 2.695 1.180 168.538 o
-1 -2 13 24.305 21.220 2.622 24.752 o
-1 -2 14 89.159 91.226 2.859 6.355 o
-1 -1 1 91.879 88.707 3.495 6.230 o
-1 -1 2 6566.980 6028.850 250.954 0.012 o
-1 -1 3 319.209 345.575 11.044 1.420 o
-1 -1 4 861.246 631.399 31.405 0.422 o
-1 -1 5 44.769 19.853 1.585 16.357 o
-1 -1 6 6.537 3.506 1.042 107.699 o
-1 -1 7 44.755 35.985 2.170 14.078 o
-1 -1 8 449.644 473.792 12.594 0.949 o
-1 -1 9 5.905 3.690 1.075 114.600 o
-1 -1 10 45.234 43.935 1.805 13.220 o
-1 -1 11 102.004 102.784 3.457 5.506 o
-1 -1 12 11.656 14.668 1.391 47.169 o
-1 -1 13 137.545 132.129 4.955 4.005 o
-1 -1 14 73.984 79.872 4.411 7.359 o
-1 0 1 510.555 472.440 20.303 0.799 o
-1 0 2 1843.160 1752.460 52.119 0.125 o
-1 0 3 190.521 173.530 6.755 2.812 o
-1 0 4 376.795 287.215 10.305 1.342 o
-1 0 5 401.173 354.922 11.104 1.177 o
-1 0 6 110.837 90.392 3.094 5.432 o
-1 0 7 1735.860 1684.970 41.226 0.142 o
-1 0 8 11.252 13.596 2.361 46.747 o
-1 0 9 23.938 21.476 1.605 25.841 o
-1 0 10 1.427 2.669 1.137 294.407 o
-1 0 11 19.127 15.901 1.269 33.368 o
-1 0 12 44.375 49.515 2.602 12.652 o
-1 0 13 21.498 17.737 1.688 29.400 o
-1 0 14 49.637 39.351 2.240 12.713 o
-1 1 1 1701.420 1673.640 70.221 0.125 o
-1 1 2 2.167 6.081 0.949 169.576 o
-1 1 3 636.325 561.229 44.728 0.471 o
-1 1 4 3.550 2.084 1.275 182.589 o
-1 1 5 1.841 1.185 1.256 318.621 o
-1 1 6 1689.410 1569.130 90.314 0.113 o
-1 1 7 28.711 14.960 1.354 24.917 o
-1 1 8 54.276 53.543 1.819 10.911 o
-1 1 9 13.775 15.574 1.182 41.954 o
-1 1 10 13.794 10.626 1.298 47.071 o
-1 1 11 52.633 43.081 2.050 11.907 o
-1 1 12 22.966 24.344 1.949 25.239 o
-1 1 13 2.227 4.171 1.133 197.593 o
-1 1 14 50.143 37.089 1.599 12.968 o
-1 2 1 15629.900 14365.000 594.502 0.002 o
-1 2 2 13199.700 11922.600 349.151 0.004 o
-1 2 3 2.333 5.565 1.946 147.827 o
-1 2 4 589.513 534.061 51.130 0.454 o
-1 2 5 764.156 643.495 29.353 0.473 o
-1 2 6 448.186 449.741 14.715 0.954 o
-1 2 7 207.024 190.284 5.998 2.583 o
-1 2 8 3.404 5.134 0.731 151.575 o
-1 2 9 87.076 78.446 2.513 6.829 o
-1 2 10 0.728 0.425 1.313 630.795 o
-1 2 11 13.219 8.952 1.226 50.911 o
-1 2 12 48.899 45.891 1.971 12.316 o
-1 2 13 41.980 42.719 2.117 13.960 o
-1 2 14 45.697 33.461 1.697 14.275 o
-1 3 1 1457.490 1431.420 60.396 0.161 o
-1 3 2 2543.790 2336.580 69.633 0.075 o
-1 3 3 211.968 198.826 10.101 2.368 o
-1 3 4 1821.920 1548.880 65.846 0.125 o
-1 3 5 829.218 769.845 92.423 0.200 o
-1 3 6 1238.230 1209.680 53.806 0.206 o
-1 3 7 510.154 494.159 16.280 0.818 o
-1 3 8 91.792 101.079 3.153 5.980 o
-1 3 9 46.426 49.176 1.857 12.486 o
-1 3 10 14.066 9.402 1.659 47.100 o
-1 3 11 134.948 108.902 4.406 4.355 o
-1 3 12 73.457 74.071 2.589 7.842 o
-1 3 13 47.549 48.465 2.129 12.295 o
-1 3 14 126.866 85.677 9.011 4.440 o
-1 4 1 46.645 35.028 2.917 13.529 o
-1 4 2 230.651 171.097 8.044 2.400 o
-1 4 3 2324.640 2105.950 89.684 0.079 o
-1 4 4 5072.170 4889.250 204.555 0.019 o
-1 4 5 51.444 69.092 5.179 9.498 o
-1 4 6 902.625 886.236 41.106 0.331 o
-1 4 7 618.290 651.669 11.892 0.641 o
-1 4 8 47.438 80.364 5.053 9.367 o
-1 4 9 198.800 213.680 5.013 2.574 o
-1 4 10 17.486 20.398 1.694 32.196 o
-1 4 11 0.262 1.444 1.708 492.432 o
-1 4 12 80.358 75.830 2.567 7.309 o
-1 4 13 0.095 0.055 0.574 4135.550 o
-1 5 1 312.116 327.635 66.905 0.468 o
-1 5 2 1395.990 1665.410 69.482 0.147 o
-1 5 3 3950.090 4117.780 170.746 0.027 o
-1 5 4 45.555 40.523 1.973 13.465 o
-1 5 5 190.595 181.767 40.319 1.123 o
-1 5 6 261.381 277.203 7.483 1.861 o
-1 5 7 238.308 318.709 13.405 1.739 o
-1 5 8 11.725 80.714 7.259 13.339 o
-1 5 9 60.359 67.747 2.603 9.239 o
-1 5 10 13.133 10.896 1.189 48.592 o
-1 5 11 7.500 7.644 1.417 77.657 o
-1 5 12 8.648 8.738 0.946 69.714 o
-1 5 13 32.200 26.105 1.628 19.790 o
-1 6 1 114.689 146.580 8.481 4.075 o
-1 6 2 1120.230 1160.760 48.836 0.236 o
-1 6 3 741.285 889.337 37.602 0.395 o
-1 6 4 2683.430 2514.780 62.732 0.070 o
-1 6 5 35.202 24.878 3.032 18.049 o
-1 6 6 210.664 232.869 5.633 2.374 o
-1 6 7 206.417 506.987 19.973 1.342 o
-1 6 8 103.205 221.669 5.832 3.752 o
-1 6 9 2.351 0.881 1.185 288.541 o
-1 6 10 46.009 57.455 2.039 11.817 o
-1 6 11 119.873 114.847 6.332 4.523 o
-1 6 12 25.721 17.768 1.392 26.038 o
-1 6 13 1.589 3.071 0.660 285.781 o
-1 7 1 108.057 105.233 4.962 5.130 o
-1 7 2 485.587 477.702 27.240 0.758 o
-1 7 3 2.655 5.605 1.486 151.411 o
-1 7 4 956.538 904.596 19.694 0.363 o
-1 7 5 2127.380 1937.650 47.175 0.106 o
-1 7 6 60.215 55.454 2.020 10.005 o
-1 7 7 555.635 653.750 11.943 0.699 o
-1 7 8 3.733 13.745 1.683 80.796 o
-1 7 9 17.992 24.376 1.381 29.857 o
-1 7 10 14.534 22.273 1.456 34.978 o
-1 7 11 3.830 6.886 1.613 115.015 o
-1 7 12 8.028 9.796 1.129 69.577 o
-1 8 1 25.651 23.395 1.239 24.200 o
-1 8 2 768.092 731.624 21.050 0.479 o
-1 8 3 115.935 114.380 4.271 4.797 o
-1 8 4 241.251 219.453 6.159 2.183 o
-1 8 5 34.100 49.569 15.811 6.725 o
-1 8 6 129.938 158.946 4.191 3.923 o
-1 8 7 41.431 42.886 1.705 14.170 o
-1 8 8 0.252 2.203 1.128 532.845 o
-1 8 9 81.914 110.401 3.509 6.187 o
-1 8 10 3.913 6.832 1.163 119.947 o
-1 8 11 27.829 24.658 1.857 22.175 o
-1 9 1 211.835 207.527 4.862 2.487 o
-1 9 2 288.889 281.053 8.417 1.702 o
-1 9 3 2.428 5.018 1.540 163.997 o
-1 9 4 643.462 644.803 13.502 0.617 o
-1 9 5 1063.850 1096.160 22.048 0.299 o
-1 9 6 14.071 11.925 1.067 45.300 o
-1 9 7 351.745 351.455 8.131 1.345 o
-1 9 8 13.673 33.764 1.798 29.112 o
-1 9 9 29.634 39.491 2.012 17.972 o
-1 9 10 18.672 17.541 1.587 32.600 o
-1 10 1 0.412 0.563 0.996 929.732 o
-1 10 2 87.607 90.822 3.631 6.373 o
-1 10 3 2.776 2.535 1.081 211.239 o
-1 10 4 325.827 316.021 10.490 1.456 o
-1 10 5 339.229 349.604 9.108 1.375 o
-1 10 6 0.634 0.688 0.981 729.751 o
-1 10 7 5.530 7.738 1.402 92.768 o
-1 10 8 13.671 30.467 2.525 29.781 o
-1 10 9 1.506 3.977 1.012 244.240 o
-1 11 1 32.575 29.692 1.737 18.835 o
-1 11 2 435.495 457.123 20.237 0.912 o
-1 11 3 13.018 15.811 2.365 40.749 o
-1 11 4 17.770 15.709 1.423 35.078 o
-1 11 5 37.521 33.557 2.473 16.157 o
-1 11 6 97.628 123.258 4.347 5.229 o
-1 11 7 363.511 386.014 11.821 1.224 o
-1 11 8 3.212 2.487 0.537 204.840 o
-1 12 1 1.196 3.354 1.974 227.931 o
-1 12 2 161.731 178.663 8.721 3.031 o
-1 12 3 118.617 123.624 6.335 4.443 o
-1 12 4 22.261 19.364 1.433 28.175 o
-1 12 5 46.320 42.863 1.960 13.077 o
-1 12 6 13.666 15.691 1.438 41.659 o
-1 13 1 33.558 25.688 2.208 19.023 o
-1 13 2 93.935 95.138 9.129 5.242 o
-1 13 3 2.393 2.894 0.935 226.465 o
-1 13 4 92.577 83.326 3.997 6.276 o
0 -13 1 54.463 73.665 3.857 9.302 o
0 -13 2 62.359 82.482 2.984 8.331 o
0 -13 3 82.245 94.756 3.282 6.581 o
0 -13 4 9.651 10.913 0.852 60.383 o
0 -13 5 22.768 20.986 1.404 27.082 o
0 -12 1 28.563 33.594 1.909 19.614 o
0 -12 2 336.678 423.984 16.530 1.178 o
0 -12 3 315.286 429.070 13.865 1.266 o
0 -12 4 101.364 132.631 4.773 4.923 o
0 -12 5 22.724 38.844 2.689 20.583 o
0 -12 7 0.323 0.552 1.282 838.795 o
0 -12 8 19.079 16.165 1.175 33.351 o
0 -11 1 194.910 239.967 26.503 1.592 o
0 -11 2 43.321 63.782 3.117 11.490 o
0 -11 3 5.177 4.222 0.940 122.907 o
0 -11 4 170.646 235.842 8.306 2.638 o
0 -11 5 166.655 220.392 7.203 2.800 o
0 -11 6 96.875 120.701 4.869 5.255 o
0 -11 7 78.131 98.276 3.716 6.662 o
0 -11 8 4.485 16.420 1.247 70.347 o
0 -11 9 143.870 189.925 8.341 3.213 o
0 -10 1 102.742 122.200 5.516 4.979 o
0 -10 2 1.888 2.639 0.881 270.086 o
0 -10 3 12.139 14.130 1.249 46.927 o
0 -10 4 7.146 11.837 1.270 68.321 o
0 -10 5 255.069 340.934 13.536 1.615 o
0 -10 6 123.719 143.662 5.583 4.141 o
0 -10 7 56.416 83.520 5.442 8.296 o
0 -10 8 18.666 35.396 1.609 24.643 o
0 -10 9 58.336 91.540 3.247 8.252 o
0 -10 10 86.071 124.075 18.434 3.512 o
0 -9 1 40.857 53.214 2.699 12.938 o
0 -9 2 166.859 200.419 5.664 2.967 o
0 -9 3 234.499 275.557 7.718 2.013 o
0 -9 4 145.783 167.678 4.297 3.548 o
0 -9 5 68.030 72.021 2.364 8.372 o
0 -9 6 218.402 270.411 11.245 2.035 o
0 -9 7 2.719 1.429 1.104 244.300 o
0 -9 8 4.954 3.373 1.074 132.859 o
0 -9 9 15.673 25.880 1.473 31.398 o
0 -9 10 12.271 15.700 1.259 44.803 o
0 -9 11 33.928 56.625 2.293 14.157 o
0 -8 1 10.638 10.035 1.437 56.798 o
0 -8 2 18.103 17.914 1.646 32.984 o
0 -8 3 99.792 108.499 3.564 5.475 o
0 -8 4 67.209 72.751 3.050 8.323 o
0 -8 5 822.572 1004.180 19.956 0.394 o
0 -8 6 4.941 6.205 0.941 111.708 o
0 -8 7 50.718 56.263 2.322 11.136 o
0 -8 8 1.814 1.356 1.107 324.303 o
0 -8 9 45.699 66.939 2.591 11.037 o
0 -8 10 77.610 121.193 3.698 6.119 o
0 -8 11 16.859 20.475 2.047 32.411 o
0 -8 12 147.684 192.592 5.358 3.284 o
0 -7 1 38.570 44.865 6.903 11.989 o
0 -7 2 490.676 673.497 38.892 0.563 o
0 -7 3 433.661 531.317 17.859 0.884 o
0 -7 4 177.912 228.260 6.226 2.675 o
0 -7 5 156.546 197.358 4.879 3.144 o
0 -7 6 0.365 0.170 0.902 1325.820 o
0 -7 7 185.588 234.868 6.511 2.561 o
0 -7 8 230.014 299.123 8.062 1.963 o
0 -7 9 53.848 77.464 3.631 9.222 o
0 -7 10 113.287 158.315 5.791 4.197 o
0 -7 11 0.621 2.482 1.386 378.831 o
0 -7 12 115.296 148.473 5.016 4.316 o
0 -7 13 2.735 4.955 0.630 174.389 o
0 -6 1 0.467 0.925 3.120 235.155 o
0 -6 2 11.999 26.248 5.191 27.553 o
0 -6 3 2227.480 3098.090 134.923 0.055 o
0 -6 4 411.474 509.603 18.923 0.923 o
0 -6 5 4.949 7.541 1.323 100.273 o
0 -6 6 124.878 144.648 5.435 4.114 o
0 -6 7 77.650 96.700 2.424 6.853 o
0 -6 8 96.939 129.276 3.164 5.231 o
0 -6 9 2.311 5.313 0.869 178.902 o
0 -6 10 177.008 243.265 5.802 2.622 o
0 -6 11 2.117 4.717 1.036 193.539 o
0 -6 12 218.719 322.898 14.492 1.789 o
0 -6 13 60.735 101.726 3.551 7.645 o
0 -6 14 92.229 84.170 3.822 6.291 o
0 -5 1 115.212 160.077 10.789 3.709 o
0 -5 2 1375.830 1874.730 82.471 0.129 o
0 -5 3 1926.260 2413.040 105.314 0.079 o
0 -5 4 3024.180 4206.740 180.234 0.032 o
0 -5 5 1.609 3.350 3.681 124.069 o
0 -5 6 5.369 5.701 1.537 103.764 o
0 -5 7 274.535 292.158 8.362 1.744 o
0 -5 8 66.113 65.288 2.554 8.811 o
0 -5 9 7.820 13.876 1.111 61.158 o
0 -5 10 494.723 669.281 16.886 0.730 o
0 -5 11 28.649 32.420 1.504 20.016 o
0 -5 12 177.742 248.400 6.677 2.566 o
0 -5 13 8.249 10.762 1.508 64.635 o
0 -5 14 125.662 151.278 6.743 3.942 o
0 -4 1 276.820 423.712 20.953 1.243 o
0 -4 2 2677.430 3473.900 147.393 0.044 o
0 -4 3 742.953 888.453 41.113 0.380 o
0 -4 4 4.816 8.069 3.774 69.952 o
0 -4 5 11.009 15.927 3.458 40.760 o
0 -4 6 120.753 128.872 9.498 4.034 o
0 -4 7 0.089 0.615 0.941 1385.600 o
0 -4 8 25.249 27.865 1.268 23.047 o
0 -4 9 25.441 34.215 1.268 21.208 o
0 -4 10 383.800 485.971 12.544 1.058 o
0 -4 11 6.437 7.347 1.028 88.925 o
0 -4 12 241.770 332.747 10.706 1.756 o
0 -4 13 21.631 29.806 1.460 24.622 o
0 -4 14 213.848 303.320 13.187 1.905 o
0 -3 1 4254.240 5500.950 229.769 0.019 o
0 -3 2 18698.900 23845.700 987.890 0.001 o
0 -3 3 17.569 21.495 3.958 27.749 o
0 -3 4 1.295 3.127 2.034 224.617 o
0 -3 5 119.087 167.303 10.154 3.638 o
0 -3 6 247.838 329.405 11.199 1.725 o
0 -3 7 16.155 19.339 1.618 34.571 o
0 -3 8 430.301 565.377 11.111 0.917 o
0 -3 9 45.409 49.304 1.936 12.643 o
0 -3 10 230.665 275.403 8.062 2.029 o
0 -3 11 2.773 4.726 0.975 171.315 o
0 -3 12 343.267 473.532 12.148 1.163 o
0 -3 13 0.852 0.793 1.828 406.869 o
0 -3 14 35.081 41.502 1.777 15.964 o
0 -2 1 744.841 935.072 40.383 0.374 o
0 -2 2 14563.500 18087.600 749.335 0.002 o
0 -2 3 199.278 286.411 10.084 2.142 o
0 -2 4 310.402 350.116 16.865 1.337 o
0 -2 5 546.967 673.353 30.831 0.587 o
0 -2 6 232.362 311.038 10.570 1.860 o
0 -2 7 157.492 208.579 7.274 2.970 o
0 -2 8 372.833 476.467 9.554 1.117 o
0 -2 9 218.083 286.739 6.267 2.110 o
0 -2 10 163.647 200.303 5.271 3.020 o
0 -2 11 129.466 151.046 4.239 4.011 o
0 -2 12 820.121 1101.570 23.367 0.369 o
0 -2 13 25.584 36.902 2.125 20.084 o
0 -2 14 0.699 1.323 1.447 463.063 o
0 -1 1 11.134 16.387 2.001 44.919 o
0 -1 2 243.660 286.408 17.635 1.659 o
0 -1 3 234.671 214.046 13.309 2.036 o
0 -1 4 1155.180 1111.150 51.398 0.229 o
0 -1 5 11.073 17.428 2.917 41.200 o
0 -1 6 545.241 745.102 72.493 0.311 o
0 -1 7 58.700 73.020 2.536 9.151 o
0 -1 8 96.175 115.924 2.909 5.514 o
0 -1 9 121.647 140.715 3.516 4.336 o
0 -1 10 173.675 221.475 5.091 2.786 o
0 -1 11 27.878 28.996 1.310 21.278 o
0 -1 12 476.461 621.052 13.455 0.799 o
[truncated: 386,226 more chars]
